# Supplementary material for: Genome-Wide Association Study between Single Nucleotide Polymorphisms and Flight Speed in Nellore Cattle
Source: PLoS One. 2016 Jun 14;11(6):e0156956. doi: 10.1371/journal.pone.0156956 (PMC4907449; doi:10.1371/journal.pone.0156956)
Supplement: S1 File — Contain the data used to estimate the genetic parameter for flight speed. (TXT) [file pone.0156956.s001.txt]

    -1     2     4
    1    4    4    1    1
    2    0    0    1    1
     100       2
  0.4292      0.4030    
     200       2
  0.3667      0.4621    
     300       2
  0.3567      0.4802    
     400       2
  0.3148      0.4949    
     500       2
  0.3210      0.4935    
     600       2
  0.3134      0.4971    
     700       2
  0.3204      0.4864    
     800       2
  0.3051      0.5114    
     900       2
  0.3355      0.4844    
    1000       2
  0.3137      0.5044    
    1100       2
  0.3390      0.4806    
    1200       2
  0.3093      0.5018    
    1300       2
  0.3119      0.4959    
    1400       2
  0.3088      0.4982    
    1500       2
  0.3040      0.5136    
    1600       2
  0.2935      0.5088    
    1700       2
  0.3217      0.4976    
    1800       2
  0.3369      0.4853    
    1900       2
  0.3144      0.5160    
    2000       2
  0.3402      0.4692    
    2100       2
  0.3628      0.4533    
    2200       2
  0.3446      0.4768    
    2300       2
  0.3559      0.4634    
    2400       2
  0.3526      0.4731    
    2500       2
  0.3447      0.4635    
    2600       2
  0.3535      0.4539    
    2700       2
  0.3473      0.4721    
    2800       2
  0.3575      0.4625    
    2900       2
  0.2927      0.5054    
    3000       2
  0.3108      0.4869    
    3100       2
  0.3384      0.4771    
    3200       2
  0.3306      0.4946    
    3300       2
  0.3522      0.4552    
    3400       2
  0.3396      0.4813    
    3500       2
  0.3258      0.4873    
    3600       2
  0.3117      0.5075    
    3700       2
  0.3281      0.4839    
    3800       2
  0.3467      0.4740    
    3900       2
  0.3455      0.4781    
    4000       2
  0.3168      0.4981    
    4100       2
  0.3091      0.5000    
    4200       2
  0.2958      0.5142    
    4300       2
  0.3116      0.4972    
    4400       2
  0.3313      0.4733    
    4500       2
  0.3714      0.4568    
    4600       2
  0.3130      0.5031    
    4700       2
  0.3228      0.4865    
    4800       2
  0.3361      0.4786    
    4900       2
  0.3393      0.4586    
    5000       2
  0.3392      0.4746    
    5100       2
  0.3586      0.4674    
    5200       2
  0.3169      0.4990    
    5300       2
  0.2894      0.5293    
    5400       2
  0.2899      0.5205    
    5500       2
  0.3260      0.4818    
    5600       2
  0.3406      0.4730    
    5700       2
  0.3266      0.4964    
    5800       2
  0.2977      0.5092    
    5900       2
  0.3156      0.4915    
    6000       2
  0.2891      0.5104    
    6100       2
  0.3138      0.4852    
    6200       2
  0.3197      0.4911    
    6300       2
  0.3329      0.4760    
    6400       2
  0.3544      0.4667    
    6500       2
  0.3410      0.4822    
    6600       2
  0.3329      0.4853    
    6700       2
  0.3124      0.4981    
    6800       2
  0.3348      0.4744    
    6900       2
  0.3136      0.5008    
    7000       2
  0.3440      0.4890    
    7100       2
  0.3215      0.4852    
    7200       2
  0.2826      0.5146    
    7300       2
  0.3174      0.4864    
    7400       2
  0.3023      0.5201    
    7500       2
  0.3285      0.4927    
    7600       2
  0.3040      0.5027    
    7700       2
  0.3180      0.4932    
    7800       2
  0.3091      0.4971    
    7900       2
  0.3324      0.4645    
    8000       2
  0.3477      0.4684    
    8100       2
  0.2887      0.5199    
    8200       2
  0.2938      0.5052    
    8300       2
  0.3327      0.4840    
    8400       2
  0.3153      0.4917    
    8500       2
  0.2790      0.5271    
    8600       2
  0.3039      0.5032    
    8700       2
  0.2968      0.5049    
    8800       2
  0.2758      0.5122    
    8900       2
  0.2979      0.5136    
    9000       2
  0.2931      0.5129    
    9100       2
  0.3006      0.4968    
    9200       2
  0.3358      0.4679    
    9300       2
  0.3476      0.4773    
    9400       2
  0.3397      0.4732    
    9500       2
  0.3519      0.4823    
    9600       2
  0.2965      0.5023    
    9700       2
  0.2842      0.5141    
    9800       2
  0.2996      0.5009    
    9900       2
  0.3143      0.5043    
   10000       2
  0.3581      0.4608    
   10100       2
  0.3337      0.4928    
   10200       2
  0.3296      0.4851    
   10300       2
  0.3312      0.4768    
   10400       2
  0.3110      0.4926    
   10500       2
  0.3213      0.4993    
   10600       2
  0.3483      0.4826    
   10700       2
  0.3258      0.4875    
   10800       2
  0.2924      0.5118    
   10900       2
  0.3077      0.4873    
   11000       2
  0.3527      0.4806    
   11100       2
  0.3244      0.4777    
   11200       2
  0.3284      0.4767    
   11300       2
  0.3102      0.5073    
   11400       2
  0.3016      0.5002    
   11500       2
  0.3284      0.4829    
   11600       2
  0.3175      0.5088    
   11700       2
  0.3042      0.5055    
   11800       2
  0.3046      0.4917    
   11900       2
  0.3008      0.5057    
   12000       2
  0.3051      0.4902    
   12100       2
  0.3247      0.4786    
   12200       2
  0.3073      0.4855    
   12300       2
  0.3126      0.5009    
   12400       2
  0.2994      0.5071    
   12500       2
  0.3394      0.4869    
   12600       2
  0.3080      0.5066    
   12700       2
  0.3183      0.4895    
   12800       2
  0.2761      0.5240    
   12900       2
  0.2929      0.5083    
   13000       2
  0.3257      0.4853    
   13100       2
  0.3107      0.4817    
   13200       2
  0.3141      0.4884    
   13300       2
  0.3026      0.5008    
   13400       2
  0.3289      0.4843    
   13500       2
  0.3422      0.4646    
   13600       2
  0.3167      0.4882    
   13700       2
  0.3048      0.4992    
   13800       2
  0.3292      0.4831    
   13900       2
  0.3335      0.4905    
   14000       2
  0.3693      0.4604    
   14100       2
  0.3312      0.4774    
   14200       2
  0.3294      0.4800    
   14300       2
  0.3645      0.4695    
   14400       2
  0.3379      0.4741    
   14500       2
  0.3167      0.4913    
   14600       2
  0.3022      0.5039    
   14700       2
  0.3375      0.4861    
   14800       2
  0.3352      0.4800    
   14900       2
  0.3372      0.4899    
   15000       2
  0.3075      0.4867    
   15100       2
  0.3155      0.4933    
   15200       2
  0.3415      0.4845    
   15300       2
  0.3465      0.4709    
   15400       2
  0.3281      0.4917    
   15500       2
  0.3092      0.5008    
   15600       2
  0.3158      0.4793    
   15700       2
  0.3044      0.4939    
   15800       2
  0.3409      0.4873    
   15900       2
  0.3284      0.4942    
   16000       2
  0.3167      0.4986    
   16100       2
  0.3053      0.4965    
   16200       2
  0.3584      0.4635    
   16300       2
  0.3230      0.4889    
   16400       2
  0.3172      0.4996    
   16500       2
  0.3224      0.4947    
   16600       2
  0.3197      0.4866    
   16700       2
  0.3213      0.4973    
   16800       2
  0.3340      0.4869    
   16900       2
  0.3141      0.4995    
   17000       2
  0.2917      0.5270    
   17100       2
  0.3119      0.4894    
   17200       2
  0.3776      0.4554    
   17300       2
  0.3458      0.4851    
   17400       2
  0.2865      0.5188    
   17500       2
  0.3281      0.4874    
   17600       2
  0.3079      0.4973    
   17700       2
  0.3044      0.5083    
   17800       2
  0.3319      0.4728    
   17900       2
  0.3384      0.4649    
   18000       2
  0.3242      0.4851    
   18100       2
  0.3293      0.4793    
   18200       2
  0.3675      0.4563    
   18300       2
  0.3411      0.4587    
   18400       2
  0.3288      0.4849    
   18500       2
  0.3282      0.4636    
   18600       2
  0.3110      0.4928    
   18700       2
  0.3058      0.4975    
   18800       2
  0.3173      0.4958    
   18900       2
  0.3445      0.4785    
   19000       2
  0.3147      0.4954    
   19100       2
  0.2941      0.5257    
   19200       2
  0.3344      0.4840    
   19300       2
  0.3441      0.4698    
   19400       2
  0.3080      0.4915    
   19500       2
  0.3103      0.5126    
   19600       2
  0.2806      0.5224    
   19700       2
  0.3226      0.4905    
   19800       2
  0.3155      0.5085    
   19900       2
  0.2938      0.5063    
   20000       2
  0.2870      0.5316    
   20100       2
  0.2960      0.5138    
   20200       2
  0.2989      0.5179    
   20300       2
  0.3201      0.5074    
   20400       2
  0.3483      0.4717    
   20500       2
  0.3415      0.4681    
   20600       2
  0.3242      0.4830    
   20700       2
  0.2967      0.4974    
   20800       2
  0.3140      0.4820    
   20900       2
  0.3265      0.4818    
   21000       2
  0.3179      0.4890    
   21100       2
  0.3204      0.4676    
   21200       2
  0.2994      0.5043    
   21300       2
  0.3018      0.5014    
   21400       2
  0.3284      0.4941    
   21500       2
  0.2895      0.5341    
   21600       2
  0.3172      0.5090    
   21700       2
  0.3044      0.4999    
   21800       2
  0.3271      0.4844    
   21900       2
  0.3215      0.4987    
   22000       2
  0.3042      0.5054    
   22100       2
  0.3205      0.4879    
   22200       2
  0.3094      0.5069    
   22300       2
  0.3271      0.4816    
   22400       2
  0.3322      0.4983    
   22500       2
  0.3406      0.4914    
   22600       2
  0.3159      0.4987    
   22700       2
  0.3166      0.4929    
   22800       2
  0.3194      0.4928    
   22900       2
  0.3157      0.5027    
   23000       2
  0.3147      0.5085    
   23100       2
  0.3003      0.5064    
   23200       2
  0.3223      0.4979    
   23300       2
  0.3102      0.4924    
   23400       2
  0.3991      0.4573    
   23500       2
  0.3451      0.4783    
   23600       2
  0.3404      0.4804    
   23700       2
  0.3367      0.4897    
   23800       2
  0.3358      0.4852    
   23900       2
  0.3303      0.4860    
   24000       2
  0.3244      0.4936    
   24100       2
  0.3518      0.4645    
   24200       2
  0.3085      0.4980    
   24300       2
  0.3131      0.4905    
   24400       2
  0.3074      0.5063    
   24500       2
  0.3296      0.4772    
   24600       2
  0.3156      0.4881    
   24700       2
  0.3358      0.4702    
   24800       2
  0.3234      0.4956    
   24900       2
  0.3443      0.4804    
   25000       2
  0.3283      0.4748    
   25100       2
  0.3269      0.4855    
   25200       2
  0.3081      0.5071    
   25300       2
  0.2941      0.5058    
   25400       2
  0.2945      0.5207    
   25500       2
  0.2911      0.5115    
   25600       2
  0.3113      0.5080    
   25700       2
  0.3473      0.4801    
   25800       2
  0.3390      0.4679    
   25900       2
  0.3166      0.4976    
   26000       2
  0.3421      0.4578    
   26100       2
  0.3135      0.4769    
   26200       2
  0.3515      0.4837    
   26300       2
  0.3397      0.4879    
   26400       2
  0.3475      0.4881    
   26500       2
  0.3500      0.4784    
   26600       2
  0.3216      0.4847    
   26700       2
  0.3299      0.4851    
   26800       2
  0.3132      0.4956    
   26900       2
  0.3282      0.4702    
   27000       2
  0.3163      0.4896    
   27100       2
  0.3424      0.4721    
   27200       2
  0.3415      0.4740    
   27300       2
  0.3262      0.4996    
   27400       2
  0.3425      0.4818    
   27500       2
  0.3323      0.4926    
   27600       2
  0.2981      0.5182    
   27700       2
  0.3106      0.4924    
   27800       2
  0.3188      0.4907    
   27900       2
  0.3164      0.5003    
   28000       2
  0.3306      0.4773    
   28100       2
  0.3218      0.4823    
   28200       2
  0.3639      0.4569    
   28300       2
  0.3252      0.4686    
   28400       2
  0.3455      0.4698    
   28500       2
  0.3082      0.4904    
   28600       2
  0.2953      0.5136    
   28700       2
  0.2852      0.5241    
   28800       2
  0.3010      0.5018    
   28900       2
  0.2924      0.5061    
   29000       2
  0.2945      0.4989    
   29100       2
  0.3309      0.4863    
   29200       2
  0.2942      0.5117    
   29300       2
  0.2777      0.5114    
   29400       2
  0.3560      0.4751    
   29500       2
  0.3455      0.4765    
   29600       2
  0.3331      0.4704    
   29700       2
  0.3687      0.4391    
   29800       2
  0.3193      0.5071    
   29900       2
  0.3425      0.4894    
   30000       2
  0.3398      0.4906    
   30100       2
  0.3504      0.4777    
   30200       2
  0.3412      0.4756    
   30300       2
  0.3206      0.4983    
   30400       2
  0.3262      0.4883    
   30500       2
  0.3175      0.4873    
   30600       2
  0.3318      0.4782    
   30700       2
  0.2922      0.5217    
   30800       2
  0.3052      0.4999    
   30900       2
  0.3311      0.4657    
   31000       2
  0.2981      0.5046    
   31100       2
  0.2978      0.5124    
   31200       2
  0.3335      0.4841    
   31300       2
  0.2754      0.5240    
   31400       2
  0.3273      0.5000    
   31500       2
  0.3536      0.4715    
   31600       2
  0.3160      0.4932    
   31700       2
  0.3172      0.5021    
   31800       2
  0.3304      0.4828    
   31900       2
  0.3318      0.4846    
   32000       2
  0.3358      0.4859    
   32100       2
  0.3440      0.4840    
   32200       2
  0.3206      0.4991    
   32300       2
  0.3249      0.4870    
   32400       2
  0.3258      0.4822    
   32500       2
  0.3143      0.5043    
   32600       2
  0.3225      0.4840    
   32700       2
  0.3235      0.4831    
   32800       2
  0.3262      0.4824    
   32900       2
  0.3429      0.4823    
   33000       2
  0.3389      0.4777    
   33100       2
  0.3400      0.4661    
   33200       2
  0.3277      0.4876    
   33300       2
  0.3165      0.4914    
   33400       2
  0.3393      0.4727    
   33500       2
  0.3050      0.4947    
   33600       2
  0.3010      0.5025    
   33700       2
  0.3223      0.4863    
   33800       2
  0.3492      0.4752    
   33900       2
  0.3517      0.4737    
   34000       2
  0.3748      0.4571    
   34100       2
  0.3467      0.4656    
   34200       2
  0.3424      0.4802    
   34300       2
  0.3541      0.4630    
   34400       2
  0.3671      0.4638    
   34500       2
  0.3389      0.4762    
   34600       2
  0.3290      0.4909    
   34700       2
  0.3044      0.4841    
   34800       2
  0.3028      0.5117    
   34900       2
  0.3356      0.4685    
   35000       2
  0.3462      0.4658    
   35100       2
  0.3288      0.4882    
   35200       2
  0.3259      0.4835    
   35300       2
  0.3300      0.4802    
   35400       2
  0.3255      0.5004    
   35500       2
  0.3381      0.4851    
   35600       2
  0.3308      0.4891    
   35700       2
  0.3660      0.4707    
   35800       2
  0.2906      0.5081    
   35900       2
  0.3269      0.4943    
   36000       2
  0.3464      0.4719    
   36100       2
  0.3387      0.4791    
   36200       2
  0.3023      0.5071    
   36300       2
  0.3345      0.4897    
   36400       2
  0.3540      0.4724    
   36500       2
  0.3642      0.4543    
   36600       2
  0.3543      0.4636    
   36700       2
  0.3515      0.4631    
   36800       2
  0.3315      0.4787    
   36900       2
  0.3588      0.4608    
   37000       2
  0.3404      0.4716    
   37100       2
  0.3428      0.4782    
   37200       2
  0.3370      0.4768    
   37300       2
  0.3708      0.4593    
   37400       2
  0.3665      0.4526    
   37500       2
  0.3215      0.4827    
   37600       2
  0.3477      0.4907    
   37700       2
  0.3132      0.4878    
   37800       2
  0.3319      0.4899    
   37900       2
  0.3394      0.4905    
   38000       2
  0.3749      0.4595    
   38100       2
  0.3502      0.4674    
   38200       2
  0.3044      0.5028    
   38300       2
  0.3341      0.4899    
   38400       2
  0.3244      0.4915    
   38500       2
  0.3154      0.5121    
   38600       2
  0.3182      0.4991    
   38700       2
  0.3020      0.4970    
   38800       2
  0.3135      0.5087    
   38900       2
  0.2994      0.5182    
   39000       2
  0.3279      0.4926    
   39100       2
  0.3148      0.5023    
   39200       2
  0.3211      0.4868    
   39300       2
  0.3296      0.4922    
   39400       2
  0.3357      0.4850    
   39500       2
  0.3221      0.4962    
   39600       2
  0.3180      0.5002    
   39700       2
  0.2884      0.5105    
   39800       2
  0.3277      0.4946    
   39900       2
  0.3566      0.4698    
   40000       2
  0.3040      0.5183    
   40100       2
  0.2936      0.5085    
   40200       2
  0.3067      0.5050    
   40300       2
  0.3032      0.4975    
   40400       2
  0.3045      0.4943    
   40500       2
  0.3182      0.4864    
   40600       2
  0.3199      0.4841    
   40700       2
  0.3528      0.4642    
   40800       2
  0.3230      0.4962    
   40900       2
  0.3553      0.4557    
   41000       2
  0.3503      0.4893    
   41100       2
  0.3487      0.4698    
   41200       2
  0.3290      0.4820    
   41300       2
  0.3342      0.4938    
   41400       2
  0.3193      0.4881    
   41500       2
  0.3188      0.4807    
   41600       2
  0.3003      0.4965    
   41700       2
  0.3491      0.4858    
   41800       2
  0.3628      0.4668    
   41900       2
  0.3381      0.4926    
   42000       2
  0.3206      0.4860    
   42100       2
  0.3240      0.4939    
   42200       2
  0.3142      0.5043    
   42300       2
  0.3322      0.4840    
   42400       2
  0.3384      0.4669    
   42500       2
  0.3243      0.4804    
   42600       2
  0.3092      0.5161    
   42700       2
  0.3364      0.4994    
   42800       2
  0.3318      0.4858    
   42900       2
  0.3394      0.4787    
   43000       2
  0.3466      0.4660    
   43100       2
  0.3432      0.4723    
   43200       2
  0.3201      0.4923    
   43300       2
  0.3365      0.4745    
   43400       2
  0.2963      0.5180    
   43500       2
  0.2933      0.5186    
   43600       2
  0.2912      0.5071    
   43700       2
  0.3105      0.4899    
   43800       2
  0.3397      0.4790    
   43900       2
  0.3274      0.5076    
   44000       2
  0.3492      0.4681    
   44100       2
  0.3236      0.4939    
   44200       2
  0.3047      0.5028    
   44300       2
  0.3075      0.5047    
   44400       2
  0.2941      0.5137    
   44500       2
  0.3176      0.4999    
   44600       2
  0.3346      0.4750    
   44700       2
  0.3421      0.4743    
   44800       2
  0.3160      0.4806    
   44900       2
  0.3465      0.4717    
   45000       2
  0.3208      0.5003    
   45100       2
  0.2787      0.5242    
   45200       2
  0.3207      0.4974    
   45300       2
  0.3246      0.4861    
   45400       2
  0.3268      0.4770    
   45500       2
  0.3347      0.4723    
   45600       2
  0.3159      0.4856    
   45700       2
  0.3439      0.4934    
   45800       2
  0.3577      0.4543    
   45900       2
  0.3381      0.5004    
   46000       2
  0.3123      0.5171    
   46100       2
  0.3151      0.4811    
   46200       2
  0.3117      0.4855    
   46300       2
  0.3233      0.5006    
   46400       2
  0.3447      0.4804    
   46500       2
  0.3192      0.4837    
   46600       2
  0.3439      0.4762    
   46700       2
  0.3128      0.4936    
   46800       2
  0.3203      0.4880    
   46900       2
  0.3438      0.4677    
   47000       2
  0.3509      0.4671    
   47100       2
  0.3444      0.4745    
   47200       2
  0.3399      0.4769    
   47300       2
  0.3271      0.4858    
   47400       2
  0.3258      0.4778    
   47500       2
  0.3205      0.4846    
   47600       2
  0.3358      0.4707    
   47700       2
  0.3281      0.4859    
   47800       2
  0.3010      0.5009    
   47900       2
  0.3168      0.4829    
   48000       2
  0.3153      0.4920    
   48100       2
  0.2925      0.5075    
   48200       2
  0.3064      0.5062    
   48300       2
  0.3317      0.4931    
   48400       2
  0.3502      0.4697    
   48500       2
  0.3047      0.4939    
   48600       2
  0.3361      0.4714    
   48700       2
  0.3599      0.4766    
   48800       2
  0.3372      0.4701    
   48900       2
  0.3294      0.4893    
   49000       2
  0.3428      0.4841    
   49100       2
  0.3578      0.4601    
   49200       2
  0.3439      0.4699    
   49300       2
  0.3226      0.4948    
   49400       2
  0.3546      0.4669    
   49500       2
  0.3490      0.4745    
   49600       2
  0.3213      0.4832    
   49700       2
  0.3132      0.4998    
   49800       2
  0.3411      0.4867    
   49900       2
  0.3252      0.4959    
   50000       2
  0.3181      0.5004    
   50100       2
  0.3485      0.4717    
   50200       2
  0.3398      0.4867    
   50300       2
  0.3303      0.4846    
   50400       2
  0.3377      0.4726    
   50500       2
  0.3330      0.4660    
   50600       2
  0.3342      0.4775    
   50700       2
  0.3048      0.5012    
   50800       2
  0.3337      0.4933    
   50900       2
  0.3450      0.4658    
   51000       2
  0.3763      0.4633    
   51100       2
  0.3051      0.4913    
   51200       2
  0.3137      0.4759    
   51300       2
  0.3178      0.4807    
   51400       2
  0.3239      0.4992    
   51500       2
  0.3229      0.4827    
   51600       2
  0.3254      0.4876    
   51700       2
  0.3313      0.4854    
   51800       2
  0.3147      0.4914    
   51900       2
  0.2952      0.4997    
   52000       2
  0.3364      0.4948    
   52100       2
  0.2892      0.5132    
   52200       2
  0.3030      0.5215    
   52300       2
  0.2854      0.5262    
   52400       2
  0.2668      0.5314    
   52500       2
  0.3419      0.4749    
   52600       2
  0.3325      0.4696    
   52700       2
  0.2946      0.5035    
   52800       2
  0.2998      0.5025    
   52900       2
  0.3092      0.4940    
   53000       2
  0.3031      0.4943    
   53100       2
  0.3189      0.4866    
   53200       2
  0.3063      0.4929    
   53300       2
  0.3276      0.4988    
   53400       2
  0.3460      0.4658    
   53500       2
  0.3367      0.4864    
   53600       2
  0.3676      0.4692    
   53700       2
  0.3666      0.4474    
   53800       2
  0.3727      0.4582    
   53900       2
  0.3435      0.4786    
   54000       2
  0.2986      0.5019    
   54100       2
  0.2871      0.5246    
   54200       2
  0.3085      0.4896    
   54300       2
  0.3318      0.4859    
   54400       2
  0.3107      0.4881    
   54500       2
  0.3111      0.5094    
   54600       2
  0.3334      0.4817    
   54700       2
  0.3223      0.4906    
   54800       2
  0.2974      0.5001    
   54900       2
  0.3367      0.4728    
   55000       2
  0.3172      0.4904    
   55100       2
  0.3262      0.5007    
   55200       2
  0.3509      0.4577    
   55300       2
  0.3469      0.4741    
   55400       2
  0.3278      0.4739    
   55500       2
  0.3199      0.4967    
   55600       2
  0.3161      0.4997    
   55700       2
  0.3455      0.4718    
   55800       2
  0.3148      0.4678    
   55900       2
  0.3329      0.4764    
   56000       2
  0.3303      0.4786    
   56100       2
  0.3336      0.4686    
   56200       2
  0.3239      0.4845    
   56300       2
  0.3031      0.5095    
   56400       2
  0.3194      0.4876    
   56500       2
  0.3135      0.5041    
   56600       2
  0.3045      0.5044    
   56700       2
  0.3064      0.4940    
   56800       2
  0.3208      0.4974    
   56900       2
  0.2904      0.5055    
   57000       2
  0.3125      0.5035    
   57100       2
  0.3202      0.4864    
   57200       2
  0.3087      0.5015    
   57300       2
  0.3069      0.5128    
   57400       2
  0.3049      0.4972    
   57500       2
  0.3128      0.5080    
   57600       2
  0.3407      0.4730    
   57700       2
  0.3335      0.4862    
   57800       2
  0.3431      0.4763    
   57900       2
  0.3403      0.4815    
   58000       2
  0.3606      0.4677    
   58100       2
  0.3272      0.4893    
   58200       2
  0.3269      0.4806    
   58300       2
  0.3206      0.4855    
   58400       2
  0.3305      0.4800    
   58500       2
  0.3390      0.4891    
   58600       2
  0.3209      0.4813    
   58700       2
  0.3238      0.4857    
   58800       2
  0.2862      0.5112    
   58900       2
  0.3235      0.4760    
   59000       2
  0.3129      0.5221    
   59100       2
  0.3113      0.4848    
   59200       2
  0.3363      0.4707    
   59300       2
  0.3406      0.4807    
   59400       2
  0.3098      0.4954    
   59500       2
  0.2893      0.5168    
   59600       2
  0.3206      0.4991    
   59700       2
  0.3122      0.5032    
   59800       2
  0.3153      0.4922    
   59900       2
  0.3190      0.5055    
   60000       2
  0.3312      0.4867    
   60100       2
  0.3625      0.4593    
   60200       2
  0.3159      0.4927    
   60300       2
  0.3371      0.4815    
   60400       2
  0.3588      0.4581    
   60500       2
  0.3473      0.4895    
   60600       2
  0.3456      0.4771    
   60700       2
  0.3139      0.5075    
   60800       2
  0.3112      0.4993    
   60900       2
  0.3199      0.4992    
   61000       2
  0.3159      0.4900    
   61100       2
  0.3237      0.4857    
   61200       2
  0.3632      0.4702    
   61300       2
  0.3661      0.4549    
   61400       2
  0.3378      0.4796    
   61500       2
  0.3366      0.4808    
   61600       2
  0.3179      0.4928    
   61700       2
  0.3211      0.4767    
   61800       2
  0.3282      0.4834    
   61900       2
  0.3459      0.4875    
   62000       2
  0.3314      0.4938    
   62100       2
  0.3354      0.4746    
   62200       2
  0.3148      0.4856    
   62300       2
  0.3214      0.5040    
   62400       2
  0.3166      0.4916    
   62500       2
  0.3395      0.4792    
   62600       2
  0.3160      0.4983    
   62700       2
  0.3268      0.4840    
   62800       2
  0.3452      0.4796    
   62900       2
  0.3313      0.4759    
   63000       2
  0.3592      0.4632    
   63100       2
  0.3223      0.4863    
   63200       2
  0.3140      0.4942    
   63300       2
  0.3316      0.4785    
   63400       2
  0.3428      0.4570    
   63500       2
  0.3324      0.4818    
   63600       2
  0.3330      0.4802    
   63700       2
  0.3046      0.4973    
   63800       2
  0.2916      0.5130    
   63900       2
  0.2894      0.5181    
   64000       2
  0.3213      0.4869    
   64100       2
  0.3496      0.4654    
   64200       2
  0.2994      0.4969    
   64300       2
  0.2945      0.4913    
   64400       2
  0.3000      0.5058    
   64500       2
  0.3471      0.4612    
   64600       2
  0.3772      0.4516    
   64700       2
  0.3725      0.4494    
   64800       2
  0.3903      0.4500    
   64900       2
  0.3362      0.4872    
   65000       2
  0.3431      0.4768    
   65100       2
  0.3254      0.4890    
   65200       2
  0.3174      0.4985    
   65300       2
  0.3190      0.4973    
   65400       2
  0.3338      0.4740    
   65500       2
  0.3303      0.4868    
   65600       2
  0.3192      0.5022    
   65700       2
  0.3110      0.4935    
   65800       2
  0.3002      0.5060    
   65900       2
  0.2933      0.5258    
   66000       2
  0.2890      0.5147    
   66100       2
  0.3575      0.4608    
   66200       2
  0.3032      0.4967    
   66300       2
  0.2875      0.5261    
   66400       2
  0.3218      0.5022    
   66500       2
  0.3267      0.4947    
   66600       2
  0.3086      0.4969    
   66700       2
  0.3000      0.5054    
   66800       2
  0.2995      0.5071    
   66900       2
  0.3122      0.4919    
   67000       2
  0.3266      0.4769    
   67100       2
  0.3430      0.4802    
   67200       2
  0.2997      0.5119    
   67300       2
  0.3238      0.4954    
   67400       2
  0.3284      0.4935    
   67500       2
  0.3034      0.5024    
   67600       2
  0.3205      0.4977    
   67700       2
  0.3391      0.5002    
   67800       2
  0.3352      0.4841    
   67900       2
  0.3354      0.4753    
   68000       2
  0.3045      0.5014    
   68100       2
  0.2770      0.5150    
   68200       2
  0.2813      0.5196    
   68300       2
  0.2954      0.5022    
   68400       2
  0.2928      0.4987    
   68500       2
  0.3091      0.4968    
   68600       2
  0.2910      0.5095    
   68700       2
  0.3102      0.4963    
   68800       2
  0.3222      0.4832    
   68900       2
  0.3701      0.4621    
   69000       2
  0.3475      0.4819    
   69100       2
  0.3171      0.4962    
   69200       2
  0.3136      0.4956    
   69300       2
  0.3501      0.4626    
   69400       2
  0.3132      0.4973    
   69500       2
  0.3298      0.4922    
   69600       2
  0.3201      0.5047    
   69700       2
  0.3300      0.4824    
   69800       2
  0.3370      0.4746    
   69900       2
  0.3346      0.4737    
   70000       2
  0.3272      0.4842    
   70100       2
  0.3062      0.5047    
   70200       2
  0.3219      0.4983    
   70300       2
  0.3207      0.4807    
   70400       2
  0.3112      0.4831    
   70500       2
  0.3327      0.4874    
   70600       2
  0.3362      0.4795    
   70700       2
  0.3421      0.4818    
   70800       2
  0.3507      0.4756    
   70900       2
  0.3263      0.4947    
   71000       2
  0.3176      0.5007    
   71100       2
  0.3008      0.5138    
   71200       2
  0.3046      0.4975    
   71300       2
  0.3250      0.4937    
   71400       2
  0.2998      0.5133    
   71500       2
  0.3187      0.4946    
   71600       2
  0.3252      0.4853    
   71700       2
  0.3400      0.4852    
   71800       2
  0.3573      0.4655    
   71900       2
  0.3420      0.4755    
   72000       2
  0.3206      0.4829    
   72100       2
  0.3289      0.4883    
   72200       2
  0.3385      0.4950    
   72300       2
  0.3255      0.4843    
   72400       2
  0.3447      0.4674    
   72500       2
  0.3373      0.4690    
   72600       2
  0.3562      0.4611    
   72700       2
  0.3533      0.4616    
   72800       2
  0.3356      0.4818    
   72900       2
  0.3281      0.5051    
   73000       2
  0.3448      0.4875    
   73100       2
  0.3142      0.4816    
   73200       2
  0.3480      0.4764    
   73300       2
  0.3096      0.5008    
   73400       2
  0.3314      0.4911    
   73500       2
  0.3329      0.4924    
   73600       2
  0.3034      0.5022    
   73700       2
  0.3064      0.4974    
   73800       2
  0.3564      0.4692    
   73900       2
  0.3624      0.4695    
   74000       2
  0.3463      0.4763    
   74100       2
  0.3191      0.4820    
   74200       2
  0.3145      0.4911    
   74300       2
  0.3256      0.4879    
   74400       2
  0.3321      0.4789    
   74500       2
  0.3605      0.4652    
   74600       2
  0.3627      0.4651    
   74700       2
  0.3137      0.5040    
   74800       2
  0.2920      0.5058    
   74900       2
  0.3260      0.4840    
   75000       2
  0.3651      0.4473    
   75100       2
  0.3392      0.4781    
   75200       2
  0.3431      0.4631    
   75300       2
  0.2990      0.5186    
   75400       2
  0.3062      0.4951    
   75500       2
  0.3041      0.5045    
   75600       2
  0.3058      0.5105    
   75700       2
  0.2969      0.5068    
   75800       2
  0.3061      0.4958    
   75900       2
  0.3169      0.4936    
   76000       2
  0.3097      0.5046    
   76100       2
  0.3230      0.4986    
   76200       2
  0.3427      0.4872    
   76300       2
  0.3168      0.4858    
   76400       2
  0.3417      0.4887    
   76500       2
  0.2828      0.5345    
   76600       2
  0.2853      0.5153    
   76700       2
  0.2860      0.5252    
   76800       2
  0.3341      0.4872    
   76900       2
  0.3346      0.4835    
   77000       2
  0.3258      0.4949    
   77100       2
  0.3363      0.4774    
   77200       2
  0.3422      0.4735    
   77300       2
  0.3525      0.4893    
   77400       2
  0.3354      0.4895    
   77500       2
  0.3521      0.4818    
   77600       2
  0.3319      0.4862    
   77700       2
  0.3095      0.4865    
   77800       2
  0.3246      0.4900    
   77900       2
  0.2919      0.5156    
   78000       2
  0.3112      0.5023    
   78100       2
  0.3018      0.5201    
   78200       2
  0.3094      0.4992    
   78300       2
  0.2908      0.4986    
   78400       2
  0.3210      0.4869    
   78500       2
  0.3073      0.5016    
   78600       2
  0.3172      0.4804    
   78700       2
  0.3538      0.4762    
   78800       2
  0.3324      0.4784    
   78900       2
  0.3338      0.4911    
   79000       2
  0.3277      0.4952    
   79100       2
  0.3191      0.5042    
   79200       2
  0.3203      0.4949    
   79300       2
  0.2880      0.5128    
   79400       2
  0.3222      0.4858    
   79500       2
  0.3437      0.4638    
   79600       2
  0.3127      0.5038    
   79700       2
  0.3107      0.4953    
   79800       2
  0.3138      0.4928    
   79900       2
  0.3330      0.4927    
   80000       2
  0.3089      0.4913    
   80100       2
  0.3459      0.4678    
   80200       2
  0.3260      0.4795    
   80300       2
  0.2985      0.5080    
   80400       2
  0.2969      0.5202    
   80500       2
  0.3334      0.4781    
   80600       2
  0.3188      0.4861    
   80700       2
  0.3384      0.4841    
   80800       2
  0.3266      0.4920    
   80900       2
  0.3630      0.4761    
   81000       2
  0.3538      0.4640    
   81100       2
  0.3343      0.4803    
   81200       2
  0.3349      0.4870    
   81300       2
  0.3317      0.4999    
   81400       2
  0.3282      0.4886    
   81500       2
  0.3484      0.4612    
   81600       2
  0.3336      0.4644    
   81700       2
  0.3027      0.4961    
   81800       2
  0.3210      0.4947    
   81900       2
  0.3652      0.4501    
   82000       2
  0.3303      0.4767    
   82100       2
  0.3297      0.4685    
   82200       2
  0.3244      0.4714    
   82300       2
  0.3109      0.5176    
   82400       2
  0.3372      0.4873    
   82500       2
  0.3057      0.5011    
   82600       2
  0.3195      0.4989    
   82700       2
  0.3166      0.4944    
   82800       2
  0.3444      0.4739    
   82900       2
  0.3625      0.4589    
   83000       2
  0.3482      0.4716    
   83100       2
  0.3638      0.4602    
   83200       2
  0.3384      0.4945    
   83300       2
  0.3385      0.4688    
   83400       2
  0.3050      0.4954    
   83500       2
  0.2888      0.5162    
   83600       2
  0.3158      0.4994    
   83700       2
  0.3144      0.4975    
   83800       2
  0.3516      0.4853    
   83900       2
  0.3242      0.4889    
   84000       2
  0.3181      0.4852    
   84100       2
  0.3019      0.5066    
   84200       2
  0.3353      0.4771    
   84300       2
  0.3531      0.4736    
   84400       2
  0.3358      0.4878    
   84500       2
  0.3195      0.4960    
   84600       2
  0.3543      0.4714    
   84700       2
  0.3615      0.4713    
   84800       2
  0.3251      0.4904    
   84900       2
  0.3046      0.4956    
   85000       2
  0.3267      0.4867    
   85100       2
  0.3429      0.4769    
   85200       2
  0.3420      0.4781    
   85300       2
  0.2975      0.5106    
   85400       2
  0.3442      0.4785    
   85500       2
  0.3588      0.4688    
   85600       2
  0.3311      0.4822    
   85700       2
  0.3428      0.4695    
   85800       2
  0.3394      0.4677    
   85900       2
  0.3580      0.4750    
   86000       2
  0.3479      0.4570    
   86100       2
  0.3540      0.4607    
   86200       2
  0.2993      0.5064    
   86300       2
  0.3261      0.4844    
   86400       2
  0.3479      0.4811    
   86500       2
  0.3274      0.5076    
   86600       2
  0.3511      0.4796    
   86700       2
  0.3249      0.4768    
   86800       2
  0.2971      0.5177    
   86900       2
  0.2962      0.5028    
   87000       2
  0.3452      0.4428    
   87100       2
  0.3153      0.5043    
   87200       2
  0.3114      0.5052    
   87300       2
  0.3267      0.4872    
   87400       2
  0.3033      0.5164    
   87500       2
  0.3214      0.4815    
   87600       2
  0.3108      0.5053    
   87700       2
  0.3220      0.4929    
   87800       2
  0.3114      0.5084    
   87900       2
  0.3351      0.4708    
   88000       2
  0.3277      0.4744    
   88100       2
  0.3218      0.4862    
   88200       2
  0.3111      0.4955    
   88300       2
  0.3021      0.5043    
   88400       2
  0.2809      0.5152    
   88500       2
  0.3039      0.5034    
   88600       2
  0.3150      0.4831    
   88700       2
  0.2928      0.5111    
   88800       2
  0.3164      0.4945    
   88900       2
  0.3446      0.4716    
   89000       2
  0.3254      0.4893    
   89100       2
  0.3073      0.5053    
   89200       2
  0.2977      0.5038    
   89300       2
  0.3053      0.5032    
   89400       2
  0.3141      0.4970    
   89500       2
  0.3130      0.4919    
   89600       2
  0.3059      0.4969    
   89700       2
  0.3489      0.4684    
   89800       2
  0.3406      0.4585    
   89900       2
  0.3459      0.4800    
   90000       2
  0.3178      0.5055    
   90100       2
  0.3178      0.4900    
   90200       2
  0.3149      0.5019    
   90300       2
  0.3115      0.4866    
   90400       2
  0.3117      0.5004    
   90500       2
  0.3357      0.4811    
   90600       2
  0.3409      0.4749    
   90700       2
  0.3345      0.4778    
   90800       2
  0.3358      0.4877    
   90900       2
  0.3336      0.4802    
   91000       2
  0.3727      0.4468    
   91100       2
  0.2957      0.5107    
   91200       2
  0.3034      0.5107    
   91300       2
  0.3195      0.4959    
   91400       2
  0.3123      0.4944    
   91500       2
  0.3140      0.4862    
   91600       2
  0.3632      0.4641    
   91700       2
  0.3545      0.4701    
   91800       2
  0.3529      0.4606    
   91900       2
  0.3268      0.5002    
   92000       2
  0.2998      0.4983    
   92100       2
  0.3389      0.4914    
   92200       2
  0.3379      0.4881    
   92300       2
  0.3290      0.4953    
   92400       2
  0.3053      0.5141    
   92500       2
  0.2832      0.5435    
   92600       2
  0.3218      0.4944    
   92700       2
  0.3096      0.5002    
   92800       2
  0.3142      0.5015    
   92900       2
  0.3192      0.4994    
   93000       2
  0.3235      0.4845    
   93100       2
  0.3393      0.4697    
   93200       2
  0.3119      0.4955    
   93300       2
  0.3282      0.5041    
   93400       2
  0.3463      0.4801    
   93500       2
  0.3374      0.4938    
   93600       2
  0.3278      0.4968    
   93700       2
  0.3401      0.4836    
   93800       2
  0.3217      0.4801    
   93900       2
  0.3239      0.4885    
   94000       2
  0.3579      0.4756    
   94100       2
  0.3341      0.4726    
   94200       2
  0.3328      0.4742    
   94300       2
  0.2958      0.5098    
   94400       2
  0.3309      0.4921    
   94500       2
  0.3096      0.4931    
   94600       2
  0.3165      0.5065    
   94700       2
  0.3665      0.4553    
   94800       2
  0.3279      0.4820    
   94900       2
  0.3069      0.5160    
   95000       2
  0.3315      0.4940    
   95100       2
  0.3040      0.5039    
   95200       2
  0.3225      0.4836    
   95300       2
  0.3254      0.4911    
   95400       2
  0.3440      0.4775    
   95500       2
  0.3276      0.4821    
   95600       2
  0.3200      0.4837    
   95700       2
  0.3116      0.4970    
   95800       2
  0.3123      0.4973    
   95900       2
  0.3071      0.5043    
   96000       2
  0.3254      0.4947    
   96100       2
  0.3398      0.4798    
   96200       2
  0.3494      0.4623    
   96300       2
  0.3424      0.4862    
   96400       2
  0.3530      0.4595    
   96500       2
  0.3334      0.4785    
   96600       2
  0.3308      0.4826    
   96700       2
  0.3426      0.4657    
   96800       2
  0.3207      0.5099    
   96900       2
  0.2907      0.5015    
   97000       2
  0.3350      0.4866    
   97100       2
  0.3326      0.4904    
   97200       2
  0.3475      0.4724    
   97300       2
  0.3005      0.5049    
   97400       2
  0.3222      0.4949    
   97500       2
  0.2962      0.5151    
   97600       2
  0.3093      0.4761    
   97700       2
  0.3414      0.4834    
   97800       2
  0.3827      0.4514    
   97900       2
  0.3401      0.4729    
   98000       2
  0.3659      0.4814    
   98100       2
  0.3169      0.4917    
   98200       2
  0.3158      0.5055    
   98300       2
  0.2957      0.5101    
   98400       2
  0.3308      0.4867    
   98500       2
  0.3184      0.4808    
   98600       2
  0.3306      0.4801    
   98700       2
  0.3297      0.4798    
   98800       2
  0.3020      0.5105    
   98900       2
  0.3453      0.4735    
   99000       2
  0.3555      0.4839    
   99100       2
  0.3332      0.4844    
   99200       2
  0.3232      0.4795    
   99300       2
  0.3228      0.4930    
   99400       2
  0.3209      0.4849    
   99500       2
  0.3558      0.4656    
   99600       2
  0.3340      0.4719    
   99700       2
  0.3105      0.5068    
   99800       2
  0.3346      0.4754    
   99900       2
  0.3145      0.5066    
  100000       2
  0.3007      0.5068    
  100100       2
  0.3255      0.4966    
  100200       2
  0.3140      0.4980    
  100300       2
  0.3090      0.5012    
  100400       2
  0.3016      0.4969    
  100500       2
  0.3128      0.5019    
  100600       2
  0.2911      0.5194    
  100700       2
  0.3225      0.4837    
  100800       2
  0.3286      0.4812    
  100900       2
  0.3307      0.4789    
  101000       2
  0.3509      0.4722    
  101100       2
  0.3257      0.4865    
  101200       2
  0.3104      0.5063    
  101300       2
  0.3301      0.4802    
  101400       2
  0.3165      0.5028    
  101500       2
  0.3042      0.5044    
  101600       2
  0.3406      0.4661    
  101700       2
  0.3228      0.4754    
  101800       2
  0.3296      0.4890    
  101900       2
  0.3425      0.4653    
  102000       2
  0.3503      0.4839    
  102100       2
  0.3203      0.4914    
  102200       2
  0.3138      0.5022    
  102300       2
  0.3148      0.4947    
  102400       2
  0.3094      0.4997    
  102500       2
  0.3233      0.4842    
  102600       2
  0.3324      0.4807    
  102700       2
  0.2905      0.5196    
  102800       2
  0.3388      0.4682    
  102900       2
  0.3281      0.4841    
  103000       2
  0.3148      0.5045    
  103100       2
  0.3311      0.4784    
  103200       2
  0.2830      0.5222    
  103300       2
  0.2967      0.5088    
  103400       2
  0.3312      0.4777    
  103500       2
  0.3432      0.4719    
  103600       2
  0.3135      0.4946    
  103700       2
  0.3397      0.4867    
  103800       2
  0.3193      0.4911    
  103900       2
  0.3396      0.4812    
  104000       2
  0.3308      0.4822    
  104100       2
  0.3097      0.4996    
  104200       2
  0.2922      0.5005    
  104300       2
  0.3251      0.4943    
  104400       2
  0.3215      0.4900    
  104500       2
  0.3314      0.4830    
  104600       2
  0.3599      0.4679    
  104700       2
  0.3292      0.4753    
  104800       2
  0.3128      0.4879    
  104900       2
  0.3446      0.4775    
  105000       2
  0.3543      0.4659    
  105100       2
  0.3855      0.4435    
  105200       2
  0.3404      0.4723    
  105300       2
  0.3322      0.4886    
  105400       2
  0.3009      0.4946    
  105500       2
  0.2953      0.5167    
  105600       2
  0.3260      0.4858    
  105700       2
  0.3070      0.4988    
  105800       2
  0.3024      0.5069    
  105900       2
  0.3075      0.4875    
  106000       2
  0.2979      0.5021    
  106100       2
  0.3152      0.5024    
  106200       2
  0.3325      0.4800    
  106300       2
  0.3277      0.4792    
  106400       2
  0.3361      0.4906    
  106500       2
  0.2992      0.5104    
  106600       2
  0.3148      0.5004    
  106700       2
  0.3014      0.5118    
  106800       2
  0.3197      0.5035    
  106900       2
  0.3107      0.4987    
  107000       2
  0.2891      0.5139    
  107100       2
  0.3002      0.5083    
  107200       2
  0.3045      0.5021    
  107300       2
  0.3138      0.4941    
  107400       2
  0.3119      0.4934    
  107500       2
  0.3607      0.4623    
  107600       2
  0.2899      0.5093    
  107700       2
  0.3231      0.4966    
  107800       2
  0.3457      0.4537    
  107900       2
  0.3354      0.4937    
  108000       2
  0.3440      0.4829    
  108100       2
  0.3209      0.4699    
  108200       2
  0.3474      0.4719    
  108300       2
  0.3600      0.4738    
  108400       2
  0.3422      0.4730    
  108500       2
  0.3255      0.4859    
  108600       2
  0.3320      0.4860    
  108700       2
  0.3140      0.5058    
  108800       2
  0.3271      0.4801    
  108900       2
  0.3302      0.4886    
  109000       2
  0.3086      0.5007    
  109100       2
  0.3010      0.5214    
  109200       2
  0.3462      0.4753    
  109300       2
  0.3143      0.4935    
  109400       2
  0.3085      0.4817    
  109500       2
  0.3075      0.4963    
  109600       2
  0.3250      0.5010    
  109700       2
  0.3325      0.4869    
  109800       2
  0.3298      0.4840    
  109900       2
  0.3349      0.4799    
  110000       2
  0.3349      0.4766    
  110100       2
  0.3264      0.4869    
  110200       2
  0.3046      0.5000    
  110300       2
  0.3324      0.4835    
  110400       2
  0.2947      0.5049    
  110500       2
  0.2900      0.5084    
  110600       2
  0.3198      0.5046    
  110700       2
  0.3096      0.5064    
  110800       2
  0.3168      0.5056    
  110900       2
  0.3408      0.4835    
  111000       2
  0.3729      0.4555    
  111100       2
  0.3435      0.4819    
  111200       2
  0.3100      0.5071    
  111300       2
  0.3211      0.4827    
  111400       2
  0.3712      0.4600    
  111500       2
  0.3139      0.4926    
  111600       2
  0.3007      0.5061    
  111700       2
  0.3054      0.5239    
  111800       2
  0.3306      0.4824    
  111900       2
  0.3288      0.4936    
  112000       2
  0.3145      0.4823    
  112100       2
  0.3095      0.4945    
  112200       2
  0.3050      0.4827    
  112300       2
  0.3039      0.5105    
  112400       2
  0.3179      0.4775    
  112500       2
  0.3518      0.4615    
  112600       2
  0.3353      0.4683    
  112700       2
  0.3658      0.4542    
  112800       2
  0.3408      0.4787    
  112900       2
  0.3410      0.4799    
  113000       2
  0.3262      0.4778    
  113100       2
  0.3075      0.5023    
  113200       2
  0.3102      0.4944    
  113300       2
  0.2788      0.5201    
  113400       2
  0.3312      0.4833    
  113500       2
  0.3467      0.4684    
  113600       2
  0.3341      0.4865    
  113700       2
  0.3261      0.4894    
  113800       2
  0.2762      0.5281    
  113900       2
  0.2910      0.5055    
  114000       2
  0.3016      0.5162    
  114100       2
  0.2777      0.5298    
  114200       2
  0.2923      0.5118    
  114300       2
  0.3173      0.4905    
  114400       2
  0.3337      0.4830    
  114500       2
  0.3015      0.5059    
  114600       2
  0.2795      0.5325    
  114700       2
  0.3066      0.4972    
  114800       2
  0.3223      0.4963    
  114900       2
  0.3190      0.4892    
  115000       2
  0.3163      0.4940    
  115100       2
  0.3060      0.5050    
  115200       2
  0.3560      0.4691    
  115300       2
  0.3390      0.4761    
  115400       2
  0.3089      0.5100    
  115500       2
  0.2994      0.5087    
  115600       2
  0.3371      0.4877    
  115700       2
  0.3135      0.4987    
  115800       2
  0.3726      0.4616    
  115900       2
  0.3512      0.4616    
  116000       2
  0.3495      0.4655    
  116100       2
  0.3544      0.4658    
  116200       2
  0.3536      0.4558    
  116300       2
  0.3158      0.5020    
  116400       2
  0.3275      0.4904    
  116500       2
  0.3139      0.5098    
  116600       2
  0.3007      0.5092    
  116700       2
  0.3211      0.4880    
  116800       2
  0.3245      0.4900    
  116900       2
  0.3613      0.4559    
  117000       2
  0.3299      0.4866    
  117100       2
  0.3544      0.4654    
  117200       2
  0.3549      0.4685    
  117300       2
  0.3379      0.4693    
  117400       2
  0.3005      0.5012    
  117500       2
  0.3184      0.4984    
  117600       2
  0.3158      0.4959    
  117700       2
  0.3083      0.5015    
  117800       2
  0.3338      0.4823    
  117900       2
  0.3477      0.4759    
  118000       2
  0.3272      0.4929    
  118100       2
  0.3841      0.4447    
  118200       2
  0.3433      0.4791    
  118300       2
  0.3452      0.4758    
  118400       2
  0.3091      0.4967    
  118500       2
  0.3301      0.4716    
  118600       2
  0.3155      0.4914    
  118700       2
  0.3142      0.4974    
  118800       2
  0.2983      0.4950    
  118900       2
  0.2995      0.5073    
  119000       2
  0.3181      0.4855    
  119100       2
  0.3234      0.4840    
  119200       2
  0.2970      0.5012    
  119300       2
  0.3033      0.5107    
  119400       2
  0.3522      0.4806    
  119500       2
  0.3631      0.4683    
  119600       2
  0.3413      0.4798    
  119700       2
  0.3550      0.4675    
  119800       2
  0.3222      0.5034    
  119900       2
  0.3287      0.4855    
  120000       2
  0.2906      0.5229    
  120100       2
  0.2692      0.5250    
  120200       2
  0.2969      0.5056    
  120300       2
  0.3260      0.4890    
  120400       2
  0.3275      0.4851    
  120500       2
  0.2922      0.4950    
  120600       2
  0.2946      0.5117    
  120700       2
  0.3026      0.4984    
  120800       2
  0.3341      0.4810    
  120900       2
  0.3554      0.4741    
  121000       2
  0.3337      0.4721    
  121100       2
  0.3452      0.4832    
  121200       2
  0.3070      0.5101    
  121300       2
  0.3059      0.5151    
  121400       2
  0.3262      0.4931    
  121500       2
  0.3293      0.4809    
  121600       2
  0.3257      0.4810    
  121700       2
  0.3443      0.4745    
  121800       2
  0.3391      0.4847    
  121900       2
  0.3155      0.4902    
  122000       2
  0.3467      0.4771    
  122100       2
  0.3640      0.4619    
  122200       2
  0.3222      0.4898    
  122300       2
  0.3160      0.4877    
  122400       2
  0.3195      0.4867    
  122500       2
  0.3360      0.4916    
  122600       2
  0.3247      0.4941    
  122700       2
  0.3189      0.4880    
  122800       2
  0.3425      0.4672    
  122900       2
  0.3372      0.4616    
  123000       2
  0.3207      0.5014    
  123100       2
  0.3315      0.4854    
  123200       2
  0.3493      0.4526    
  123300       2
  0.3340      0.4880    
  123400       2
  0.3234      0.4835    
  123500       2
  0.3491      0.4732    
  123600       2
  0.3497      0.4586    
  123700       2
  0.3262      0.4949    
  123800       2
  0.3105      0.4895    
  123900       2
  0.3293      0.4797    
  124000       2
  0.3215      0.4961    
  124100       2
  0.3383      0.4722    
  124200       2
  0.3588      0.4566    
  124300       2
  0.3268      0.4801    
  124400       2
  0.3281      0.4826    
  124500       2
  0.3250      0.4738    
  124600       2
  0.3327      0.4818    
  124700       2
  0.3100      0.4913    
  124800       2
  0.2916      0.4984    
  124900       2
  0.3089      0.4945    
  125000       2
  0.3483      0.4684    
  125100       2
  0.3585      0.4582    
  125200       2
  0.3338      0.4702    
  125300       2
  0.3439      0.4749    
  125400       2
  0.3269      0.4931    
  125500       2
  0.3305      0.4809    
  125600       2
  0.3437      0.4744    
  125700       2
  0.3285      0.4795    
  125800       2
  0.3286      0.4888    
  125900       2
  0.3138      0.4788    
  126000       2
  0.3435      0.4658    
  126100       2
  0.3313      0.4844    
  126200       2
  0.3216      0.4864    
  126300       2
  0.3411      0.4898    
  126400       2
  0.3190      0.4898    
  126500       2
  0.2914      0.5189    
  126600       2
  0.2847      0.5226    
  126700       2
  0.3317      0.4830    
  126800       2
  0.3434      0.4766    
  126900       2
  0.3322      0.4927    
  127000       2
  0.3454      0.4778    
  127100       2
  0.3863      0.4524    
  127200       2
  0.3278      0.4794    
  127300       2
  0.3335      0.4792    
  127400       2
  0.3691      0.4610    
  127500       2
  0.3421      0.4813    
  127600       2
  0.3415      0.4767    
  127700       2
  0.3422      0.4722    
  127800       2
  0.3495      0.4678    
  127900       2
  0.3248      0.4863    
  128000       2
  0.3282      0.4903    
  128100       2
  0.2881      0.5148    
  128200       2
  0.3081      0.4953    
  128300       2
  0.3267      0.4822    
  128400       2
  0.3618      0.4552    
  128500       2
  0.3691      0.4445    
  128600       2
  0.3588      0.4692    
  128700       2
  0.3122      0.4962    
  128800       2
  0.3223      0.4960    
  128900       2
  0.3158      0.4851    
  129000       2
  0.3322      0.4844    
  129100       2
  0.3183      0.5030    
  129200       2
  0.3131      0.4994    
  129300       2
  0.3282      0.4702    
  129400       2
  0.3240      0.4869    
  129500       2
  0.3239      0.4948    
  129600       2
  0.3389      0.4763    
  129700       2
  0.3205      0.4766    
  129800       2
  0.2863      0.5031    
  129900       2
  0.2924      0.5184    
  130000       2
  0.3231      0.5036    
  130100       2
  0.3300      0.4975    
  130200       2
  0.2898      0.5212    
  130300       2
  0.3307      0.4982    
  130400       2
  0.3257      0.4892    
  130500       2
  0.3411      0.4745    
  130600       2
  0.3369      0.4956    
  130700       2
  0.3214      0.4788    
  130800       2
  0.3451      0.4901    
  130900       2
  0.3317      0.4780    
  131000       2
  0.3087      0.4984    
  131100       2
  0.3178      0.4846    
  131200       2
  0.3105      0.5013    
  131300       2
  0.3302      0.4753    
  131400       2
  0.3521      0.4607    
  131500       2
  0.3355      0.4832    
  131600       2
  0.3431      0.4720    
  131700       2
  0.3270      0.5031    
  131800       2
  0.3567      0.4692    
  131900       2
  0.3342      0.4870    
  132000       2
  0.3398      0.4724    
  132100       2
  0.3190      0.4979    
  132200       2
  0.3130      0.4812    
  132300       2
  0.3163      0.5045    
  132400       2
  0.3261      0.5022    
  132500       2
  0.3316      0.4703    
  132600       2
  0.3122      0.5089    
  132700       2
  0.3127      0.4965    
  132800       2
  0.3146      0.4859    
  132900       2
  0.3437      0.4694    
  133000       2
  0.3277      0.4842    
  133100       2
  0.3013      0.5045    
  133200       2
  0.2940      0.5021    
  133300       2
  0.3054      0.5044    
  133400       2
  0.3315      0.4933    
  133500       2
  0.3543      0.4653    
  133600       2
  0.3354      0.4929    
  133700       2
  0.3327      0.4952    
  133800       2
  0.2836      0.5316    
  133900       2
  0.3090      0.4895    
  134000       2
  0.3226      0.4877    
  134100       2
  0.3404      0.4775    
  134200       2
  0.3542      0.4762    
  134300       2
  0.3305      0.4814    
  134400       2
  0.3257      0.4787    
  134500       2
  0.3005      0.5185    
  134600       2
  0.3025      0.5060    
  134700       2
  0.3225      0.4951    
  134800       2
  0.3309      0.4725    
  134900       2
  0.3338      0.4726    
  135000       2
  0.3509      0.4853    
  135100       2
  0.3584      0.4816    
  135200       2
  0.3139      0.4773    
  135300       2
  0.3384      0.4754    
  135400       2
  0.3012      0.5070    
  135500       2
  0.3345      0.4760    
  135600       2
  0.2943      0.5085    
  135700       2
  0.3038      0.4847    
  135800       2
  0.3050      0.5054    
  135900       2
  0.2839      0.5162    
  136000       2
  0.2971      0.5045    
  136100       2
  0.3119      0.5056    
  136200       2
  0.3010      0.5123    
  136300       2
  0.3050      0.4981    
  136400       2
  0.2955      0.5177    
  136500       2
  0.3162      0.4879    
  136600       2
  0.2952      0.4871    
  136700       2
  0.3037      0.5127    
  136800       2
  0.2979      0.4932    
  136900       2
  0.3010      0.5021    
  137000       2
  0.3249      0.4967    
  137100       2
  0.2781      0.5231    
  137200       2
  0.3274      0.4681    
  137300       2
  0.3265      0.4978    
  137400       2
  0.2969      0.5060    
  137500       2
  0.3297      0.4768    
  137600       2
  0.3021      0.4932    
  137700       2
  0.3588      0.4563    
  137800       2
  0.3082      0.4894    
  137900       2
  0.3267      0.4936    
  138000       2
  0.3202      0.4932    
  138100       2
  0.3155      0.4925    
  138200       2
  0.3314      0.4668    
  138300       2
  0.3337      0.4689    
  138400       2
  0.3202      0.4760    
  138500       2
  0.3148      0.4771    
  138600       2
  0.3038      0.5046    
  138700       2
  0.3177      0.5047    
  138800       2
  0.3426      0.4653    
  138900       2
  0.3458      0.4568    
  139000       2
  0.3192      0.5144    
  139100       2
  0.2978      0.5026    
  139200       2
  0.3098      0.5013    
  139300       2
  0.3469      0.4669    
  139400       2
  0.3150      0.4922    
  139500       2
  0.3260      0.4824    
  139600       2
  0.3056      0.4871    
  139700       2
  0.3297      0.4981    
  139800       2
  0.3064      0.4960    
  139900       2
  0.3488      0.4710    
  140000       2
  0.3338      0.4830    
  140100       2
  0.3332      0.4945    
  140200       2
  0.3082      0.5051    
  140300       2
  0.3163      0.4963    
  140400       2
  0.3034      0.5032    
  140500       2
  0.3410      0.4867    
  140600       2
  0.3288      0.4886    
  140700       2
  0.3251      0.4878    
  140800       2
  0.3048      0.5042    
  140900       2
  0.3001      0.5055    
  141000       2
  0.2974      0.5176    
  141100       2
  0.3278      0.4863    
  141200       2
  0.3410      0.4812    
  141300       2
  0.3423      0.4732    
  141400       2
  0.3265      0.5009    
  141500       2
  0.3485      0.4698    
  141600       2
  0.3396      0.4821    
  141700       2
  0.3353      0.4894    
  141800       2
  0.2964      0.5014    
  141900       2
  0.3002      0.5021    
  142000       2
  0.3411      0.4740    
  142100       2
  0.3385      0.4830    
  142200       2
  0.3401      0.4842    
  142300       2
  0.3415      0.4730    
  142400       2
  0.3411      0.4750    
  142500       2
  0.3032      0.4919    
  142600       2
  0.3184      0.4961    
  142700       2
  0.3204      0.4937    
  142800       2
  0.3347      0.4848    
  142900       2
  0.3596      0.4593    
  143000       2
  0.3336      0.4777    
  143100       2
  0.3337      0.4637    
  143200       2
  0.3238      0.4997    
  143300       2
  0.3379      0.4747    
  143400       2
  0.3559      0.4723    
  143500       2
  0.3378      0.4639    
  143600       2
  0.3042      0.5081    
  143700       2
  0.3277      0.4854    
  143800       2
  0.3302      0.4810    
  143900       2
  0.3373      0.4853    
  144000       2
  0.3369      0.4762    
  144100       2
  0.3253      0.4866    
  144200       2
  0.3411      0.4858    
  144300       2
  0.3132      0.4904    
  144400       2
  0.3055      0.4952    
  144500       2
  0.3087      0.5125    
  144600       2
  0.3398      0.4778    
  144700       2
  0.2967      0.5254    
  144800       2
  0.2726      0.5137    
  144900       2
  0.3088      0.4887    
  145000       2
  0.3253      0.4884    
  145100       2
  0.3069      0.4939    
  145200       2
  0.3343      0.4774    
  145300       2
  0.3651      0.4731    
  145400       2
  0.3325      0.4736    
  145500       2
  0.3164      0.4853    
  145600       2
  0.2968      0.4989    
  145700       2
  0.3355      0.4780    
  145800       2
  0.3302      0.4849    
  145900       2
  0.3217      0.4917    
  146000       2
  0.3326      0.4895    
  146100       2
  0.3308      0.4920    
  146200       2
  0.3163      0.4978    
  146300       2
  0.3060      0.5076    
  146400       2
  0.3217      0.4868    
  146500       2
  0.3579      0.4670    
  146600       2
  0.3263      0.4962    
  146700       2
  0.3351      0.4814    
  146800       2
  0.2874      0.5125    
  146900       2
  0.3213      0.4905    
  147000       2
  0.3236      0.4760    
  147100       2
  0.3242      0.4832    
  147200       2
  0.3224      0.4891    
  147300       2
  0.3390      0.4783    
  147400       2
  0.3181      0.5020    
  147500       2
  0.2975      0.5074    
  147600       2
  0.3352      0.4750    
  147700       2
  0.3260      0.4796    
  147800       2
  0.2890      0.5179    
  147900       2
  0.3473      0.4804    
  148000       2
  0.3365      0.4930    
  148100       2
  0.3261      0.4930    
  148200       2
  0.3612      0.4798    
  148300       2
  0.3598      0.4567    
  148400       2
  0.3438      0.4769    
  148500       2
  0.3095      0.5099    
  148600       2
  0.3282      0.4843    
  148700       2
  0.3155      0.4921    
  148800       2
  0.3295      0.4679    
  148900       2
  0.3662      0.4677    
  149000       2
  0.3329      0.4739    
  149100       2
  0.3161      0.4947    
  149200       2
  0.3399      0.4832    
  149300       2
  0.3544      0.4808    
  149400       2
  0.3148      0.4912    
  149500       2
  0.3244      0.4895    
  149600       2
  0.3579      0.4625    
  149700       2
  0.3506      0.4751    
  149800       2
  0.3372      0.4742    
  149900       2
  0.3249      0.4899    
  150000       2
  0.3204      0.4892    
  150100       2
  0.3271      0.4831    
  150200       2
  0.3294      0.4841    
  150300       2
  0.3139      0.4837    
  150400       2
  0.3462      0.4663    
  150500       2
  0.3018      0.5095    
  150600       2
  0.3063      0.4976    
  150700       2
  0.3281      0.4858    
  150800       2
  0.3378      0.4875    
  150900       2
  0.3253      0.4900    
  151000       2
  0.3397      0.4877    
  151100       2
  0.2834      0.5224    
  151200       2
  0.3221      0.4892    
  151300       2
  0.3457      0.4869    
  151400       2
  0.3347      0.4910    
  151500       2
  0.3231      0.4860    
  151600       2
  0.3218      0.4892    
  151700       2
  0.3376      0.4652    
  151800       2
  0.3585      0.4717    
  151900       2
  0.3171      0.4881    
  152000       2
  0.3015      0.4935    
  152100       2
  0.3081      0.4959    
  152200       2
  0.3168      0.5069    
  152300       2
  0.3043      0.5051    
  152400       2
  0.3146      0.4871    
  152500       2
  0.3147      0.5194    
  152600       2
  0.3000      0.4996    
  152700       2
  0.3152      0.4985    
  152800       2
  0.3206      0.5042    
  152900       2
  0.3281      0.4839    
  153000       2
  0.3098      0.4950    
  153100       2
  0.3225      0.5017    
  153200       2
  0.3099      0.5118    
  153300       2
  0.3273      0.5105    
  153400       2
  0.3086      0.4819    
  153500       2
  0.3169      0.5048    
  153600       2
  0.3231      0.5096    
  153700       2
  0.3236      0.4934    
  153800       2
  0.3280      0.4770    
  153900       2
  0.3429      0.4643    
  154000       2
  0.3680      0.4545    
  154100       2
  0.3077      0.4963    
  154200       2
  0.3265      0.4920    
  154300       2
  0.3404      0.4820    
  154400       2
  0.3269      0.4904    
  154500       2
  0.3520      0.4754    
  154600       2
  0.3058      0.5086    
  154700       2
  0.2898      0.5235    
  154800       2
  0.2981      0.5036    
  154900       2
  0.3135      0.4936    
  155000       2
  0.3339      0.4786    
  155100       2
  0.3159      0.4869    
  155200       2
  0.2947      0.5100    
  155300       2
  0.2906      0.5046    
  155400       2
  0.3212      0.4798    
  155500       2
  0.3265      0.4865    
  155600       2
  0.3620      0.4576    
  155700       2
  0.3329      0.4896    
  155800       2
  0.2813      0.5230    
  155900       2
  0.3000      0.4973    
  156000       2
  0.3036      0.5010    
  156100       2
  0.2813      0.5167    
  156200       2
  0.3226      0.4836    
  156300       2
  0.3439      0.4797    
  156400       2
  0.3231      0.5013    
  156500       2
  0.2858      0.5298    
  156600       2
  0.2898      0.5068    
  156700       2
  0.3091      0.5066    
  156800       2
  0.3252      0.4849    
  156900       2
  0.3409      0.4812    
  157000       2
  0.3253      0.4896    
  157100       2
  0.3160      0.5038    
  157200       2
  0.3226      0.4920    
  157300       2
  0.3215      0.5039    
  157400       2
  0.3194      0.5010    
  157500       2
  0.3169      0.5020    
  157600       2
  0.2943      0.5004    
  157700       2
  0.3176      0.4883    
  157800       2
  0.3396      0.4760    
  157900       2
  0.3366      0.4860    
  158000       2
  0.3184      0.4963    
  158100       2
  0.3484      0.4734    
  158200       2
  0.3226      0.4846    
  158300       2
  0.3431      0.4705    
  158400       2
  0.3627      0.4654    
  158500       2
  0.3251      0.4640    
  158600       2
  0.3008      0.5071    
  158700       2
  0.2691      0.5156    
  158800       2
  0.3318      0.4884    
  158900       2
  0.3370      0.4758    
  159000       2
  0.3446      0.4650    
  159100       2
  0.3269      0.4837    
  159200       2
  0.3331      0.4876    
  159300       2
  0.3342      0.4921    
  159400       2
  0.3327      0.4853    
  159500       2
  0.3361      0.4893    
  159600       2
  0.3173      0.4869    
  159700       2
  0.3087      0.4913    
  159800       2
  0.2905      0.5144    
  159900       2
  0.3053      0.5013    
  160000       2
  0.3059      0.5105    
  160100       2
  0.3291      0.4918    
  160200       2
  0.3264      0.4744    
  160300       2
  0.3385      0.4791    
  160400       2
  0.3353      0.4720    
  160500       2
  0.3130      0.5013    
  160600       2
  0.3105      0.4957    
  160700       2
  0.3228      0.4957    
  160800       2
  0.3107      0.4965    
  160900       2
  0.3046      0.4918    
  161000       2
  0.2977      0.4986    
  161100       2
  0.3400      0.4834    
  161200       2
  0.3264      0.4844    
  161300       2
  0.3315      0.4855    
  161400       2
  0.3601      0.4717    
  161500       2
  0.3139      0.4773    
  161600       2
  0.3304      0.4863    
  161700       2
  0.3256      0.4984    
  161800       2
  0.3223      0.4791    
  161900       2
  0.3423      0.4624    
  162000       2
  0.3355      0.4689    
  162100       2
  0.3160      0.4798    
  162200       2
  0.3270      0.4749    
  162300       2
  0.3447      0.4674    
  162400       2
  0.3566      0.4678    
  162500       2
  0.3613      0.4578    
  162600       2
  0.3576      0.4651    
  162700       2
  0.3635      0.4644    
  162800       2
  0.3323      0.4736    
  162900       2
  0.3259      0.4813    
  163000       2
  0.2854      0.5242    
  163100       2
  0.3136      0.5026    
  163200       2
  0.3188      0.5060    
  163300       2
  0.3099      0.5172    
  163400       2
  0.3271      0.4899    
  163500       2
  0.3061      0.5082    
  163600       2
  0.3186      0.4848    
  163700       2
  0.3163      0.4911    
  163800       2
  0.2906      0.5249    
  163900       2
  0.3208      0.5058    
  164000       2
  0.3108      0.5138    
  164100       2
  0.3123      0.5136    
  164200       2
  0.3251      0.4990    
  164300       2
  0.2954      0.5045    
  164400       2
  0.2949      0.4973    
  164500       2
  0.2804      0.5160    
  164600       2
  0.2870      0.5192    
  164700       2
  0.3313      0.4673    
  164800       2
  0.3498      0.4805    
  164900       2
  0.3119      0.5056    
  165000       2
  0.3287      0.4853    
  165100       2
  0.3255      0.4852    
  165200       2
  0.3444      0.4622    
  165300       2
  0.3527      0.4762    
  165400       2
  0.3610      0.4702    
  165500       2
  0.3468      0.4828    
  165600       2
  0.3325      0.4805    
  165700       2
  0.3369      0.4765    
  165800       2
  0.3617      0.4691    
  165900       2
  0.3347      0.4732    
  166000       2
  0.3187      0.4995    
  166100       2
  0.3070      0.5013    
  166200       2
  0.3382      0.4725    
  166300       2
  0.3034      0.5002    
  166400       2
  0.3239      0.4880    
  166500       2
  0.3475      0.4734    
  166600       2
  0.3213      0.4946    
  166700       2
  0.3486      0.4585    
  166800       2
  0.3163      0.4982    
  166900       2
  0.3040      0.5142    
  167000       2
  0.2697      0.5378    
  167100       2
  0.3209      0.4873    
  167200       2
  0.3352      0.4821    
  167300       2
  0.3497      0.4720    
  167400       2
  0.3331      0.4818    
  167500       2
  0.3086      0.5027    
  167600       2
  0.3209      0.4983    
  167700       2
  0.3312      0.5019    
  167800       2
  0.3169      0.5069    
  167900       2
  0.3448      0.4782    
  168000       2
  0.3176      0.4982    
  168100       2
  0.3279      0.4785    
  168200       2
  0.3316      0.4725    
  168300       2
  0.3137      0.4930    
  168400       2
  0.3186      0.4848    
  168500       2
  0.2985      0.5160    
  168600       2
  0.3097      0.5049    
  168700       2
  0.2775      0.5227    
  168800       2
  0.3300      0.4728    
  168900       2
  0.3362      0.4816    
  169000       2
  0.3457      0.4732    
  169100       2
  0.3692      0.4552    
  169200       2
  0.3097      0.4997    
  169300       2
  0.3211      0.4901    
  169400       2
  0.3459      0.4811    
  169500       2
  0.3351      0.5018    
  169600       2
  0.3132      0.5010    
  169700       2
  0.3081      0.4917    
  169800       2
  0.3199      0.4942    
  169900       2
  0.3449      0.4791    
  170000       2
  0.3572      0.4709    
  170100       2
  0.3556      0.4527    
  170200       2
  0.3603      0.4646    
  170300       2
  0.3063      0.4984    
  170400       2
  0.3208      0.5013    
  170500       2
  0.3407      0.4665    
  170600       2
  0.3200      0.4936    
  170700       2
  0.3078      0.5153    
  170800       2
  0.2981      0.4953    
  170900       2
  0.2997      0.5136    
  171000       2
  0.2990      0.4995    
  171100       2
  0.3301      0.4952    
  171200       2
  0.3194      0.4949    
  171300       2
  0.3409      0.4706    
  171400       2
  0.3029      0.5017    
  171500       2
  0.2755      0.5175    
  171600       2
  0.2881      0.5327    
  171700       2
  0.3234      0.4847    
  171800       2
  0.3150      0.4864    
  171900       2
  0.2900      0.5185    
  172000       2
  0.2962      0.5019    
  172100       2
  0.3060      0.5069    
  172200       2
  0.3300      0.4827    
  172300       2
  0.3177      0.4933    
  172400       2
  0.3313      0.4819    
  172500       2
  0.3179      0.4889    
  172600       2
  0.3280      0.4848    
  172700       2
  0.3258      0.4788    
  172800       2
  0.3109      0.4979    
  172900       2
  0.3039      0.4973    
  173000       2
  0.3592      0.4822    
  173100       2
  0.3440      0.4820    
  173200       2
  0.3271      0.4811    
  173300       2
  0.3544      0.4757    
  173400       2
  0.3202      0.4895    
  173500       2
  0.3521      0.4628    
  173600       2
  0.3161      0.4997    
  173700       2
  0.3391      0.4740    
  173800       2
  0.3445      0.4736    
  173900       2
  0.2984      0.5030    
  174000       2
  0.3164      0.4820    
  174100       2
  0.3127      0.4882    
  174200       2
  0.3249      0.4953    
  174300       2
  0.3197      0.4863    
  174400       2
  0.3433      0.4804    
  174500       2
  0.3381      0.4677    
  174600       2
  0.3397      0.4784    
  174700       2
  0.3114      0.4952    
  174800       2
  0.3393      0.4869    
  174900       2
  0.3307      0.4771    
  175000       2
  0.3017      0.5026    
  175100       2
  0.3260      0.4847    
  175200       2
  0.3199      0.4950    
  175300       2
  0.3285      0.4733    
  175400       2
  0.3321      0.4702    
  175500       2
  0.3098      0.5177    
  175600       2
  0.3178      0.4894    
  175700       2
  0.3342      0.4767    
  175800       2
  0.3252      0.4910    
  175900       2
  0.3301      0.5005    
  176000       2
  0.2921      0.5083    
  176100       2
  0.3126      0.4983    
  176200       2
  0.3205      0.4942    
  176300       2
  0.3036      0.5099    
  176400       2
  0.3255      0.5065    
  176500       2
  0.3613      0.4465    
  176600       2
  0.3011      0.5065    
  176700       2
  0.3055      0.4946    
  176800       2
  0.2798      0.5329    
  176900       2
  0.3001      0.4924    
  177000       2
  0.2931      0.5185    
  177100       2
  0.3124      0.4923    
  177200       2
  0.2960      0.5050    
  177300       2
  0.3114      0.5050    
  177400       2
  0.3314      0.4816    
  177500       2
  0.3210      0.4965    
  177600       2
  0.3259      0.4961    
  177700       2
  0.3345      0.4779    
  177800       2
  0.3192      0.4976    
  177900       2
  0.3276      0.4867    
  178000       2
  0.3275      0.4998    
  178100       2
  0.3526      0.4679    
  178200       2
  0.3446      0.4770    
  178300       2
  0.3031      0.4907    
  178400       2
  0.3384      0.4831    
  178500       2
  0.3079      0.4981    
  178600       2
  0.3270      0.4869    
  178700       2
  0.2994      0.5130    
  178800       2
  0.3281      0.4853    
  178900       2
  0.3158      0.4986    
  179000       2
  0.3132      0.5008    
  179100       2
  0.2952      0.5208    
  179200       2
  0.3128      0.4957    
  179300       2
  0.3344      0.4845    
  179400       2
  0.3146      0.5055    
  179500       2
  0.3204      0.5001    
  179600       2
  0.3416      0.4797    
  179700       2
  0.3124      0.4961    
  179800       2
  0.3175      0.4995    
  179900       2
  0.3353      0.4882    
  180000       2
  0.3762      0.4567    
  180100       2
  0.2963      0.5182    
  180200       2
  0.3228      0.4955    
  180300       2
  0.3155      0.4982    
  180400       2
  0.3315      0.4793    
  180500       2
  0.3353      0.4970    
  180600       2
  0.3365      0.4751    
  180700       2
  0.3413      0.4708    
  180800       2
  0.3481      0.4734    
  180900       2
  0.3224      0.4933    
  181000       2
  0.3335      0.4820    
  181100       2
  0.3287      0.4859    
  181200       2
  0.3196      0.4847    
  181300       2
  0.2717      0.5205    
  181400       2
  0.3062      0.4959    
  181500       2
  0.3180      0.4804    
  181600       2
  0.3473      0.4802    
  181700       2
  0.3496      0.4895    
  181800       2
  0.3348      0.4696    
  181900       2
  0.3224      0.4759    
  182000       2
  0.3126      0.5154    
  182100       2
  0.3162      0.5041    
  182200       2
  0.3015      0.5000    
  182300       2
  0.3082      0.4901    
  182400       2
  0.3207      0.4868    
  182500       2
  0.2909      0.5144    
  182600       2
  0.3151      0.4838    
  182700       2
  0.3265      0.4870    
  182800       2
  0.3547      0.4651    
  182900       2
  0.3229      0.4851    
  183000       2
  0.3265      0.4835    
  183100       2
  0.3089      0.4870    
  183200       2
  0.3187      0.4928    
  183300       2
  0.3218      0.5009    
  183400       2
  0.3145      0.4920    
  183500       2
  0.3222      0.4921    
  183600       2
  0.3321      0.4796    
  183700       2
  0.3289      0.4879    
  183800       2
  0.3184      0.4978    
  183900       2
  0.3622      0.4716    
  184000       2
  0.3422      0.4697    
  184100       2
  0.3210      0.4874    
  184200       2
  0.3365      0.4810    
  184300       2
  0.3241      0.4915    
  184400       2
  0.3649      0.4620    
  184500       2
  0.3606      0.4642    
  184600       2
  0.3646      0.4550    
  184700       2
  0.3048      0.5023    
  184800       2
  0.3645      0.4708    
  184900       2
  0.3121      0.5014    
  185000       2
  0.3504      0.4637    
  185100       2
  0.3475      0.4922    
  185200       2
  0.3582      0.4675    
  185300       2
  0.3264      0.4839    
  185400       2
  0.3188      0.4993    
  185500       2
  0.3170      0.4933    
  185600       2
  0.3786      0.4441    
  185700       2
  0.3229      0.4919    
  185800       2
  0.3339      0.4921    
  185900       2
  0.3389      0.4781    
  186000       2
  0.3473      0.4862    
  186100       2
  0.3035      0.5134    
  186200       2
  0.3092      0.4992    
  186300       2
  0.3071      0.4943    
  186400       2
  0.3173      0.4948    
  186500       2
  0.3163      0.4824    
  186600       2
  0.3261      0.4929    
  186700       2
  0.3444      0.4783    
  186800       2
  0.3608      0.4482    
  186900       2
  0.3476      0.4713    
  187000       2
  0.3230      0.4788    
  187100       2
  0.3067      0.4937    
  187200       2
  0.3054      0.4902    
  187300       2
  0.3560      0.4676    
  187400       2
  0.3100      0.4877    
  187500       2
  0.3156      0.4940    
  187600       2
  0.3395      0.4831    
  187700       2
  0.2977      0.4916    
  187800       2
  0.3212      0.4900    
  187900       2
  0.3118      0.4897    
  188000       2
  0.3148      0.4820    
  188100       2
  0.3193      0.4897    
  188200       2
  0.3344      0.4872    
  188300       2
  0.3558      0.4729    
  188400       2
  0.3283      0.4912    
  188500       2
  0.3307      0.4908    
  188600       2
  0.3077      0.4962    
  188700       2
  0.3456      0.4658    
  188800       2
  0.3449      0.4799    
  188900       2
  0.3743      0.4425    
  189000       2
  0.3362      0.4809    
  189100       2
  0.3390      0.4724    
  189200       2
  0.3258      0.4841    
  189300       2
  0.3690      0.4481    
  189400       2
  0.3386      0.4780    
  189500       2
  0.3071      0.4992    
  189600       2
  0.3235      0.4992    
  189700       2
  0.3149      0.4968    
  189800       2
  0.3306      0.4792    
  189900       2
  0.3282      0.4951    
  190000       2
  0.3908      0.4283    
  190100       2
  0.3485      0.4830    
  190200       2
  0.3228      0.4979    
  190300       2
  0.3225      0.5024    
  190400       2
  0.3458      0.4764    
  190500       2
  0.3401      0.4819    
  190600       2
  0.3179      0.4888    
  190700       2
  0.2728      0.5051    
  190800       2
  0.3478      0.4561    
  190900       2
  0.3409      0.4790    
  191000       2
  0.3178      0.5066    
  191100       2
  0.2931      0.5033    
  191200       2
  0.3214      0.4881    
  191300       2
  0.3255      0.4763    
  191400       2
  0.3397      0.4805    
  191500       2
  0.3504      0.4735    
  191600       2
  0.3263      0.4892    
  191700       2
  0.3453      0.4751    
  191800       2
  0.3338      0.4776    
  191900       2
  0.3257      0.4999    
  192000       2
  0.3368      0.4756    
  192100       2
  0.3271      0.4686    
  192200       2
  0.3270      0.4850    
  192300       2
  0.3429      0.4677    
  192400       2
  0.3169      0.4966    
  192500       2
  0.3543      0.4686    
  192600       2
  0.3412      0.4766    
  192700       2
  0.3439      0.4782    
  192800       2
  0.3495      0.4811    
  192900       2
  0.3491      0.4849    
  193000       2
  0.3436      0.4787    
  193100       2
  0.3081      0.4949    
  193200       2
  0.3337      0.4764    
  193300       2
  0.3514      0.4733    
  193400       2
  0.3246      0.4802    
  193500       2
  0.3461      0.4753    
  193600       2
  0.3654      0.4504    
  193700       2
  0.3484      0.4842    
  193800       2
  0.3471      0.4661    
  193900       2
  0.3366      0.4660    
  194000       2
  0.3168      0.4954    
  194100       2
  0.3429      0.4735    
  194200       2
  0.3202      0.5043    
  194300       2
  0.3086      0.4935    
  194400       2
  0.2973      0.5063    
  194500       2
  0.3184      0.4871    
  194600       2
  0.3091      0.4982    
  194700       2
  0.3386      0.4807    
  194800       2
  0.3358      0.4834    
  194900       2
  0.3630      0.4691    
  195000       2
  0.3529      0.4822    
  195100       2
  0.3021      0.4989    
  195200       2
  0.3210      0.4936    
  195300       2
  0.3226      0.5036    
  195400       2
  0.3380      0.4711    
  195500       2
  0.3045      0.5019    
  195600       2
  0.3261      0.4904    
  195700       2
  0.3087      0.4860    
  195800       2
  0.3292      0.4924    
  195900       2
  0.3424      0.4644    
  196000       2
  0.3141      0.4968    
  196100       2
  0.3372      0.4746    
  196200       2
  0.3118      0.4911    
  196300       2
  0.3213      0.4943    
  196400       2
  0.3225      0.4917    
  196500       2
  0.2897      0.5155    
  196600       2
  0.2960      0.5220    
  196700       2
  0.2949      0.5108    
  196800       2
  0.3144      0.4958    
  196900       2
  0.3125      0.4856    
  197000       2
  0.3218      0.4826    
  197100       2
  0.2892      0.5339    
  197200       2
  0.3178      0.4927    
  197300       2
  0.3497      0.4785    
  197400       2
  0.3286      0.4972    
  197500       2
  0.3309      0.4845    
  197600       2
  0.3256      0.4839    
  197700       2
  0.3079      0.5084    
  197800       2
  0.3198      0.4853    
  197900       2
  0.3122      0.5073    
  198000       2
  0.3191      0.4776    
  198100       2
  0.3417      0.4657    
  198200       2
  0.3512      0.4725    
  198300       2
  0.3180      0.4954    
  198400       2
  0.3110      0.4997    
  198500       2
  0.3283      0.4890    
  198600       2
  0.3543      0.4630    
  198700       2
  0.3437      0.4608    
  198800       2
  0.3335      0.4847    
  198900       2
  0.3162      0.4933    
  199000       2
  0.3389      0.4725    
  199100       2
  0.3647      0.4710    
  199200       2
  0.3329      0.4775    
  199300       2
  0.3220      0.4878    
  199400       2
  0.3063      0.5051    
  199500       2
  0.3177      0.4909    
  199600       2
  0.3332      0.4747    
  199700       2
  0.3325      0.4820    
  199800       2
  0.3098      0.4881    
  199900       2
  0.3422      0.4783    
  200000       2
  0.3500      0.4687    
  200100       2
  0.2978      0.5004    
  200200       2
  0.3157      0.4990    
  200300       2
  0.3013      0.4967    
  200400       2
  0.3197      0.4980    
  200500       2
  0.3385      0.4900    
  200600       2
  0.3217      0.4832    
  200700       2
  0.3301      0.4880    
  200800       2
  0.3392      0.4747    
  200900       2
  0.3422      0.4729    
  201000       2
  0.3349      0.4783    
  201100       2
  0.3526      0.4749    
  201200       2
  0.3367      0.4951    
  201300       2
  0.3466      0.4596    
  201400       2
  0.3393      0.4867    
  201500       2
  0.3394      0.4911    
  201600       2
  0.3283      0.4882    
  201700       2
  0.3363      0.4742    
  201800       2
  0.3526      0.4766    
  201900       2
  0.3471      0.4675    
  202000       2
  0.3112      0.4923    
  202100       2
  0.3248      0.4758    
  202200       2
  0.3317      0.4851    
  202300       2
  0.3529      0.4806    
  202400       2
  0.3480      0.4731    
  202500       2
  0.3133      0.5125    
  202600       2
  0.3299      0.4755    
  202700       2
  0.3328      0.4877    
  202800       2
  0.3290      0.4874    
  202900       2
  0.3491      0.4747    
  203000       2
  0.3480      0.4788    
  203100       2
  0.3214      0.4813    
  203200       2
  0.3465      0.4789    
  203300       2
  0.3255      0.4929    
  203400       2
  0.3646      0.4651    
  203500       2
  0.3233      0.4910    
  203600       2
  0.3286      0.5027    
  203700       2
  0.3206      0.4963    
  203800       2
  0.3412      0.4592    
  203900       2
  0.3317      0.4870    
  204000       2
  0.3284      0.4882    
  204100       2
  0.3298      0.4806    
  204200       2
  0.3461      0.4552    
  204300       2
  0.3538      0.4677    
  204400       2
  0.3351      0.4720    
  204500       2
  0.3255      0.4791    
  204600       2
  0.3041      0.4906    
  204700       2
  0.3691      0.4415    
  204800       2
  0.3502      0.4776    
  204900       2
  0.3047      0.5048    
  205000       2
  0.3077      0.5019    
  205100       2
  0.2836      0.5120    
  205200       2
  0.3246      0.4937    
  205300       2
  0.3191      0.5070    
  205400       2
  0.2972      0.5044    
  205500       2
  0.3217      0.4891    
  205600       2
  0.3326      0.4857    
  205700       2
  0.3247      0.4835    
  205800       2
  0.3169      0.4994    
  205900       2
  0.3065      0.4993    
  206000       2
  0.3419      0.4825    
  206100       2
  0.3140      0.4955    
  206200       2
  0.3151      0.4958    
  206300       2
  0.3210      0.4924    
  206400       2
  0.3381      0.4857    
  206500       2
  0.3189      0.5001    
  206600       2
  0.3161      0.5083    
  206700       2
  0.3302      0.4975    
  206800       2
  0.3181      0.4860    
  206900       2
  0.3074      0.5031    
  207000       2
  0.3205      0.4983    
  207100       2
  0.2988      0.5198    
  207200       2
  0.3170      0.4923    
  207300       2
  0.2985      0.5279    
  207400       2
  0.2835      0.5167    
  207500       2
  0.3200      0.4981    
  207600       2
  0.3001      0.5018    
  207700       2
  0.3241      0.4935    
  207800       2
  0.3184      0.4992    
  207900       2
  0.3182      0.4963    
  208000       2
  0.2996      0.5009    
  208100       2
  0.3455      0.4695    
  208200       2
  0.3181      0.5001    
  208300       2
  0.3233      0.4949    
  208400       2
  0.3798      0.4524    
  208500       2
  0.3064      0.4913    
  208600       2
  0.2938      0.5100    
  208700       2
  0.3017      0.4973    
  208800       2
  0.3059      0.4961    
  208900       2
  0.2987      0.5190    
  209000       2
  0.3056      0.5043    
  209100       2
  0.3108      0.4884    
  209200       2
  0.3151      0.4924    
  209300       2
  0.3172      0.4895    
  209400       2
  0.2785      0.5219    
  209500       2
  0.3155      0.4961    
  209600       2
  0.3157      0.4834    
  209700       2
  0.2961      0.5036    
  209800       2
  0.3268      0.4759    
  209900       2
  0.3058      0.4957    
  210000       2
  0.2995      0.5059    
  210100       2
  0.3073      0.4966    
  210200       2
  0.3112      0.4947    
  210300       2
  0.3174      0.4854    
  210400       2
  0.3199      0.4895    
  210500       2
  0.3446      0.4641    
  210600       2
  0.3294      0.4979    
  210700       2
  0.3473      0.4614    
  210800       2
  0.3606      0.4611    
  210900       2
  0.3408      0.4861    
  211000       2
  0.3221      0.4890    
  211100       2
  0.3268      0.4830    
  211200       2
  0.3076      0.5036    
  211300       2
  0.3062      0.5193    
  211400       2
  0.3110      0.4937    
  211500       2
  0.3423      0.4635    
  211600       2
  0.3033      0.5014    
  211700       2
  0.3156      0.4764    
  211800       2
  0.3610      0.4701    
  211900       2
  0.3478      0.4651    
  212000       2
  0.3360      0.4790    
  212100       2
  0.3217      0.4831    
  212200       2
  0.3232      0.4875    
  212300       2
  0.3027      0.4950    
  212400       2
  0.3218      0.4996    
  212500       2
  0.3165      0.4957    
  212600       2
  0.3090      0.4883    
  212700       2
  0.3190      0.4899    
  212800       2
  0.2958      0.5203    
  212900       2
  0.3119      0.4944    
  213000       2
  0.3096      0.5202    
  213100       2
  0.3150      0.4990    
  213200       2
  0.3143      0.4934    
  213300       2
  0.3245      0.4832    
  213400       2
  0.3493      0.4710    
  213500       2
  0.3280      0.4816    
  213600       2
  0.3449      0.4816    
  213700       2
  0.2953      0.5142    
  213800       2
  0.2995      0.4891    
  213900       2
  0.3032      0.5173    
  214000       2
  0.3099      0.5088    
  214100       2
  0.2707      0.5193    
  214200       2
  0.2984      0.5113    
  214300       2
  0.3322      0.4767    
  214400       2
  0.3341      0.4671    
  214500       2
  0.3303      0.4849    
  214600       2
  0.3576      0.4725    
  214700       2
  0.3437      0.4709    
  214800       2
  0.3494      0.4518    
  214900       2
  0.3590      0.4637    
  215000       2
  0.3817      0.4482    
  215100       2
  0.3942      0.4596    
  215200       2
  0.3553      0.4677    
  215300       2
  0.3075      0.5200    
  215400       2
  0.2968      0.4978    
  215500       2
  0.3156      0.4982    
  215600       2
  0.3355      0.4686    
  215700       2
  0.3192      0.5022    
  215800       2
  0.2904      0.5138    
  215900       2
  0.2968      0.5014    
  216000       2
  0.3246      0.4791    
  216100       2
  0.3449      0.4644    
  216200       2
  0.3343      0.4904    
  216300       2
  0.2662      0.5307    
  216400       2
  0.3203      0.4857    
  216500       2
  0.3260      0.4836    
  216600       2
  0.3393      0.4607    
  216700       2
  0.3074      0.4929    
  216800       2
  0.2899      0.5061    
  216900       2
  0.3166      0.5024    
  217000       2
  0.3323      0.4854    
  217100       2
  0.3190      0.4691    
  217200       2
  0.3493      0.4716    
  217300       2
  0.3580      0.4510    
  217400       2
  0.3779      0.4535    
  217500       2
  0.3307      0.4962    
  217600       2
  0.3163      0.5011    
  217700       2
  0.3471      0.4732    
  217800       2
  0.3527      0.4750    
  217900       2
  0.3249      0.4809    
  218000       2
  0.3150      0.4944    
  218100       2
  0.3015      0.5086    
  218200       2
  0.3267      0.4990    
  218300       2
  0.3634      0.4589    
  218400       2
  0.3201      0.4936    
  218500       2
  0.3185      0.4890    
  218600       2
  0.2974      0.4977    
  218700       2
  0.3162      0.5036    
  218800       2
  0.3286      0.4813    
  218900       2
  0.3566      0.4699    
  219000       2
  0.3227      0.5082    
  219100       2
  0.3240      0.4900    
  219200       2
  0.3201      0.4918    
  219300       2
  0.3082      0.4987    
  219400       2
  0.3131      0.5074    
  219500       2
  0.2987      0.5177    
  219600       2
  0.3344      0.4884    
  219700       2
  0.3167      0.4919    
  219800       2
  0.2967      0.4947    
  219900       2
  0.3128      0.5000    
  220000       2
  0.3261      0.4860    
  220100       2
  0.3070      0.5048    
  220200       2
  0.3147      0.4938    
  220300       2
  0.2979      0.5132    
  220400       2
  0.3271      0.4838    
  220500       2
  0.3157      0.4796    
  220600       2
  0.3330      0.4961    
  220700       2
  0.3327      0.4884    
  220800       2
  0.3195      0.4986    
  220900       2
  0.3484      0.4849    
  221000       2
  0.3178      0.4960    
  221100       2
  0.3511      0.4646    
  221200       2
  0.3163      0.4881    
  221300       2
  0.3138      0.5003    
  221400       2
  0.3100      0.4946    
  221500       2
  0.2959      0.5155    
  221600       2
  0.3144      0.4883    
  221700       2
  0.3265      0.4796    
  221800       2
  0.3357      0.4928    
  221900       2
  0.3276      0.4713    
  222000       2
  0.3145      0.4982    
  222100       2
  0.3408      0.4795    
  222200       2
  0.2969      0.5013    
  222300       2
  0.3080      0.4886    
  222400       2
  0.3420      0.4725    
  222500       2
  0.3761      0.4599    
  222600       2
  0.3436      0.4914    
  222700       2
  0.3177      0.5008    
  222800       2
  0.3139      0.4972    
  222900       2
  0.3216      0.4799    
  223000       2
  0.3041      0.5100    
  223100       2
  0.2878      0.5289    
  223200       2
  0.2818      0.5116    
  223300       2
  0.2859      0.5050    
  223400       2
  0.2912      0.5173    
  223500       2
  0.3021      0.4982    
  223600       2
  0.3002      0.5040    
  223700       2
  0.3034      0.5067    
  223800       2
  0.3106      0.4927    
  223900       2
  0.2896      0.5013    
  224000       2
  0.2837      0.5080    
  224100       2
  0.3238      0.5029    
  224200       2
  0.3166      0.4916    
  224300       2
  0.3050      0.5005    
  224400       2
  0.3029      0.5035    
  224500       2
  0.3324      0.4867    
  224600       2
  0.3180      0.4842    
  224700       2
  0.3317      0.4874    
  224800       2
  0.3315      0.4769    
  224900       2
  0.2960      0.5050    
  225000       2
  0.2947      0.4979    
  225100       2
  0.3320      0.4778    
  225200       2
  0.3115      0.4950    
  225300       2
  0.3278      0.5033    
  225400       2
  0.3181      0.4863    
  225500       2
  0.3293      0.4784    
  225600       2
  0.3442      0.4826    
  225700       2
  0.3306      0.4809    
  225800       2
  0.3297      0.4885    
  225900       2
  0.3556      0.4622    
  226000       2
  0.3287      0.4853    
  226100       2
  0.3680      0.4445    
  226200       2
  0.3372      0.4831    
  226300       2
  0.3036      0.4935    
  226400       2
  0.3039      0.4946    
  226500       2
  0.3432      0.4866    
  226600       2
  0.3021      0.5039    
  226700       2
  0.3408      0.4748    
  226800       2
  0.3188      0.4840    
  226900       2
  0.3534      0.4712    
  227000       2
  0.3671      0.4560    
  227100       2
  0.3091      0.4885    
  227200       2
  0.2936      0.5016    
  227300       2
  0.3103      0.4977    
  227400       2
  0.3509      0.4751    
  227500       2
  0.3036      0.4932    
  227600       2
  0.3295      0.4836    
  227700       2
  0.3390      0.4630    
  227800       2
  0.3442      0.4730    
  227900       2
  0.3326      0.4675    
  228000       2
  0.3453      0.4777    
  228100       2
  0.3417      0.4819    
  228200       2
  0.2931      0.5223    
  228300       2
  0.2849      0.5211    
  228400       2
  0.2992      0.5092    
  228500       2
  0.3092      0.5030    
  228600       2
  0.3138      0.5019    
  228700       2
  0.3077      0.5037    
  228800       2
  0.2955      0.5125    
  228900       2
  0.3280      0.4851    
  229000       2
  0.3141      0.4935    
  229100       2
  0.3186      0.4869    
  229200       2
  0.3070      0.5000    
  229300       2
  0.3108      0.5017    
  229400       2
  0.3310      0.4900    
  229500       2
  0.3132      0.4972    
  229600       2
  0.3354      0.4813    
  229700       2
  0.3209      0.4904    
  229800       2
  0.2987      0.4954    
  229900       2
  0.3266      0.4925    
  230000       2
  0.3455      0.4751    
  230100       2
  0.3317      0.4765    
  230200       2
  0.3401      0.4810    
  230300       2
  0.3413      0.4740    
  230400       2
  0.3451      0.4778    
  230500       2
  0.3314      0.4705    
  230600       2
  0.3425      0.4871    
  230700       2
  0.3257      0.4718    
  230800       2
  0.3423      0.4796    
  230900       2
  0.3347      0.4777    
  231000       2
  0.3073      0.4962    
  231100       2
  0.2927      0.5211    
  231200       2
  0.3321      0.4712    
  231300       2
  0.3238      0.4725    
  231400       2
  0.3640      0.4733    
  231500       2
  0.3547      0.4556    
  231600       2
  0.3233      0.5037    
  231700       2
  0.3538      0.4907    
  231800       2
  0.3576      0.4584    
  231900       2
  0.3254      0.4895    
  232000       2
  0.3235      0.5058    
  232100       2
  0.3001      0.5076    
  232200       2
  0.2844      0.5185    
  232300       2
  0.3070      0.5016    
  232400       2
  0.3294      0.4774    
  232500       2
  0.3384      0.4763    
  232600       2
  0.3301      0.4931    
  232700       2
  0.3188      0.4914    
  232800       2
  0.3215      0.4829    
  232900       2
  0.3145      0.5028    
  233000       2
  0.3358      0.4889    
  233100       2
  0.3407      0.4784    
  233200       2
  0.3265      0.4853    
  233300       2
  0.3324      0.4883    
  233400       2
  0.3357      0.4784    
  233500       2
  0.3315      0.4864    
  233600       2
  0.3236      0.5050    
  233700       2
  0.3450      0.4740    
  233800       2
  0.3215      0.4981    
  233900       2
  0.3291      0.4809    
  234000       2
  0.3538      0.4500    
  234100       2
  0.3479      0.4820    
  234200       2
  0.3235      0.4902    
  234300       2
  0.3356      0.4821    
  234400       2
  0.3014      0.4857    
  234500       2
  0.3168      0.5005    
  234600       2
  0.3211      0.4768    
  234700       2
  0.3231      0.4885    
  234800       2
  0.3241      0.4873    
  234900       2
  0.3298      0.4894    
  235000       2
  0.3290      0.4866    
  235100       2
  0.3237      0.5036    
  235200       2
  0.2997      0.4989    
  235300       2
  0.3079      0.5057    
  235400       2
  0.3581      0.4637    
  235500       2
  0.3165      0.4974    
  235600       2
  0.3369      0.4772    
  235700       2
  0.3453      0.4858    
  235800       2
  0.3484      0.4576    
  235900       2
  0.3318      0.4905    
  236000       2
  0.3113      0.4848    
  236100       2
  0.3325      0.4672    
  236200       2
  0.3068      0.5064    
  236300       2
  0.2980      0.5231    
  236400       2
  0.2972      0.5069    
  236500       2
  0.2806      0.5128    
  236600       2
  0.2894      0.5107    
  236700       2
  0.2941      0.5182    
  236800       2
  0.3024      0.5014    
  236900       2
  0.3348      0.4889    
  237000       2
  0.3100      0.4988    
  237100       2
  0.3436      0.4750    
  237200       2
  0.3106      0.4986    
  237300       2
  0.3500      0.4824    
  237400       2
  0.3477      0.4707    
  237500       2
  0.3737      0.4573    
  237600       2
  0.3553      0.4694    
  237700       2
  0.3572      0.4406    
  237800       2
  0.3581      0.4597    
  237900       2
  0.3143      0.4988    
  238000       2
  0.3443      0.4620    
  238100       2
  0.3392      0.4730    
  238200       2
  0.2995      0.4958    
  238300       2
  0.3043      0.4986    
  238400       2
  0.3295      0.4856    
  238500       2
  0.3258      0.4876    
  238600       2
  0.3014      0.4958    
  238700       2
  0.2939      0.5238    
  238800       2
  0.3272      0.4858    
  238900       2
  0.3497      0.4771    
  239000       2
  0.3214      0.4894    
  239100       2
  0.3223      0.4985    
  239200       2
  0.3104      0.5120    
  239300       2
  0.3120      0.5052    
  239400       2
  0.3363      0.4715    
  239500       2
  0.3275      0.4754    
  239600       2
  0.3412      0.4722    
  239700       2
  0.3116      0.5010    
  239800       2
  0.3376      0.4752    
  239900       2
  0.3240      0.4973    
  240000       2
  0.3118      0.5065    
  240100       2
  0.3259      0.5039    
  240200       2
  0.3107      0.4967    
  240300       2
  0.3114      0.4818    
  240400       2
  0.3063      0.5149    
  240500       2
  0.3003      0.4896    
  240600       2
  0.3071      0.5156    
  240700       2
  0.3182      0.4946    
  240800       2
  0.3552      0.4724    
  240900       2
  0.3366      0.4852    
  241000       2
  0.2964      0.5004    
  241100       2
  0.3166      0.4998    
  241200       2
  0.3362      0.4752    
  241300       2
  0.3016      0.5052    
  241400       2
  0.3312      0.4806    
  241500       2
  0.3240      0.4919    
  241600       2
  0.3258      0.4814    
  241700       2
  0.3217      0.4730    
  241800       2
  0.2876      0.5179    
  241900       2
  0.3263      0.4933    
  242000       2
  0.3279      0.4974    
  242100       2
  0.3521      0.4665    
  242200       2
  0.3405      0.4723    
  242300       2
  0.3192      0.4906    
  242400       2
  0.3344      0.4901    
  242500       2
  0.3295      0.4780    
  242600       2
  0.3174      0.4895    
  242700       2
  0.3148      0.5013    
  242800       2
  0.3032      0.5189    
  242900       2
  0.3238      0.4898    
  243000       2
  0.3419      0.4775    
  243100       2
  0.3265      0.5059    
  243200       2
  0.3302      0.4823    
  243300       2
  0.3318      0.4874    
  243400       2
  0.3126      0.4948    
  243500       2
  0.2976      0.5031    
  243600       2
  0.3200      0.4898    
  243700       2
  0.3447      0.4649    
  243800       2
  0.3374      0.4747    
  243900       2
  0.3287      0.4885    
  244000       2
  0.3438      0.4818    
  244100       2
  0.3072      0.5011    
  244200       2
  0.3157      0.4927    
  244300       2
  0.3420      0.4543    
  244400       2
  0.3364      0.4843    
  244500       2
  0.3111      0.5029    
  244600       2
  0.3257      0.4934    
  244700       2
  0.3172      0.4764    
  244800       2
  0.3154      0.4942    
  244900       2
  0.3066      0.4971    
  245000       2
  0.3577      0.4721    
  245100       2
  0.3396      0.4834    
  245200       2
  0.3135      0.4953    
  245300       2
  0.3048      0.4861    
  245400       2
  0.3008      0.5232    
  245500       2
  0.3325      0.4946    
  245600       2
  0.3128      0.4928    
  245700       2
  0.3178      0.4849    
  245800       2
  0.3047      0.5060    
  245900       2
  0.3117      0.4996    
  246000       2
  0.2903      0.5272    
  246100       2
  0.3429      0.4741    
  246200       2
  0.3209      0.4967    
  246300       2
  0.3308      0.4813    
  246400       2
  0.3511      0.4705    
  246500       2
  0.3416      0.4817    
  246600       2
  0.3535      0.4733    
  246700       2
  0.3748      0.4676    
  246800       2
  0.3240      0.4675    
  246900       2
  0.3048      0.5182    
  247000       2
  0.3355      0.4944    
  247100       2
  0.3129      0.4920    
  247200       2
  0.3071      0.5026    
  247300       2
  0.3432      0.4859    
  247400       2
  0.3115      0.4922    
  247500       2
  0.3345      0.4722    
  247600       2
  0.3395      0.4731    
  247700       2
  0.3184      0.4793    
  247800       2
  0.3648      0.4641    
  247900       2
  0.3312      0.4829    
  248000       2
  0.3435      0.4884    
  248100       2
  0.3652      0.4648    
  248200       2
  0.3206      0.4884    
  248300       2
  0.3000      0.5068    
  248400       2
  0.3130      0.4757    
  248500       2
  0.3274      0.4712    
  248600       2
  0.3129      0.5016    
  248700       2
  0.3211      0.5009    
  248800       2
  0.2993      0.5036    
  248900       2
  0.3362      0.4811    
  249000       2
  0.3027      0.5079    
  249100       2
  0.3282      0.4875    
  249200       2
  0.3141      0.4916    
  249300       2
  0.3520      0.4738    
  249400       2
  0.3275      0.4835    
  249500       2
  0.3206      0.5036    
  249600       2
  0.3160      0.4825    
  249700       2
  0.3316      0.4720    
  249800       2
  0.3318      0.4782    
  249900       2
  0.3401      0.4909    
  250000       2
  0.3449      0.4896    
  250100       2
  0.3871      0.4373    
  250200       2
  0.3426      0.4856    
  250300       2
  0.3391      0.4747    
  250400       2
  0.3600      0.4625    
  250500       2
  0.3109      0.5012    
  250600       2
  0.3053      0.5018    
  250700       2
  0.3397      0.4744    
  250800       2
  0.3419      0.4684    
  250900       2
  0.3003      0.5122    
  251000       2
  0.3269      0.4869    
  251100       2
  0.3522      0.4773    
  251200       2
  0.3256      0.4988    
  251300       2
  0.3162      0.4961    
  251400       2
  0.3036      0.4968    
  251500       2
  0.3120      0.4911    
  251600       2
  0.3138      0.4953    
  251700       2
  0.3217      0.4932    
  251800       2
  0.3028      0.5038    
  251900       2
  0.3156      0.4875    
  252000       2
  0.2942      0.5065    
  252100       2
  0.3196      0.4920    
  252200       2
  0.2912      0.5058    
  252300       2
  0.3011      0.4969    
  252400       2
  0.3025      0.4974    
  252500       2
  0.3468      0.4801    
  252600       2
  0.2938      0.5000    
  252700       2
  0.3181      0.4864    
  252800       2
  0.3212      0.4860    
  252900       2
  0.3614      0.4743    
  253000       2
  0.3407      0.4776    
  253100       2
  0.3158      0.4873    
  253200       2
  0.3135      0.4975    
  253300       2
  0.3299      0.4948    
  253400       2
  0.3242      0.4917    
  253500       2
  0.3552      0.4746    
  253600       2
  0.3260      0.4813    
  253700       2
  0.3236      0.5016    
  253800       2
  0.3220      0.5063    
  253900       2
  0.3005      0.5023    
  254000       2
  0.3344      0.4829    
  254100       2
  0.3287      0.4962    
  254200       2
  0.3155      0.5032    
  254300       2
  0.2968      0.5174    
  254400       2
  0.3229      0.4730    
  254500       2
  0.3311      0.4803    
  254600       2
  0.3375      0.4754    
  254700       2
  0.3475      0.4825    
  254800       2
  0.3145      0.4985    
  254900       2
  0.3073      0.4916    
  255000       2
  0.2969      0.5134    
  255100       2
  0.3096      0.5060    
  255200       2
  0.3113      0.4891    
  255300       2
  0.3370      0.4755    
  255400       2
  0.3453      0.4801    
  255500       2
  0.3311      0.4897    
  255600       2
  0.3175      0.5053    
  255700       2
  0.3264      0.4879    
  255800       2
  0.3097      0.4821    
  255900       2
  0.2975      0.5051    
  256000       2
  0.3195      0.4946    
  256100       2
  0.3309      0.4901    
  256200       2
  0.3243      0.4871    
  256300       2
  0.3094      0.4822    
  256400       2
  0.3180      0.4864    
  256500       2
  0.3547      0.4666    
  256600       2
  0.3069      0.5006    
  256700       2
  0.3332      0.4668    
  256800       2
  0.3132      0.4976    
  256900       2
  0.3388      0.4731    
  257000       2
  0.3249      0.4883    
  257100       2
  0.3544      0.4627    
  257200       2
  0.3620      0.4585    
  257300       2
  0.3083      0.4978    
  257400       2
  0.3201      0.4807    
  257500       2
  0.2975      0.4993    
  257600       2
  0.3163      0.5091    
  257700       2
  0.3565      0.4624    
  257800       2
  0.3552      0.4646    
  257900       2
  0.3291      0.4791    
  258000       2
  0.3224      0.4903    
  258100       2
  0.3165      0.4878    
  258200       2
  0.3109      0.4998    
  258300       2
  0.3510      0.4628    
  258400       2
  0.3386      0.4663    
  258500       2
  0.3334      0.4838    
  258600       2
  0.3587      0.4546    
  258700       2
  0.3300      0.4826    
  258800       2
  0.3163      0.5135    
  258900       2
  0.3251      0.4752    
  259000       2
  0.3233      0.4849    
  259100       2
  0.3183      0.4904    
  259200       2
  0.2923      0.5118    
  259300       2
  0.3184      0.5056    
  259400       2
  0.3391      0.4673    
  259500       2
  0.3229      0.4853    
  259600       2
  0.3384      0.4867    
  259700       2
  0.3136      0.4958    
  259800       2
  0.3634      0.4538    
  259900       2
  0.3043      0.4982    
  260000       2
  0.3462      0.4853    
  260100       2
  0.3498      0.4709    
  260200       2
  0.3498      0.4733    
  260300       2
  0.3228      0.4992    
  260400       2
  0.3100      0.4923    
  260500       2
  0.3192      0.5076    
  260600       2
  0.3272      0.4795    
  260700       2
  0.3388      0.4766    
  260800       2
  0.3344      0.4769    
  260900       2
  0.3343      0.4737    
  261000       2
  0.3671      0.4538    
  261100       2
  0.3627      0.4667    
  261200       2
  0.3446      0.4798    
  261300       2
  0.3688      0.4622    
  261400       2
  0.3207      0.4731    
  261500       2
  0.3284      0.4647    
  261600       2
  0.3183      0.4883    
  261700       2
  0.3008      0.5110    
  261800       2
  0.2997      0.5074    
  261900       2
  0.3265      0.4949    
  262000       2
  0.3546      0.4640    
  262100       2
  0.3358      0.4818    
  262200       2
  0.3005      0.5022    
  262300       2
  0.3149      0.4990    
  262400       2
  0.3391      0.4817    
  262500       2
  0.3232      0.4989    
  262600       2
  0.3007      0.5195    
  262700       2
  0.3136      0.4719    
  262800       2
  0.2916      0.5064    
  262900       2
  0.3106      0.4887    
  263000       2
  0.3224      0.4841    
  263100       2
  0.3073      0.5019    
  263200       2
  0.3136      0.4894    
  263300       2
  0.2928      0.5105    
  263400       2
  0.2913      0.4928    
  263500       2
  0.2772      0.5244    
  263600       2
  0.2926      0.5060    
  263700       2
  0.2608      0.5300    
  263800       2
  0.3308      0.4776    
  263900       2
  0.2934      0.5047    
  264000       2
  0.2964      0.5087    
  264100       2
  0.3307      0.4977    
  264200       2
  0.3055      0.4847    
  264300       2
  0.3118      0.4976    
  264400       2
  0.3168      0.4918    
  264500       2
  0.3217      0.4945    
  264600       2
  0.3128      0.4843    
  264700       2
  0.3145      0.5079    
  264800       2
  0.3263      0.4965    
  264900       2
  0.3488      0.4785    
  265000       2
  0.3523      0.4669    
  265100       2
  0.3265      0.5076    
  265200       2
  0.2930      0.4974    
  265300       2
  0.3168      0.4985    
  265400       2
  0.3170      0.4787    
  265500       2
  0.3289      0.4775    
  265600       2
  0.3172      0.4961    
  265700       2
  0.3199      0.4891    
  265800       2
  0.3180      0.4877    
  265900       2
  0.3088      0.5007    
  266000       2
  0.3201      0.5038    
  266100       2
  0.3443      0.4616    
  266200       2
  0.3770      0.4476    
  266300       2
  0.3444      0.4743    
  266400       2
  0.3458      0.4822    
  266500       2
  0.3305      0.4708    
  266600       2
  0.3268      0.4879    
  266700       2
  0.3339      0.4784    
  266800       2
  0.3322      0.4886    
  266900       2
  0.2982      0.5065    
  267000       2
  0.3277      0.4893    
  267100       2
  0.3217      0.4866    
  267200       2
  0.3236      0.4826    
  267300       2
  0.3095      0.5009    
  267400       2
  0.2918      0.5192    
  267500       2
  0.3389      0.4733    
  267600       2
  0.3333      0.4846    
  267700       2
  0.3585      0.4609    
  267800       2
  0.3444      0.4704    
  267900       2
  0.3207      0.4908    
  268000       2
  0.3027      0.4997    
  268100       2
  0.3241      0.4885    
  268200       2
  0.2979      0.5047    
  268300       2
  0.3644      0.4524    
  268400       2
  0.3224      0.4877    
  268500       2
  0.3253      0.4924    
  268600       2
  0.3075      0.5049    
  268700       2
  0.3034      0.5192    
  268800       2
  0.3393      0.4833    
  268900       2
  0.3403      0.4984    
  269000       2
  0.3248      0.4907    
  269100       2
  0.3404      0.4790    
  269200       2
  0.3300      0.4728    
  269300       2
  0.3207      0.4768    
  269400       2
  0.2903      0.5068    
  269500       2
  0.3200      0.4903    
  269600       2
  0.3109      0.4918    
  269700       2
  0.3563      0.4661    
  269800       2
  0.2884      0.5195    
  269900       2
  0.3042      0.5020    
  270000       2
  0.2934      0.5082    
  270100       2
  0.3116      0.5001    
  270200       2
  0.3093      0.4972    
  270300       2
  0.3103      0.4965    
  270400       2
  0.3181      0.4913    
  270500       2
  0.3309      0.4948    
  270600       2
  0.3117      0.4931    
  270700       2
  0.3017      0.5036    
  270800       2
  0.3070      0.5017    
  270900       2
  0.3099      0.4891    
  271000       2
  0.2992      0.5134    
  271100       2
  0.3131      0.5057    
  271200       2
  0.3344      0.4829    
  271300       2
  0.3200      0.4839    
  271400       2
  0.3261      0.5005    
  271500       2
  0.3154      0.4991    
  271600       2
  0.3156      0.4928    
  271700       2
  0.3433      0.4600    
  271800       2
  0.3286      0.4817    
  271900       2
  0.3219      0.4955    
  272000       2
  0.3291      0.4759    
  272100       2
  0.3566      0.4694    
  272200       2
  0.3441      0.4499    
  272300       2
  0.3555      0.4695    
  272400       2
  0.3529      0.4445    
  272500       2
  0.2944      0.5274    
  272600       2
  0.3147      0.4927    
  272700       2
  0.3154      0.4875    
  272800       2
  0.2992      0.5098    
  272900       2
  0.3293      0.4956    
  273000       2
  0.3280      0.4821    
  273100       2
  0.3091      0.5087    
  273200       2
  0.3163      0.5000    
  273300       2
  0.3082      0.5065    
  273400       2
  0.3311      0.4795    
  273500       2
  0.3303      0.4879    
  273600       2
  0.3564      0.4579    
  273700       2
  0.3385      0.4843    
  273800       2
  0.3531      0.4616    
  273900       2
  0.3214      0.4768    
  274000       2
  0.3062      0.5167    
  274100       2
  0.2841      0.5092    
  274200       2
  0.3350      0.4714    
  274300       2
  0.3193      0.4767    
  274400       2
  0.3136      0.4908    
  274500       2
  0.3453      0.4705    
  274600       2
  0.3413      0.4751    
  274700       2
  0.2972      0.5006    
  274800       2
  0.3217      0.4940    
  274900       2
  0.3050      0.5113    
  275000       2
  0.2944      0.5107    
  275100       2
  0.3061      0.5168    
  275200       2
  0.3154      0.5042    
  275300       2
  0.3221      0.4895    
  275400       2
  0.3487      0.4653    
  275500       2
  0.3348      0.4843    
  275600       2
  0.3419      0.4822    
  275700       2
  0.3510      0.4859    
  275800       2
  0.3289      0.4835    
  275900       2
  0.3358      0.4711    
  276000       2
  0.3493      0.4603    
  276100       2
  0.3159      0.5002    
  276200       2
  0.3640      0.4557    
  276300       2
  0.3371      0.4754    
  276400       2
  0.3468      0.4761    
  276500       2
  0.3539      0.4784    
  276600       2
  0.3666      0.4658    
  276700       2
  0.3494      0.4635    
  276800       2
  0.3402      0.4667    
  276900       2
  0.3367      0.4777    
  277000       2
  0.3268      0.4969    
  277100       2
  0.3476      0.4823    
  277200       2
  0.3293      0.4886    
  277300       2
  0.3380      0.4831    
  277400       2
  0.3305      0.4749    
  277500       2
  0.3395      0.4873    
  277600       2
  0.3054      0.5062    
  277700       2
  0.3431      0.4666    
  277800       2
  0.3366      0.4852    
  277900       2
  0.3172      0.4771    
  278000       2
  0.3324      0.4956    
  278100       2
  0.3398      0.4745    
  278200       2
  0.3258      0.4859    
  278300       2
  0.3608      0.4808    
  278400       2
  0.3185      0.4899    
  278500       2
  0.3293      0.4861    
  278600       2
  0.3217      0.4891    
  278700       2
  0.3283      0.4853    
  278800       2
  0.3274      0.4796    
  278900       2
  0.3013      0.5105    
  279000       2
  0.3436      0.4788    
  279100       2
  0.3054      0.5061    
  279200       2
  0.3020      0.5257    
  279300       2
  0.3052      0.5162    
  279400       2
  0.2970      0.5011    
  279500       2
  0.3090      0.4762    
  279600       2
  0.3180      0.4877    
  279700       2
  0.3165      0.4889    
  279800       2
  0.2974      0.5091    
  279900       2
  0.3240      0.4942    
  280000       2
  0.3091      0.5001    
  280100       2
  0.3160      0.5053    
  280200       2
  0.3200      0.4763    
  280300       2
  0.3175      0.4831    
  280400       2
  0.3441      0.4716    
  280500       2
  0.3104      0.4979    
  280600       2
  0.3005      0.4975    
  280700       2
  0.3540      0.4643    
  280800       2
  0.3153      0.4942    
  280900       2
  0.3471      0.4650    
  281000       2
  0.3412      0.4684    
  281100       2
  0.3521      0.4697    
  281200       2
  0.3448      0.4850    
  281300       2
  0.3161      0.5035    
  281400       2
  0.3380      0.4798    
  281500       2
  0.3458      0.4821    
  281600       2
  0.3414      0.4705    
  281700       2
  0.3092      0.4944    
  281800       2
  0.3511      0.4781    
  281900       2
  0.3445      0.4688    
  282000       2
  0.3688      0.4717    
  282100       2
  0.3461      0.4861    
  282200       2
  0.3266      0.4886    
  282300       2
  0.3105      0.5043    
  282400       2
  0.3177      0.4906    
  282500       2
  0.2892      0.5207    
  282600       2
  0.3272      0.4901    
  282700       2
  0.3461      0.4797    
  282800       2
  0.3335      0.4750    
  282900       2
  0.3202      0.4918    
  283000       2
  0.3168      0.4922    
  283100       2
  0.3422      0.4777    
  283200       2
  0.3469      0.4755    
  283300       2
  0.3138      0.4959    
  283400       2
  0.3191      0.4939    
  283500       2
  0.3367      0.4896    
  283600       2
  0.3373      0.4808    
  283700       2
  0.3066      0.4951    
  283800       2
  0.2880      0.5298    
  283900       2
  0.3017      0.5103    
  284000       2
  0.3198      0.4911    
  284100       2
  0.3191      0.4893    
  284200       2
  0.3098      0.5113    
  284300       2
  0.2975      0.5015    
  284400       2
  0.3224      0.5012    
  284500       2
  0.3316      0.4788    
  284600       2
  0.3360      0.4781    
  284700       2
  0.3338      0.4805    
  284800       2
  0.3120      0.5019    
  284900       2
  0.3224      0.4801    
  285000       2
  0.2807      0.5158    
  285100       2
  0.3005      0.4928    
  285200       2
  0.3257      0.4946    
  285300       2
  0.3292      0.4757    
  285400       2
  0.3476      0.4789    
  285500       2
  0.3113      0.5059    
  285600       2
  0.3139      0.4973    
  285700       2
  0.2947      0.5039    
  285800       2
  0.3635      0.4533    
  285900       2
  0.3641      0.4641    
  286000       2
  0.2957      0.5078    
  286100       2
  0.3111      0.5120    
  286200       2
  0.3141      0.4957    
  286300       2
  0.3445      0.4794    
  286400       2
  0.3578      0.4572    
  286500       2
  0.3143      0.4832    
  286600       2
  0.3243      0.4875    
  286700       2
  0.3419      0.4724    
  286800       2
  0.3377      0.4755    
  286900       2
  0.3319      0.4902    
  287000       2
  0.3786      0.4468    
  287100       2
  0.3808      0.4452    
  287200       2
  0.3528      0.4544    
  287300       2
  0.3561      0.4720    
  287400       2
  0.3329      0.4783    
  287500       2
  0.3030      0.5104    
  287600       2
  0.3322      0.4801    
  287700       2
  0.3110      0.5013    
  287800       2
  0.3113      0.4876    
  287900       2
  0.2842      0.5099    
  288000       2
  0.3360      0.4792    
  288100       2
  0.3283      0.4895    
  288200       2
  0.3147      0.4945    
  288300       2
  0.3092      0.5027    
  288400       2
  0.3225      0.4939    
  288500       2
  0.3382      0.4718    
  288600       2
  0.3637      0.4564    
  288700       2
  0.3386      0.4653    
  288800       2
  0.3128      0.4897    
  288900       2
  0.3442      0.4647    
  289000       2
  0.3187      0.4789    
  289100       2
  0.3006      0.5049    
  289200       2
  0.2956      0.4991    
  289300       2
  0.3019      0.4983    
  289400       2
  0.3022      0.5024    
  289500       2
  0.3042      0.5063    
  289600       2
  0.3234      0.5090    
  289700       2
  0.3142      0.5037    
  289800       2
  0.3414      0.4838    
  289900       2
  0.3267      0.4839    
  290000       2
  0.3430      0.4896    
  290100       2
  0.3169      0.4878    
  290200       2
  0.3258      0.4858    
  290300       2
  0.3139      0.5035    
  290400       2
  0.2940      0.5239    
  290500       2
  0.2708      0.5237    
  290600       2
  0.3311      0.4688    
  290700       2
  0.3121      0.4941    
  290800       2
  0.3081      0.4876    
  290900       2
  0.3096      0.5129    
  291000       2
  0.3071      0.4899    
  291100       2
  0.3225      0.4896    
  291200       2
  0.3196      0.5043    
  291300       2
  0.3389      0.4890    
  291400       2
  0.3643      0.4636    
  291500       2
  0.3134      0.4861    
  291600       2
  0.3470      0.4662    
  291700       2
  0.3493      0.4757    
  291800       2
  0.3489      0.4790    
  291900       2
  0.3252      0.4738    
  292000       2
  0.3419      0.4860    
  292100       2
  0.3098      0.4980    
  292200       2
  0.3216      0.4830    
  292300       2
  0.3129      0.4810    
  292400       2
  0.3097      0.5008    
  292500       2
  0.3390      0.4817    
  292600       2
  0.3333      0.4845    
  292700       2
  0.3300      0.4603    
  292800       2
  0.3343      0.4803    
  292900       2
  0.3173      0.4795    
  293000       2
  0.2986      0.4961    
  293100       2
  0.3515      0.4682    
  293200       2
  0.3351      0.4857    
  293300       2
  0.3207      0.4940    
  293400       2
  0.2838      0.5085    
  293500       2
  0.2844      0.5257    
  293600       2
  0.2974      0.5077    
  293700       2
  0.3296      0.4882    
  293800       2
  0.2987      0.5045    
  293900       2
  0.3474      0.4666    
  294000       2
  0.3033      0.5104    
  294100       2
  0.3266      0.4857    
  294200       2
  0.3471      0.4747    
  294300       2
  0.3362      0.4824    
  294400       2
  0.3165      0.4969    
  294500       2
  0.2985      0.4965    
  294600       2
  0.3055      0.5046    
  294700       2
  0.3210      0.4920    
  294800       2
  0.3358      0.4867    
  294900       2
  0.3207      0.5029    
  295000       2
  0.3001      0.5054    
  295100       2
  0.3468      0.4743    
  295200       2
  0.3039      0.5063    
  295300       2
  0.3253      0.4889    
  295400       2
  0.3332      0.4869    
  295500       2
  0.3686      0.4527    
  295600       2
  0.3148      0.4954    
  295700       2
  0.3321      0.4771    
  295800       2
  0.3402      0.4796    
  295900       2
  0.3280      0.4958    
  296000       2
  0.3080      0.4947    
  296100       2
  0.2847      0.5142    
  296200       2
  0.3192      0.4899    
  296300       2
  0.3311      0.4744    
  296400       2
  0.3331      0.4709    
  296500       2
  0.3130      0.5029    
  296600       2
  0.3323      0.4861    
  296700       2
  0.3126      0.4890    
  296800       2
  0.3230      0.5008    
  296900       2
  0.3340      0.4902    
  297000       2
  0.3177      0.5016    
  297100       2
  0.3250      0.4922    
  297200       2
  0.3128      0.5068    
  297300       2
  0.3173      0.4921    
  297400       2
  0.3335      0.4873    
  297500       2
  0.3408      0.4821    
  297600       2
  0.3553      0.4676    
  297700       2
  0.3174      0.5045    
  297800       2
  0.3222      0.4917    
  297900       2
  0.3193      0.4930    
  298000       2
  0.3648      0.4561    
  298100       2
  0.3215      0.4826    
  298200       2
  0.3229      0.4868    
  298300       2
  0.3286      0.4878    
  298400       2
  0.3448      0.4862    
  298500       2
  0.3225      0.4980    
  298600       2
  0.3181      0.4994    
  298700       2
  0.3327      0.4883    
  298800       2
  0.2976      0.5118    
  298900       2
  0.3330      0.4658    
  299000       2
  0.3235      0.4873    
  299100       2
  0.3353      0.4854    
  299200       2
  0.3237      0.4754    
  299300       2
  0.3721      0.4444    
  299400       2
  0.3363      0.4804    
  299500       2
  0.3104      0.4917    
  299600       2
  0.3334      0.4758    
  299700       2
  0.3599      0.4528    
  299800       2
  0.3330      0.4820    
  299900       2
  0.3575      0.4572    
  300000       2
  0.3323      0.4839    
  300100       2
  0.3346      0.4906    
  300200       2
  0.3182      0.5019    
  300300       2
  0.3181      0.5131    
  300400       2
  0.3241      0.4812    
  300500       2
  0.3059      0.5108    
  300600       2
  0.3133      0.4967    
  300700       2
  0.3072      0.5056    
  300800       2
  0.3451      0.4780    
  300900       2
  0.3263      0.4900    
  301000       2
  0.3303      0.4904    
  301100       2
  0.3373      0.4924    
  301200       2
  0.3345      0.4830    
  301300       2
  0.3169      0.4952    
  301400       2
  0.3300      0.4994    
  301500       2
  0.3709      0.4536    
  301600       2
  0.3265      0.4797    
  301700       2
  0.3499      0.4685    
  301800       2
  0.3034      0.4985    
  301900       2
  0.3217      0.4823    
  302000       2
  0.3414      0.4759    
  302100       2
  0.3556      0.4692    
  302200       2
  0.3328      0.4861    
  302300       2
  0.3143      0.5137    
  302400       2
  0.3031      0.5064    
  302500       2
  0.3002      0.4870    
  302600       2
  0.3390      0.4713    
  302700       2
  0.3093      0.4939    
  302800       2
  0.2962      0.5008    
  302900       2
  0.3485      0.4737    
  303000       2
  0.3108      0.4905    
  303100       2
  0.3027      0.5025    
  303200       2
  0.3301      0.4931    
  303300       2
  0.3086      0.5029    
  303400       2
  0.3554      0.4656    
  303500       2
  0.3297      0.4866    
  303600       2
  0.3022      0.4899    
  303700       2
  0.2888      0.4972    
  303800       2
  0.3290      0.4918    
  303900       2
  0.3431      0.4846    
  304000       2
  0.3101      0.4944    
  304100       2
  0.3007      0.4990    
  304200       2
  0.3367      0.4715    
  304300       2
  0.3371      0.4744    
  304400       2
  0.3145      0.4929    
  304500       2
  0.3250      0.4899    
  304600       2
  0.3098      0.5006    
  304700       2
  0.3299      0.4816    
  304800       2
  0.3494      0.4675    
  304900       2
  0.3376      0.4808    
  305000       2
  0.3670      0.4774    
  305100       2
  0.3509      0.4697    
  305200       2
  0.3671      0.4571    
  305300       2
  0.3493      0.4746    
  305400       2
  0.3155      0.4882    
  305500       2
  0.3482      0.4694    
  305600       2
  0.3456      0.4653    
  305700       2
  0.3104      0.4972    
  305800       2
  0.3181      0.4843    
  305900       2
  0.3322      0.4787    
  306000       2
  0.3482      0.4628    
  306100       2
  0.3179      0.4900    
  306200       2
  0.3313      0.4802    
  306300       2
  0.3064      0.4994    
  306400       2
  0.3094      0.5086    
  306500       2
  0.3423      0.4680    
  306600       2
  0.3377      0.4774    
  306700       2
  0.3224      0.4910    
  306800       2
  0.3092      0.4930    
  306900       2
  0.2984      0.4991    
  307000       2
  0.3226      0.4911    
  307100       2
  0.3505      0.4681    
  307200       2
  0.3250      0.4824    
  307300       2
  0.3508      0.4780    
  307400       2
  0.3449      0.4710    
  307500       2
  0.3224      0.4936    
  307600       2
  0.3547      0.4595    
  307700       2
  0.3313      0.4785    
  307800       2
  0.3134      0.4957    
  307900       2
  0.3433      0.4818    
  308000       2
  0.3265      0.4757    
  308100       2
  0.3324      0.4888    
  308200       2
  0.3265      0.4903    
  308300       2
  0.3210      0.4980    
  308400       2
  0.3498      0.4693    
  308500       2
  0.2654      0.5413    
  308600       2
  0.3018      0.4975    
  308700       2
  0.3585      0.4727    
  308800       2
  0.3026      0.5094    
  308900       2
  0.2982      0.5158    
  309000       2
  0.3251      0.4986    
  309100       2
  0.3610      0.4679    
  309200       2
  0.3663      0.4606    
  309300       2
  0.3643      0.4866    
  309400       2
  0.3269      0.4806    
  309500       2
  0.3280      0.4842    
  309600       2
  0.3336      0.4847    
  309700       2
  0.3273      0.4913    
  309800       2
  0.3431      0.4898    
  309900       2
  0.3219      0.5007    
  310000       2
  0.3073      0.5075    
  310100       2
  0.3189      0.4863    
  310200       2
  0.3449      0.4709    
  310300       2
  0.3229      0.4910    
  310400       2
  0.3364      0.4942    
  310500       2
  0.3323      0.4890    
  310600       2
  0.3276      0.4788    
  310700       2
  0.3168      0.4917    
  310800       2
  0.3329      0.4754    
  310900       2
  0.3365      0.4798    
  311000       2
  0.3196      0.4771    
  311100       2
  0.3307      0.4679    
  311200       2
  0.3351      0.4799    
  311300       2
  0.3150      0.4993    
  311400       2
  0.3193      0.4758    
  311500       2
  0.3059      0.5089    
  311600       2
  0.3492      0.4749    
  311700       2
  0.3710      0.4592    
  311800       2
  0.3392      0.4856    
  311900       2
  0.3211      0.4855    
  312000       2
  0.3509      0.4759    
  312100       2
  0.3304      0.4867    
  312200       2
  0.3543      0.4579    
  312300       2
  0.3353      0.4726    
  312400       2
  0.3028      0.4893    
  312500       2
  0.3002      0.5121    
  312600       2
  0.3426      0.4714    
  312700       2
  0.3311      0.4925    
  312800       2
  0.3413      0.4813    
  312900       2
  0.3801      0.4324    
  313000       2
  0.3364      0.4853    
  313100       2
  0.3425      0.4572    
  313200       2
  0.3265      0.4731    
  313300       2
  0.3236      0.5029    
  313400       2
  0.3392      0.4794    
  313500       2
  0.3172      0.4850    
  313600       2
  0.3061      0.4771    
  313700       2
  0.2800      0.5152    
  313800       2
  0.2921      0.5185    
  313900       2
  0.3342      0.4720    
  314000       2
  0.3473      0.4668    
  314100       2
  0.3164      0.4860    
  314200       2
  0.3438      0.4788    
  314300       2
  0.2895      0.5129    
  314400       2
  0.3112      0.4878    
  314500       2
  0.3342      0.4911    
  314600       2
  0.3230      0.5017    
  314700       2
  0.3104      0.4983    
  314800       2
  0.2748      0.5189    
  314900       2
  0.2908      0.5115    
  315000       2
  0.3008      0.5014    
  315100       2
  0.3126      0.5052    
  315200       2
  0.3180      0.4920    
  315300       2
  0.3180      0.4817    
  315400       2
  0.3486      0.4884    
  315500       2
  0.3381      0.4737    
  315600       2
  0.3169      0.5008    
  315700       2
  0.3296      0.4740    
  315800       2
  0.3293      0.4827    
  315900       2
  0.3573      0.4646    
  316000       2
  0.3054      0.4907    
  316100       2
  0.3517      0.4839    
  316200       2
  0.3313      0.4856    
  316300       2
  0.3300      0.4930    
  316400       2
  0.3098      0.5156    
  316500       2
  0.3141      0.4975    
  316600       2
  0.3283      0.4945    
  316700       2
  0.3276      0.4946    
  316800       2
  0.3217      0.5057    
  316900       2
  0.3481      0.4694    
  317000       2
  0.3266      0.4794    
  317100       2
  0.3243      0.4872    
  317200       2
  0.3381      0.4658    
  317300       2
  0.3510      0.4643    
  317400       2
  0.3369      0.4746    
  317500       2
  0.3472      0.4741    
  317600       2
  0.3487      0.4789    
  317700       2
  0.3187      0.5008    
  317800       2
  0.3503      0.4638    
  317900       2
  0.3420      0.4877    
  318000       2
  0.3598      0.4690    
  318100       2
  0.3194      0.4965    
  318200       2
  0.3271      0.4818    
  318300       2
  0.3420      0.4830    
  318400       2
  0.3713      0.4600    
  318500       2
  0.3198      0.4990    
  318600       2
  0.3277      0.4851    
  318700       2
  0.3375      0.4860    
  318800       2
  0.3580      0.4630    
  318900       2
  0.3162      0.4991    
  319000       2
  0.3349      0.4787    
  319100       2
  0.3082      0.5185    
  319200       2
  0.3255      0.4868    
  319300       2
  0.3267      0.4965    
  319400       2
  0.3401      0.4708    
  319500       2
  0.3266      0.4711    
  319600       2
  0.3438      0.4772    
  319700       2
  0.3503      0.4577    
  319800       2
  0.3470      0.4647    
  319900       2
  0.3628      0.4525    
  320000       2
  0.3502      0.4699    
  320100       2
  0.3277      0.4889    
  320200       2
  0.3025      0.5025    
  320300       2
  0.3143      0.4782    
  320400       2
  0.3585      0.4734    
  320500       2
  0.3462      0.4868    
  320600       2
  0.3461      0.4667    
  320700       2
  0.3518      0.4548    
  320800       2
  0.3587      0.4635    
  320900       2
  0.3471      0.4781    
  321000       2
  0.3350      0.4874    
  321100       2
  0.3184      0.4962    
  321200       2
  0.3055      0.4951    
  321300       2
  0.3321      0.4851    
  321400       2
  0.3187      0.4935    
  321500       2
  0.3572      0.4722    
  321600       2
  0.3254      0.4854    
  321700       2
  0.3035      0.5016    
  321800       2
  0.3281      0.4871    
  321900       2
  0.3122      0.5078    
  322000       2
  0.3264      0.4833    
  322100       2
  0.3292      0.4759    
  322200       2
  0.3323      0.4713    
  322300       2
  0.3129      0.4986    
  322400       2
  0.3321      0.4780    
  322500       2
  0.3141      0.4986    
  322600       2
  0.3394      0.4719    
  322700       2
  0.3600      0.4720    
  322800       2
  0.3403      0.4776    
  322900       2
  0.3554      0.4636    
  323000       2
  0.2984      0.5192    
  323100       2
  0.3040      0.5007    
  323200       2
  0.2904      0.5197    
  323300       2
  0.2895      0.5041    
  323400       2
  0.3125      0.4881    
  323500       2
  0.3146      0.4925    
  323600       2
  0.3101      0.4936    
  323700       2
  0.3164      0.5076    
  323800       2
  0.3087      0.5023    
  323900       2
  0.3584      0.4654    
  324000       2
  0.3058      0.4885    
  324100       2
  0.3163      0.4975    
  324200       2
  0.2843      0.5155    
  324300       2
  0.2834      0.5235    
  324400       2
  0.2889      0.5108    
  324500       2
  0.3055      0.4992    
  324600       2
  0.3445      0.4606    
  324700       2
  0.3324      0.4938    
  324800       2
  0.3305      0.4687    
  324900       2
  0.3325      0.4773    
  325000       2
  0.3259      0.4815    
  325100       2
  0.3331      0.4976    
  325200       2
  0.3423      0.4860    
  325300       2
  0.3559      0.4793    
  325400       2
  0.3228      0.4828    
  325500       2
  0.3375      0.4731    
  325600       2
  0.3068      0.5035    
  325700       2
  0.3271      0.4890    
  325800       2
  0.3257      0.4893    
  325900       2
  0.3189      0.4937    
  326000       2
  0.3413      0.4863    
  326100       2
  0.3326      0.4778    
  326200       2
  0.3332      0.4840    
  326300       2
  0.3356      0.4805    
  326400       2
  0.3356      0.4799    
  326500       2
  0.3320      0.4750    
  326600       2
  0.3102      0.5074    
  326700       2
  0.3050      0.5024    
  326800       2
  0.2869      0.5171    
  326900       2
  0.3019      0.5036    
  327000       2
  0.3063      0.4943    
  327100       2
  0.3268      0.4870    
  327200       2
  0.3213      0.4958    
  327300       2
  0.2999      0.5087    
  327400       2
  0.3229      0.4791    
  327500       2
  0.3107      0.5087    
  327600       2
  0.3098      0.5082    
  327700       2
  0.3367      0.4774    
  327800       2
  0.3403      0.4911    
  327900       2
  0.3414      0.4896    
  328000       2
  0.3497      0.4521    
  328100       2
  0.3532      0.4709    
  328200       2
  0.3551      0.4772    
  328300       2
  0.3201      0.4932    
  328400       2
  0.3134      0.4933    
  328500       2
  0.3341      0.4889    
  328600       2
  0.3300      0.4942    
  328700       2
  0.3250      0.4879    
  328800       2
  0.3285      0.4980    
  328900       2
  0.3094      0.4989    
  329000       2
  0.3509      0.4734    
  329100       2
  0.2997      0.5079    
  329200       2
  0.3088      0.4968    
  329300       2
  0.3176      0.4845    
  329400       2
  0.3541      0.4734    
  329500       2
  0.3443      0.4693    
  329600       2
  0.3123      0.4810    
  329700       2
  0.3207      0.4896    
  329800       2
  0.3201      0.5085    
  329900       2
  0.3166      0.4911    
  330000       2
  0.3189      0.4920    
  330100       2
  0.3276      0.4833    
  330200       2
  0.3074      0.4977    
  330300       2
  0.3440      0.4872    
  330400       2
  0.3358      0.4771    
  330500       2
  0.3096      0.4997    
  330600       2
  0.3150      0.4919    
  330700       2
  0.3519      0.4717    
  330800       2
  0.3145      0.4934    
  330900       2
  0.3508      0.4702    
  331000       2
  0.3421      0.4873    
  331100       2
  0.3345      0.4729    
  331200       2
  0.3219      0.4873    
  331300       2
  0.3219      0.5044    
  331400       2
  0.3448      0.4825    
  331500       2
  0.3324      0.4881    
  331600       2
  0.3276      0.4964    
  331700       2
  0.3086      0.5039    
  331800       2
  0.3276      0.4895    
  331900       2
  0.3131      0.4933    
  332000       2
  0.2993      0.5106    
  332100       2
  0.3013      0.4911    
  332200       2
  0.2886      0.5149    
  332300       2
  0.3399      0.4855    
  332400       2
  0.3386      0.4834    
  332500       2
  0.3109      0.4850    
  332600       2
  0.2949      0.5089    
  332700       2
  0.2928      0.5116    
  332800       2
  0.3163      0.4887    
  332900       2
  0.3075      0.4990    
  333000       2
  0.3465      0.4910    
  333100       2
  0.3171      0.5184    
  333200       2
  0.3329      0.4789    
  333300       2
  0.3344      0.4898    
  333400       2
  0.3362      0.4852    
  333500       2
  0.3547      0.4766    
  333600       2
  0.3308      0.4759    
  333700       2
  0.3361      0.4812    
  333800       2
  0.2977      0.5075    
  333900       2
  0.3087      0.4896    
  334000       2
  0.3123      0.5033    
  334100       2
  0.3229      0.4977    
  334200       2
  0.3464      0.4820    
  334300       2
  0.3395      0.4655    
  334400       2
  0.3411      0.4814    
  334500       2
  0.3706      0.4687    
  334600       2
  0.3215      0.4975    
  334700       2
  0.3177      0.5026    
  334800       2
  0.3310      0.4922    
  334900       2
  0.2943      0.5031    
  335000       2
  0.3183      0.5017    
  335100       2
  0.2971      0.5089    
  335200       2
  0.3429      0.4875    
  335300       2
  0.3196      0.4918    
  335400       2
  0.3297      0.4847    
  335500       2
  0.3269      0.4770    
  335600       2
  0.2958      0.5088    
  335700       2
  0.3089      0.5077    
  335800       2
  0.2831      0.5248    
  335900       2
  0.3370      0.4811    
  336000       2
  0.3090      0.5046    
  336100       2
  0.3199      0.4894    
  336200       2
  0.3053      0.4985    
  336300       2
  0.3255      0.5005    
  336400       2
  0.3181      0.4926    
  336500       2
  0.3541      0.4787    
  336600       2
  0.3551      0.4714    
  336700       2
  0.3103      0.4787    
  336800       2
  0.3118      0.4949    
  336900       2
  0.3217      0.4927    
  337000       2
  0.3175      0.5008    
  337100       2
  0.3551      0.4883    
  337200       2
  0.3263      0.5001    
  337300       2
  0.3163      0.4963    
  337400       2
  0.3166      0.4978    
  337500       2
  0.3199      0.4828    
  337600       2
  0.3373      0.4811    
  337700       2
  0.3012      0.5046    
  337800       2
  0.2821      0.5214    
  337900       2
  0.2987      0.5120    
  338000       2
  0.2964      0.5082    
  338100       2
  0.3349      0.4880    
  338200       2
  0.3711      0.4653    
  338300       2
  0.3415      0.4698    
  338400       2
  0.3076      0.5040    
  338500       2
  0.3166      0.4872    
  338600       2
  0.3099      0.4935    
  338700       2
  0.2932      0.5118    
  338800       2
  0.3014      0.4976    
  338900       2
  0.2638      0.5332    
  339000       2
  0.2829      0.5265    
  339100       2
  0.2985      0.5189    
  339200       2
  0.3390      0.4752    
  339300       2
  0.3188      0.4802    
  339400       2
  0.3340      0.4761    
  339500       2
  0.3655      0.4585    
  339600       2
  0.3462      0.4729    
  339700       2
  0.3056      0.4988    
  339800       2
  0.3220      0.4932    
  339900       2
  0.3070      0.5136    
  340000       2
  0.3502      0.4633    
  340100       2
  0.3541      0.4772    
  340200       2
  0.3209      0.4883    
  340300       2
  0.3365      0.4820    
  340400       2
  0.3300      0.4905    
  340500       2
  0.2942      0.5138    
  340600       2
  0.3062      0.4980    
  340700       2
  0.2949      0.5082    
  340800       2
  0.3058      0.4942    
  340900       2
  0.3095      0.5068    
  341000       2
  0.3229      0.4969    
  341100       2
  0.3027      0.4913    
  341200       2
  0.3095      0.5124    
  341300       2
  0.3016      0.5026    
  341400       2
  0.3091      0.4965    
  341500       2
  0.3230      0.4920    
  341600       2
  0.3091      0.4952    
  341700       2
  0.3273      0.4775    
  341800       2
  0.3113      0.4949    
  341900       2
  0.3070      0.5086    
  342000       2
  0.3462      0.4751    
  342100       2
  0.3139      0.4894    
  342200       2
  0.3413      0.4700    
  342300       2
  0.3294      0.4906    
  342400       2
  0.3266      0.4741    
  342500       2
  0.3253      0.4909    
  342600       2
  0.3268      0.4779    
  342700       2
  0.3464      0.4741    
  342800       2
  0.3655      0.4560    
  342900       2
  0.3210      0.4845    
  343000       2
  0.3449      0.4726    
  343100       2
  0.3159      0.4847    
  343200       2
  0.3333      0.4891    
  343300       2
  0.3787      0.4563    
  343400       2
  0.3585      0.4606    
  343500       2
  0.3434      0.4779    
  343600       2
  0.3130      0.4922    
  343700       2
  0.3242      0.4925    
  343800       2
  0.3329      0.4795    
  343900       2
  0.3177      0.4997    
  344000       2
  0.3219      0.5005    
  344100       2
  0.3237      0.4948    
  344200       2
  0.3066      0.5006    
  344300       2
  0.3264      0.4859    
  344400       2
  0.3135      0.4999    
  344500       2
  0.3199      0.4915    
  344600       2
  0.3146      0.4803    
  344700       2
  0.2904      0.4957    
  344800       2
  0.2863      0.5146    
  344900       2
  0.3334      0.4841    
  345000       2
  0.3607      0.4717    
  345100       2
  0.3309      0.4899    
  345200       2
  0.3245      0.5075    
  345300       2
  0.3102      0.4954    
  345400       2
  0.3048      0.5009    
  345500       2
  0.2994      0.5076    
  345600       2
  0.3203      0.5090    
  345700       2
  0.2974      0.5032    
  345800       2
  0.3255      0.4966    
  345900       2
  0.3182      0.4937    
  346000       2
  0.2961      0.5110    
  346100       2
  0.2937      0.5012    
  346200       2
  0.3097      0.5053    
  346300       2
  0.3313      0.4658    
  346400       2
  0.3181      0.4864    
  346500       2
  0.3066      0.4925    
  346600       2
  0.3294      0.4959    
  346700       2
  0.3136      0.5077    
  346800       2
  0.3373      0.4768    
  346900       2
  0.3346      0.4802    
  347000       2
  0.3167      0.4940    
  347100       2
  0.3181      0.4912    
  347200       2
  0.3622      0.4751    
  347300       2
  0.3364      0.4752    
  347400       2
  0.3132      0.4863    
  347500       2
  0.3014      0.5126    
  347600       2
  0.2906      0.5143    
  347700       2
  0.3271      0.4905    
  347800       2
  0.3152      0.4801    
  347900       2
  0.3036      0.4946    
  348000       2
  0.3414      0.4627    
  348100       2
  0.3078      0.4928    
  348200       2
  0.3508      0.4605    
  348300       2
  0.3235      0.4908    
  348400       2
  0.3379      0.4751    
  348500       2
  0.3213      0.5040    
  348600       2
  0.3208      0.4784    
  348700       2
  0.3124      0.4986    
  348800       2
  0.3148      0.4947    
  348900       2
  0.3516      0.4642    
  349000       2
  0.2972      0.5190    
  349100       2
  0.3540      0.4770    
  349200       2
  0.3336      0.4969    
  349300       2
  0.3167      0.4895    
  349400       2
  0.2785      0.5151    
  349500       2
  0.2785      0.5273    
  349600       2
  0.3463      0.4754    
  349700       2
  0.3331      0.4747    
  349800       2
  0.3314      0.4932    
  349900       2
  0.3288      0.4828    
  350000       2
  0.3153      0.5073    
  350100       2
  0.3115      0.4986    
  350200       2
  0.3349      0.4816    
  350300       2
  0.3790      0.4669    
  350400       2
  0.3562      0.4781    
  350500       2
  0.3340      0.4823    
  350600       2
  0.3522      0.4641    
  350700       2
  0.3437      0.4595    
  350800       2
  0.3317      0.4864    
  350900       2
  0.3767      0.4597    
  351000       2
  0.3461      0.4761    
  351100       2
  0.3433      0.4942    
  351200       2
  0.3334      0.4895    
  351300       2
  0.3241      0.4947    
  351400       2
  0.3175      0.5025    
  351500       2
  0.3283      0.4719    
  351600       2
  0.3480      0.4732    
  351700       2
  0.3628      0.4686    
  351800       2
  0.3395      0.4743    
  351900       2
  0.3613      0.4698    
  352000       2
  0.3552      0.4629    
  352100       2
  0.2863      0.5125    
  352200       2
  0.3016      0.5210    
  352300       2
  0.2931      0.5280    
  352400       2
  0.2773      0.5283    
  352500       2
  0.3120      0.5025    
  352600       2
  0.3225      0.4976    
  352700       2
  0.3452      0.4730    
  352800       2
  0.3366      0.4832    
  352900       2
  0.3453      0.4799    
  353000       2
  0.3387      0.4750    
  353100       2
  0.3365      0.4898    
  353200       2
  0.3234      0.4939    
  353300       2
  0.3430      0.4658    
  353400       2
  0.3467      0.4738    
  353500       2
  0.3251      0.4927    
  353600       2
  0.3176      0.4913    
  353700       2
  0.3379      0.4790    
  353800       2
  0.3234      0.4913    
  353900       2
  0.3216      0.4945    
  354000       2
  0.3390      0.4748    
  354100       2
  0.3376      0.4765    
  354200       2
  0.3264      0.4970    
  354300       2
  0.3112      0.5080    
  354400       2
  0.3325      0.4791    
  354500       2
  0.3312      0.4765    
  354600       2
  0.3353      0.4719    
  354700       2
  0.3230      0.4832    
  354800       2
  0.3026      0.5080    
  354900       2
  0.3490      0.4700    
  355000       2
  0.3369      0.4753    
  355100       2
  0.3640      0.4767    
  355200       2
  0.3218      0.4850    
  355300       2
  0.3465      0.4720    
  355400       2
  0.3322      0.4866    
  355500       2
  0.3300      0.4806    
  355600       2
  0.3361      0.4862    
  355700       2
  0.3545      0.4786    
  355800       2
  0.3078      0.4970    
  355900       2
  0.3489      0.4856    
  356000       2
  0.3423      0.4790    
  356100       2
  0.3411      0.4663    
  356200       2
  0.3063      0.4988    
  356300       2
  0.3048      0.5065    
  356400       2
  0.3158      0.5065    
  356500       2
  0.3241      0.4893    
  356600       2
  0.3257      0.4899    
  356700       2
  0.3237      0.4827    
  356800       2
  0.3347      0.4847    
  356900       2
  0.3579      0.4717    
  357000       2
  0.3236      0.4984    
  357100       2
  0.3063      0.4905    
  357200       2
  0.3026      0.5205    
  357300       2
  0.3395      0.4926    
  357400       2
  0.3544      0.4597    
  357500       2
  0.3299      0.4692    
  357600       2
  0.2638      0.5153    
  357700       2
  0.3127      0.5030    
  357800       2
  0.3034      0.4939    
  357900       2
  0.3042      0.4989    
  358000       2
  0.3146      0.4991    
  358100       2
  0.3110      0.5069    
  358200       2
  0.3397      0.4754    
  358300       2
  0.3758      0.4562    
  358400       2
  0.3129      0.4957    
  358500       2
  0.3108      0.4986    
  358600       2
  0.3178      0.5020    
  358700       2
  0.3144      0.4954    
  358800       2
  0.3176      0.4861    
  358900       2
  0.3036      0.5191    
  359000       2
  0.3244      0.4728    
  359100       2
  0.3248      0.4865    
  359200       2
  0.3027      0.5166    
  359300       2
  0.2630      0.5299    
  359400       2
  0.2920      0.5204    
  359500       2
  0.3521      0.4719    
  359600       2
  0.3419      0.4830    
  359700       2
  0.3296      0.4814    
  359800       2
  0.3511      0.4737    
  359900       2
  0.3168      0.4957    
  360000       2
  0.3056      0.5097    
  360100       2
  0.3238      0.4855    
  360200       2
  0.3161      0.4938    
  360300       2
  0.3215      0.4873    
  360400       2
  0.3318      0.4735    
  360500       2
  0.3255      0.4918    
  360600       2
  0.3273      0.4917    
  360700       2
  0.3122      0.5125    
  360800       2
  0.3522      0.4632    
  360900       2
  0.3534      0.4820    
  361000       2
  0.2944      0.5127    
  361100       2
  0.3051      0.5130    
  361200       2
  0.3307      0.4791    
  361300       2
  0.3266      0.4849    
  361400       2
  0.3374      0.4738    
  361500       2
  0.3150      0.4944    
  361600       2
  0.3553      0.4627    
  361700       2
  0.3245      0.4878    
  361800       2
  0.3113      0.4963    
  361900       2
  0.3373      0.4856    
  362000       2
  0.2957      0.5034    
  362100       2
  0.2846      0.5171    
  362200       2
  0.3121      0.4896    
  362300       2
  0.3280      0.4908    
  362400       2
  0.3253      0.4934    
  362500       2
  0.3558      0.4642    
  362600       2
  0.3403      0.4734    
  362700       2
  0.3450      0.4823    
  362800       2
  0.3703      0.4542    
  362900       2
  0.3183      0.4866    
  363000       2
  0.3347      0.4893    
  363100       2
  0.3314      0.4884    
  363200       2
  0.3174      0.4995    
  363300       2
  0.3552      0.4592    
  363400       2
  0.3186      0.4891    
  363500       2
  0.3401      0.4778    
  363600       2
  0.3640      0.4513    
  363700       2
  0.3291      0.5018    
  363800       2
  0.3230      0.4852    
  363900       2
  0.3502      0.4780    
  364000       2
  0.2997      0.5087    
  364100       2
  0.3301      0.4841    
  364200       2
  0.3241      0.4810    
  364300       2
  0.3003      0.5124    
  364400       2
  0.3418      0.4698    
  364500       2
  0.3109      0.4994    
  364600       2
  0.3227      0.4913    
  364700       2
  0.3458      0.4592    
  364800       2
  0.3744      0.4473    
  364900       2
  0.3177      0.4882    
  365000       2
  0.3117      0.4970    
  365100       2
  0.3313      0.4802    
  365200       2
  0.3205      0.4908    
  365300       2
  0.3210      0.4970    
  365400       2
  0.3425      0.4674    
  365500       2
  0.3638      0.4626    
  365600       2
  0.3302      0.4823    
  365700       2
  0.3184      0.5061    
  365800       2
  0.3207      0.4954    
  365900       2
  0.3204      0.4949    
  366000       2
  0.3375      0.4719    
  366100       2
  0.2865      0.5170    
  366200       2
  0.3155      0.5214    
  366300       2
  0.2952      0.5060    
  366400       2
  0.3105      0.5080    
  366500       2
  0.3398      0.4749    
  366600       2
  0.2991      0.5084    
  366700       2
  0.3297      0.4747    
  366800       2
  0.2991      0.5107    
  366900       2
  0.3004      0.5009    
  367000       2
  0.3300      0.4857    
  367100       2
  0.3035      0.5135    
  367200       2
  0.2881      0.5016    
  367300       2
  0.2938      0.5172    
  367400       2
  0.3113      0.4871    
  367500       2
  0.3236      0.4735    
  367600       2
  0.3222      0.4854    
  367700       2
  0.3319      0.4893    
  367800       2
  0.3141      0.5038    
  367900       2
  0.3346      0.4901    
  368000       2
  0.2977      0.5140    
  368100       2
  0.3117      0.5047    
  368200       2
  0.3179      0.4956    
  368300       2
  0.3070      0.4988    
  368400       2
  0.3561      0.4648    
  368500       2
  0.3321      0.4801    
  368600       2
  0.3341      0.4800    
  368700       2
  0.3130      0.4914    
  368800       2
  0.3106      0.4975    
  368900       2
  0.3137      0.5029    
  369000       2
  0.3137      0.4870    
  369100       2
  0.3260      0.5001    
  369200       2
  0.3259      0.4807    
  369300       2
  0.3119      0.4924    
  369400       2
  0.3139      0.4896    
  369500       2
  0.3041      0.5016    
  369600       2
  0.3012      0.5134    
  369700       2
  0.3436      0.4702    
  369800       2
  0.3414      0.4762    
  369900       2
  0.3605      0.4539    
  370000       2
  0.3301      0.4805    
  370100       2
  0.3278      0.4859    
  370200       2
  0.3464      0.4850    
  370300       2
  0.3197      0.4834    
  370400       2
  0.3339      0.4793    
  370500       2
  0.3078      0.5005    
  370600       2
  0.3420      0.4777    
  370700       2
  0.3083      0.5045    
  370800       2
  0.3059      0.5052    
  370900       2
  0.3103      0.4989    
  371000       2
  0.3063      0.4808    
  371100       2
  0.3004      0.4999    
  371200       2
  0.3023      0.5158    
  371300       2
  0.3198      0.4918    
  371400       2
  0.3075      0.5027    
  371500       2
  0.3239      0.4867    
  371600       2
  0.3178      0.5020    
  371700       2
  0.3152      0.4925    
  371800       2
  0.3550      0.4743    
  371900       2
  0.3489      0.4823    
  372000       2
  0.3273      0.4915    
  372100       2
  0.3412      0.4623    
  372200       2
  0.2994      0.4993    
  372300       2
  0.3277      0.4803    
  372400       2
  0.3080      0.5113    
  372500       2
  0.3152      0.4945    
  372600       2
  0.3247      0.4812    
  372700       2
  0.3560      0.4689    
  372800       2
  0.3483      0.4653    
  372900       2
  0.3260      0.4998    
  373000       2
  0.3234      0.4931    
  373100       2
  0.3377      0.4627    
  373200       2
  0.2882      0.5060    
  373300       2
  0.2921      0.5262    
  373400       2
  0.3021      0.5028    
  373500       2
  0.3084      0.4829    
  373600       2
  0.3212      0.4989    
  373700       2
  0.3229      0.4902    
  373800       2
  0.3190      0.4893    
  373900       2
  0.3520      0.4711    
  374000       2
  0.3249      0.4735    
  374100       2
  0.3249      0.4785    
  374200       2
  0.3302      0.4768    
  374300       2
  0.3289      0.4636    
  374400       2
  0.3065      0.5019    
  374500       2
  0.3156      0.4962    
  374600       2
  0.3297      0.4825    
  374700       2
  0.3102      0.5086    
  374800       2
  0.3151      0.4774    
  374900       2
  0.2948      0.4979    
  375000       2
  0.2984      0.4998    
  375100       2
  0.3162      0.4921    
  375200       2
  0.3033      0.5230    
  375300       2
  0.3470      0.4609    
  375400       2
  0.3153      0.5079    
  375500       2
  0.3872      0.4474    
  375600       2
  0.3432      0.4925    
  375700       2
  0.3355      0.4838    
  375800       2
  0.3218      0.4830    
  375900       2
  0.3233      0.4806    
  376000       2
  0.3233      0.4945    
  376100       2
  0.3216      0.4977    
  376200       2
  0.3257      0.4865    
  376300       2
  0.3263      0.4878    
  376400       2
  0.3239      0.4955    
  376500       2
  0.3410      0.4730    
  376600       2
  0.3350      0.4770    
  376700       2
  0.2971      0.5153    
  376800       2
  0.3252      0.4963    
  376900       2
  0.3385      0.4772    
  377000       2
  0.3013      0.5124    
  377100       2
  0.3207      0.4850    
  377200       2
  0.3000      0.5002    
  377300       2
  0.3063      0.5044    
  377400       2
  0.3163      0.4833    
  377500       2
  0.3012      0.4993    
  377600       2
  0.3024      0.4849    
  377700       2
  0.3068      0.5051    
  377800       2
  0.3194      0.5081    
  377900       2
  0.3206      0.5042    
  378000       2
  0.3145      0.4938    
  378100       2
  0.3051      0.4876    
  378200       2
  0.3048      0.4975    
  378300       2
  0.2924      0.5043    
  378400       2
  0.3486      0.4679    
  378500       2
  0.3119      0.4987    
  378600       2
  0.2940      0.5202    
  378700       2
  0.3514      0.4710    
  378800       2
  0.3206      0.4853    
  378900       2
  0.3007      0.5114    
  379000       2
  0.3280      0.4784    
  379100       2
  0.3664      0.4546    
  379200       2
  0.3100      0.5042    
  379300       2
  0.2984      0.4958    
  379400       2
  0.3113      0.4946    
  379500       2
  0.3091      0.5101    
  379600       2
  0.3274      0.4889    
  379700       2
  0.3182      0.4844    
  379800       2
  0.3197      0.4882    
  379900       2
  0.2852      0.5320    
  380000       2
  0.3223      0.5009    
  380100       2
  0.2803      0.5022    
  380200       2
  0.3015      0.5318    
  380300       2
  0.2879      0.5235    
  380400       2
  0.3020      0.4928    
  380500       2
  0.3200      0.4917    
  380600       2
  0.3313      0.4742    
  380700       2
  0.3159      0.4960    
  380800       2
  0.3202      0.4990    
  380900       2
  0.2833      0.5089    
  381000       2
  0.3157      0.4954    
  381100       2
  0.2979      0.5009    
  381200       2
  0.3187      0.4862    
  381300       2
  0.3435      0.4769    
  381400       2
  0.3411      0.4793    
  381500       2
  0.3435      0.4872    
  381600       2
  0.3271      0.4927    
  381700       2
  0.3423      0.4765    
  381800       2
  0.3290      0.4808    
  381900       2
  0.3161      0.4900    
  382000       2
  0.3248      0.4966    
  382100       2
  0.2755      0.5191    
  382200       2
  0.3142      0.5022    
  382300       2
  0.3314      0.4792    
  382400       2
  0.3497      0.4647    
  382500       2
  0.3478      0.4668    
  382600       2
  0.3096      0.4971    
  382700       2
  0.2854      0.5212    
  382800       2
  0.2949      0.5114    
  382900       2
  0.3314      0.4869    
  383000       2
  0.3456      0.4648    
  383100       2
  0.3636      0.4717    
  383200       2
  0.3189      0.4792    
  383300       2
  0.3130      0.4950    
  383400       2
  0.3263      0.4955    
  383500       2
  0.3585      0.4736    
  383600       2
  0.3254      0.4920    
  383700       2
  0.3005      0.5057    
  383800       2
  0.2719      0.5125    
  383900       2
  0.3252      0.4844    
  384000       2
  0.3021      0.5086    
  384100       2
  0.3073      0.5236    
  384200       2
  0.3124      0.4835    
  384300       2
  0.3461      0.4757    
  384400       2
  0.3030      0.5088    
  384500       2
  0.3080      0.4862    
  384600       2
  0.3092      0.4966    
  384700       2
  0.3103      0.4953    
  384800       2
  0.3278      0.4688    
  384900       2
  0.3531      0.4642    
  385000       2
  0.3723      0.4599    
  385100       2
  0.3240      0.4858    
  385200       2
  0.3601      0.4664    
  385300       2
  0.3333      0.4844    
  385400       2
  0.3476      0.4728    
  385500       2
  0.3068      0.5030    
  385600       2
  0.3170      0.4881    
  385700       2
  0.3576      0.4815    
  385800       2
  0.3259      0.4825    
  385900       2
  0.3223      0.4811    
  386000       2
  0.3208      0.5028    
  386100       2
  0.3433      0.4833    
  386200       2
  0.3479      0.4786    
  386300       2
  0.3509      0.4663    
  386400       2
  0.3543      0.4747    
  386500       2
  0.3161      0.4935    
  386600       2
  0.3289      0.4854    
  386700       2
  0.3387      0.4760    
  386800       2
  0.3367      0.4814    
  386900       2
  0.3400      0.4718    
  387000       2
  0.3480      0.4688    
  387100       2
  0.3290      0.4971    
  387200       2
  0.3509      0.4572    
  387300       2
  0.3358      0.4715    
  387400       2
  0.3073      0.5166    
  387500       2
  0.2749      0.5352    
  387600       2
  0.2853      0.5238    
  387700       2
  0.2967      0.4894    
  387800       2
  0.3544      0.4640    
  387900       2
  0.3355      0.4770    
  388000       2
  0.3332      0.4859    
  388100       2
  0.3383      0.4741    
  388200       2
  0.3292      0.4859    
  388300       2
  0.3312      0.4617    
  388400       2
  0.3454      0.4692    
  388500       2
  0.3586      0.4683    
  388600       2
  0.3488      0.4633    
  388700       2
  0.3244      0.4969    
  388800       2
  0.3270      0.4846    
  388900       2
  0.3106      0.4962    
  389000       2
  0.3130      0.5078    
  389100       2
  0.3261      0.4789    
  389200       2
  0.2743      0.5173    
  389300       2
  0.3060      0.4987    
  389400       2
  0.3481      0.4639    
  389500       2
  0.3425      0.4718    
  389600       2
  0.3008      0.5036    
  389700       2
  0.3340      0.4819    
  389800       2
  0.3229      0.4864    
  389900       2
  0.3322      0.4882    
  390000       2
  0.3359      0.4698    
  390100       2
  0.3316      0.4762    
  390200       2
  0.3434      0.4714    
  390300       2
  0.3284      0.4791    
  390400       2
  0.3155      0.5001    
  390500       2
  0.3054      0.5005    
  390600       2
  0.2949      0.5042    
  390700       2
  0.2956      0.4992    
  390800       2
  0.3372      0.4838    
  390900       2
  0.3352      0.4838    
  391000       2
  0.3486      0.4564    
  391100       2
  0.3323      0.4758    
  391200       2
  0.3165      0.5113    
  391300       2
  0.3237      0.4956    
  391400       2
  0.3102      0.4922    
  391500       2
  0.3067      0.5176    
  391600       2
  0.3058      0.5126    
  391700       2
  0.2886      0.5256    
  391800       2
  0.3309      0.4731    
  391900       2
  0.3222      0.4853    
  392000       2
  0.3158      0.5030    
  392100       2
  0.3043      0.4939    
  392200       2
  0.3032      0.5096    
  392300       2
  0.2866      0.5075    
  392400       2
  0.3101      0.5005    
  392500       2
  0.3296      0.4909    
  392600       2
  0.2833      0.5168    
  392700       2
  0.3111      0.5063    
  392800       2
  0.3558      0.4773    
  392900       2
  0.3394      0.4685    
  393000       2
  0.3254      0.4994    
  393100       2
  0.2899      0.5038    
  393200       2
  0.3611      0.4686    
  393300       2
  0.3332      0.4872    
  393400       2
  0.3412      0.4584    
  393500       2
  0.3204      0.4709    
  393600       2
  0.3307      0.4806    
  393700       2
  0.3367      0.4816    
  393800       2
  0.3396      0.4865    
  393900       2
  0.3239      0.4801    
  394000       2
  0.3335      0.4900    
  394100       2
  0.3251      0.4806    
  394200       2
  0.3183      0.4937    
  394300       2
  0.3563      0.4660    
  394400       2
  0.3430      0.4627    
  394500       2
  0.3406      0.4901    
  394600       2
  0.3267      0.4747    
  394700       2
  0.2991      0.5091    
  394800       2
  0.3431      0.4765    
  394900       2
  0.3297      0.4952    
  395000       2
  0.3580      0.4641    
  395100       2
  0.3429      0.4744    
  395200       2
  0.3373      0.4733    
  395300       2
  0.3252      0.4805    
  395400       2
  0.3214      0.4902    
  395500       2
  0.3075      0.4916    
  395600       2
  0.3207      0.4904    
  395700       2
  0.3323      0.4881    
  395800       2
  0.3052      0.4872    
  395900       2
  0.3483      0.4772    
  396000       2
  0.3642      0.4506    
  396100       2
  0.3411      0.4872    
  396200       2
  0.3398      0.4706    
  396300       2
  0.3172      0.4942    
  396400       2
  0.3082      0.5041    
  396500       2
  0.2974      0.5029    
  396600       2
  0.3314      0.5075    
  396700       2
  0.3222      0.4892    
  396800       2
  0.3384      0.4829    
  396900       2
  0.3105      0.4850    
  397000       2
  0.2954      0.5069    
  397100       2
  0.3027      0.5129    
  397200       2
  0.3390      0.4768    
  397300       2
  0.3405      0.4783    
  397400       2
  0.3127      0.4977    
  397500       2
  0.3240      0.4806    
  397600       2
  0.3419      0.4859    
  397700       2
  0.3310      0.4960    
  397800       2
  0.3095      0.4909    
  397900       2
  0.3395      0.4691    
  398000       2
  0.3414      0.4722    
  398100       2
  0.3594      0.4617    
  398200       2
  0.3242      0.4810    
  398300       2
  0.3190      0.5041    
  398400       2
  0.3347      0.4696    
  398500       2
  0.3425      0.4732    
  398600       2
  0.3519      0.4614    
  398700       2
  0.3207      0.4863    
  398800       2
  0.3228      0.4758    
  398900       2
  0.3011      0.5016    
  399000       2
  0.3100      0.4888    
  399100       2
  0.3247      0.4734    
  399200       2
  0.3365      0.4804    
  399300       2
  0.3351      0.4822    
  399400       2
  0.3270      0.4756    
  399500       2
  0.3253      0.4927    
  399600       2
  0.3132      0.5020    
  399700       2
  0.3163      0.4913    
  399800       2
  0.3413      0.4739    
  399900       2
  0.3363      0.4688    
  400000       2
  0.2850      0.5069    
  400100       2
  0.3055      0.4922    
  400200       2
  0.3078      0.5138    
  400300       2
  0.3403      0.4776    
  400400       2
  0.3396      0.4850    
  400500       2
  0.3113      0.5019    
  400600       2
  0.3259      0.4956    
  400700       2
  0.3607      0.4658    
  400800       2
  0.3372      0.4758    
  400900       2
  0.3163      0.4854    
  401000       2
  0.3068      0.5073    
  401100       2
  0.3256      0.4965    
  401200       2
  0.3296      0.4936    
  401300       2
  0.3372      0.4718    
  401400       2
  0.2920      0.5183    
  401500       2
  0.2990      0.5037    
  401600       2
  0.3136      0.4960    
  401700       2
  0.3030      0.5036    
  401800       2
  0.3034      0.4987    
  401900       2
  0.3078      0.4987    
  402000       2
  0.3152      0.4963    
  402100       2
  0.3054      0.4991    
  402200       2
  0.2802      0.5210    
  402300       2
  0.3281      0.4950    
  402400       2
  0.3326      0.4751    
  402500       2
  0.3280      0.4845    
  402600       2
  0.3180      0.4848    
  402700       2
  0.3423      0.4790    
  402800       2
  0.3321      0.4781    
  402900       2
  0.3238      0.4912    
  403000       2
  0.3484      0.4738    
  403100       2
  0.2932      0.5092    
  403200       2
  0.2889      0.5183    
  403300       2
  0.3370      0.4685    
  403400       2
  0.3451      0.4788    
  403500       2
  0.3317      0.4771    
  403600       2
  0.3633      0.4581    
  403700       2
  0.3473      0.4827    
  403800       2
  0.3328      0.4772    
  403900       2
  0.3462      0.4783    
  404000       2
  0.3100      0.4998    
  404100       2
  0.3342      0.4906    
  404200       2
  0.3147      0.4895    
  404300       2
  0.3260      0.4839    
  404400       2
  0.3238      0.4838    
  404500       2
  0.3238      0.4879    
  404600       2
  0.3262      0.4895    
  404700       2
  0.3278      0.4885    
  404800       2
  0.3257      0.4885    
  404900       2
  0.3126      0.5052    
  405000       2
  0.2979      0.5176    
  405100       2
  0.2694      0.5205    
  405200       2
  0.2843      0.5150    
  405300       2
  0.3398      0.4748    
  405400       2
  0.3531      0.4684    
  405500       2
  0.3458      0.4632    
  405600       2
  0.3380      0.4867    
  405700       2
  0.3207      0.4999    
  405800       2
  0.3129      0.4900    
  405900       2
  0.3095      0.4975    
  406000       2
  0.3283      0.4901    
  406100       2
  0.3097      0.5113    
  406200       2
  0.3316      0.4843    
  406300       2
  0.3476      0.4603    
  406400       2
  0.3266      0.4873    
  406500       2
  0.3389      0.4779    
  406600       2
  0.3146      0.5007    
  406700       2
  0.2821      0.5240    
  406800       2
  0.2760      0.5110    
  406900       2
  0.3011      0.4983    
  407000       2
  0.3221      0.4812    
  407100       2
  0.3360      0.4809    
  407200       2
  0.3258      0.4829    
  407300       2
  0.3364      0.4701    
  407400       2
  0.3526      0.4713    
  407500       2
  0.3637      0.4583    
  407600       2
  0.3364      0.4768    
  407700       2
  0.3249      0.4826    
  407800       2
  0.3057      0.5026    
  407900       2
  0.3039      0.5050    
  408000       2
  0.3141      0.5047    
  408100       2
  0.3496      0.4645    
  408200       2
  0.3597      0.4714    
  408300       2
  0.3043      0.5034    
  408400       2
  0.3290      0.4814    
  408500       2
  0.3121      0.4922    
  408600       2
  0.3056      0.4996    
  408700       2
  0.3212      0.4884    
  408800       2
  0.3206      0.4851    
  408900       2
  0.3649      0.4723    
  409000       2
  0.3037      0.5183    
  409100       2
  0.3379      0.4645    
  409200       2
  0.3231      0.4803    
  409300       2
  0.3678      0.4555    
  409400       2
  0.3459      0.4753    
  409500       2
  0.3377      0.4911    
  409600       2
  0.3185      0.4918    
  409700       2
  0.3084      0.4938    
  409800       2
  0.3190      0.4712    
  409900       2
  0.3470      0.4730    
  410000       2
  0.3203      0.4986    
  410100       2
  0.3222      0.4803    
  410200       2
  0.3361      0.4846    
  410300       2
  0.2801      0.5136    
  410400       2
  0.3177      0.4790    
  410500       2
  0.3181      0.4953    
  410600       2
  0.3136      0.5183    
  410700       2
  0.3356      0.4720    
  410800       2
  0.3082      0.5084    
  410900       2
  0.3326      0.4793    
  411000       2
  0.3415      0.4829    
  411100       2
  0.3240      0.4765    
  411200       2
  0.3179      0.4992    
  411300       2
  0.3414      0.4735    
  411400       2
  0.3179      0.4889    
  411500       2
  0.3243      0.4945    
  411600       2
  0.3330      0.4940    
  411700       2
  0.3151      0.4947    
  411800       2
  0.3110      0.5001    
  411900       2
  0.3008      0.5068    
  412000       2
  0.2969      0.5317    
  412100       2
  0.2875      0.5122    
  412200       2
  0.2851      0.5090    
  412300       2
  0.2879      0.5062    
  412400       2
  0.3110      0.5045    
  412500       2
  0.3372      0.4798    
  412600       2
  0.3285      0.4881    
  412700       2
  0.3203      0.5052    
  412800       2
  0.3429      0.4775    
  412900       2
  0.3206      0.4981    
  413000       2
  0.3040      0.5108    
  413100       2
  0.3092      0.4855    
  413200       2
  0.2856      0.5180    
  413300       2
  0.3448      0.4791    
  413400       2
  0.3532      0.4690    
  413500       2
  0.3269      0.4873    
  413600       2
  0.3378      0.4745    
  413700       2
  0.3169      0.4877    
  413800       2
  0.3292      0.4846    
  413900       2
  0.3324      0.4902    
  414000       2
  0.3149      0.4896    
  414100       2
  0.3148      0.4898    
  414200       2
  0.3358      0.4870    
  414300       2
  0.3111      0.5067    
  414400       2
  0.3167      0.4941    
  414500       2
  0.3145      0.4851    
  414600       2
  0.3205      0.5059    
  414700       2
  0.3180      0.5034    
  414800       2
  0.3194      0.4995    
  414900       2
  0.3465      0.4760    
  415000       2
  0.3476      0.4682    
  415100       2
  0.3199      0.4807    
  415200       2
  0.3124      0.4897    
  415300       2
  0.3174      0.4911    
  415400       2
  0.3344      0.4757    
  415500       2
  0.3230      0.4817    
  415600       2
  0.3062      0.4973    
  415700       2
  0.3183      0.4957    
  415800       2
  0.3055      0.5028    
  415900       2
  0.3323      0.4751    
  416000       2
  0.3332      0.4907    
  416100       2
  0.3083      0.5002    
  416200       2
  0.2952      0.5131    
  416300       2
  0.2913      0.5164    
  416400       2
  0.3426      0.4870    
  416500       2
  0.3300      0.4905    
  416600       2
  0.3643      0.4755    
  416700       2
  0.3000      0.4827    
  416800       2
  0.3430      0.4757    
  416900       2
  0.3034      0.4929    
  417000       2
  0.2953      0.5160    
  417100       2
  0.3092      0.4931    
  417200       2
  0.3115      0.4908    
  417300       2
  0.3303      0.5027    
  417400       2
  0.3225      0.4902    
  417500       2
  0.3246      0.4892    
  417600       2
  0.3198      0.4962    
  417700       2
  0.3476      0.4663    
  417800       2
  0.3318      0.4817    
  417900       2
  0.3168      0.4913    
  418000       2
  0.3155      0.4856    
  418100       2
  0.3484      0.4849    
  418200       2
  0.3071      0.4922    
  418300       2
  0.2972      0.4914    
  418400       2
  0.3328      0.5017    
  418500       2
  0.3218      0.4896    
  418600       2
  0.3263      0.4962    
  418700       2
  0.3476      0.4778    
  418800       2
  0.3418      0.4745    
  418900       2
  0.3385      0.4636    
  419000       2
  0.3692      0.4510    
  419100       2
  0.3540      0.4653    
  419200       2
  0.3414      0.4695    
  419300       2
  0.3215      0.4969    
  419400       2
  0.3204      0.4997    
  419500       2
  0.3127      0.4793    
  419600       2
  0.3350      0.4692    
  419700       2
  0.3763      0.4574    
  419800       2
  0.3487      0.4718    
  419900       2
  0.3404      0.4754    
  420000       2
  0.3513      0.4754    
  420100       2
  0.3320      0.4870    
  420200       2
  0.3419      0.4704    
  420300       2
  0.3207      0.4898    
  420400       2
  0.3015      0.4992    
  420500       2
  0.3166      0.4921    
  420600       2
  0.2966      0.5218    
  420700       2
  0.3200      0.4933    
  420800       2
  0.3142      0.5003    
  420900       2
  0.3388      0.4788    
  421000       2
  0.3221      0.4822    
  421100       2
  0.3686      0.4546    
  421200       2
  0.3330      0.5005    
  421300       2
  0.3350      0.4827    
  421400       2
  0.3302      0.4909    
  421500       2
  0.3186      0.4936    
  421600       2
  0.3032      0.4981    
  421700       2
  0.3078      0.4874    
  421800       2
  0.3172      0.4802    
  421900       2
  0.3248      0.4859    
  422000       2
  0.3378      0.4891    
  422100       2
  0.3324      0.4674    
  422200       2
  0.3279      0.4691    
  422300       2
  0.3625      0.4550    
  422400       2
  0.3440      0.4738    
  422500       2
  0.3626      0.4579    
  422600       2
  0.3925      0.4590    
  422700       2
  0.3058      0.5054    
  422800       2
  0.3051      0.5191    
  422900       2
  0.3079      0.4923    
  423000       2
  0.2766      0.5392    
  423100       2
  0.3248      0.4864    
  423200       2
  0.3276      0.4917    
  423300       2
  0.3153      0.4978    
  423400       2
  0.3096      0.5038    
  423500       2
  0.3102      0.5013    
  423600       2
  0.3043      0.4959    
  423700       2
  0.3071      0.5037    
  423800       2
  0.3380      0.4703    
  423900       2
  0.3630      0.4775    
  424000       2
  0.3537      0.4758    
  424100       2
  0.3154      0.4986    
  424200       2
  0.3483      0.4590    
  424300       2
  0.3616      0.4642    
  424400       2
  0.3308      0.4850    
  424500       2
  0.3251      0.4935    
  424600       2
  0.3446      0.4702    
  424700       2
  0.3522      0.4683    
  424800       2
  0.3247      0.4823    
  424900       2
  0.3233      0.4898    
  425000       2
  0.3444      0.4698    
  425100       2
  0.3395      0.4640    
  425200       2
  0.3554      0.4717    
  425300       2
  0.3100      0.4979    
  425400       2
  0.3119      0.4920    
  425500       2
  0.3018      0.5047    
  425600       2
  0.3372      0.4814    
  425700       2
  0.3309      0.4903    
  425800       2
  0.3282      0.4915    
  425900       2
  0.3640      0.4566    
  426000       2
  0.3652      0.4608    
  426100       2
  0.3560      0.4601    
  426200       2
  0.3235      0.4809    
  426300       2
  0.3325      0.4782    
  426400       2
  0.3227      0.4994    
  426500       2
  0.3316      0.4794    
  426600       2
  0.3356      0.4828    
  426700       2
  0.2989      0.5126    
  426800       2
  0.2884      0.5237    
  426900       2
  0.2997      0.5147    
  427000       2
  0.3251      0.4846    
  427100       2
  0.3257      0.4744    
  427200       2
  0.3563      0.4646    
  427300       2
  0.3372      0.4773    
  427400       2
  0.3215      0.4845    
  427500       2
  0.3116      0.4886    
  427600       2
  0.3176      0.4990    
  427700       2
  0.3097      0.5075    
  427800       2
  0.3269      0.4868    
  427900       2
  0.3190      0.4936    
  428000       2
  0.3727      0.4459    
  428100       2
  0.3398      0.4724    
  428200       2
  0.3220      0.4915    
  428300       2
  0.3158      0.4890    
  428400       2
  0.3137      0.4922    
  428500       2
  0.3132      0.5059    
  428600       2
  0.3222      0.5014    
  428700       2
  0.3014      0.5038    
  428800       2
  0.2889      0.4964    
  428900       2
  0.3287      0.4685    
  429000       2
  0.3398      0.4670    
  429100       2
  0.3335      0.4862    
  429200       2
  0.2907      0.5095    
  429300       2
  0.3224      0.4862    
  429400       2
  0.3183      0.4917    
  429500       2
  0.3207      0.4899    
  429600       2
  0.3280      0.4831    
  429700       2
  0.3319      0.4803    
  429800       2
  0.3180      0.4943    
  429900       2
  0.3230      0.4811    
  430000       2
  0.3640      0.4646    
  430100       2
  0.3203      0.4776    
  430200       2
  0.3258      0.4887    
  430300       2
  0.3017      0.5047    
  430400       2
  0.2949      0.4940    
  430500       2
  0.3127      0.5115    
  430600       2
  0.3348      0.4752    
  430700       2
  0.3350      0.4716    
  430800       2
  0.3251      0.4940    
  430900       2
  0.3117      0.4849    
  431000       2
  0.3344      0.4768    
  431100       2
  0.3599      0.4771    
  431200       2
  0.3730      0.4603    
  431300       2
  0.3793      0.4603    
  431400       2
  0.3242      0.4884    
  431500       2
  0.3422      0.4638    
  431600       2
  0.3236      0.4872    
  431700       2
  0.3217      0.4917    
  431800       2
  0.3261      0.4961    
  431900       2
  0.3409      0.4733    
  432000       2
  0.3254      0.4936    
  432100       2
  0.3040      0.4991    
  432200       2
  0.3089      0.5040    
  432300       2
  0.3293      0.4910    
  432400       2
  0.2957      0.5053    
  432500       2
  0.3462      0.4711    
  432600       2
  0.3284      0.4796    
  432700       2
  0.3059      0.4966    
  432800       2
  0.3273      0.4841    
  432900       2
  0.3205      0.4721    
  433000       2
  0.3187      0.5002    
  433100       2
  0.3130      0.4805    
  433200       2
  0.3310      0.4847    
  433300       2
  0.3178      0.4971    
  433400       2
  0.3429      0.4769    
  433500       2
  0.3524      0.4850    
  433600       2
  0.3456      0.4789    
  433700       2
  0.3130      0.4858    
  433800       2
  0.3217      0.4827    
  433900       2
  0.3024      0.5014    
  434000       2
  0.2998      0.5032    
  434100       2
  0.3198      0.4914    
  434200       2
  0.3240      0.4784    
  434300       2
  0.3508      0.4802    
  434400       2
  0.3262      0.4958    
  434500       2
  0.2930      0.5181    
  434600       2
  0.3190      0.4951    
  434700       2
  0.2978      0.5201    
  434800       2
  0.3108      0.4858    
  434900       2
  0.2967      0.5125    
  435000       2
  0.3204      0.5004    
  435100       2
  0.3546      0.4605    
  435200       2
  0.3182      0.4880    
  435300       2
  0.3576      0.4519    
  435400       2
  0.3757      0.4554    
  435500       2
  0.3576      0.4793    
  435600       2
  0.3334      0.4851    
  435700       2
  0.3511      0.4724    
  435800       2
  0.3843      0.4438    
  435900       2
  0.3792      0.4602    
  436000       2
  0.3415      0.4747    
  436100       2
  0.3372      0.4780    
  436200       2
  0.3482      0.4810    
  436300       2
  0.3384      0.4831    
  436400       2
  0.3239      0.4939    
  436500       2
  0.3244      0.4851    
  436600       2
  0.3216      0.4851    
  436700       2
  0.2977      0.5207    
  436800       2
  0.3092      0.5004    
  436900       2
  0.3063      0.4985    
  437000       2
  0.3274      0.4780    
  437100       2
  0.3364      0.4785    
  437200       2
  0.3249      0.4984    
  437300       2
  0.3322      0.4949    
  437400       2
  0.3525      0.4712    
  437500       2
  0.3579      0.4690    
  437600       2
  0.3514      0.4747    
  437700       2
  0.3249      0.5047    
  437800       2
  0.3040      0.5141    
  437900       2
  0.3231      0.4939    
  438000       2
  0.3262      0.4946    
  438100       2
  0.2943      0.5095    
  438200       2
  0.3282      0.4858    
  438300       2
  0.3107      0.4876    
  438400       2
  0.3536      0.4765    
  438500       2
  0.3768      0.4428    
  438600       2
  0.3664      0.4680    
  438700       2
  0.3375      0.4859    
  438800       2
  0.2820      0.5177    
  438900       2
  0.2976      0.5064    
  439000       2
  0.3275      0.4810    
  439100       2
  0.3199      0.4906    
  439200       2
  0.3175      0.4961    
  439300       2
  0.3427      0.4741    
  439400       2
  0.3693      0.4667    
  439500       2
  0.3140      0.4942    
  439600       2
  0.3143      0.4931    
  439700       2
  0.3042      0.4995    
  439800       2
  0.3122      0.4753    
  439900       2
  0.3251      0.4902    
  440000       2
  0.3568      0.4755    
  440100       2
  0.3486      0.4721    
  440200       2
  0.3044      0.5077    
  440300       2
  0.3649      0.4511    
  440400       2
  0.3395      0.4825    
  440500       2
  0.3190      0.4973    
  440600       2
  0.3595      0.4481    
  440700       2
  0.3540      0.4699    
  440800       2
  0.3378      0.4691    
  440900       2
  0.3292      0.4886    
  441000       2
  0.2982      0.5009    
  441100       2
  0.3231      0.4920    
  441200       2
  0.3354      0.4850    
  441300       2
  0.3279      0.4805    
  441400       2
  0.3614      0.4712    
  441500       2
  0.3091      0.5001    
  441600       2
  0.3216      0.4865    
  441700       2
  0.3075      0.4914    
  441800       2
  0.3089      0.5055    
  441900       2
  0.3044      0.4967    
  442000       2
  0.3038      0.4902    
  442100       2
  0.3289      0.4842    
  442200       2
  0.3207      0.4929    
  442300       2
  0.3053      0.4951    
  442400       2
  0.3198      0.4843    
  442500       2
  0.3285      0.4847    
  442600       2
  0.3238      0.4937    
  442700       2
  0.3510      0.4743    
  442800       2
  0.3052      0.4914    
  442900       2
  0.3044      0.5049    
  443000       2
  0.3236      0.4950    
  443100       2
  0.3494      0.4625    
  443200       2
  0.3396      0.4772    
  443300       2
  0.3389      0.4710    
  443400       2
  0.3264      0.4741    
  443500       2
  0.3420      0.4729    
  443600       2
  0.3268      0.4921    
  443700       2
  0.3399      0.4633    
  443800       2
  0.3101      0.4972    
  443900       2
  0.3060      0.4822    
  444000       2
  0.3019      0.5190    
  444100       2
  0.3451      0.4741    
  444200       2
  0.3249      0.4980    
  444300       2
  0.3309      0.4979    
  444400       2
  0.3040      0.5026    
  444500       2
  0.3373      0.4908    
  444600       2
  0.3289      0.4766    
  444700       2
  0.3251      0.4793    
  444800       2
  0.3472      0.4789    
  444900       2
  0.3589      0.4614    
  445000       2
  0.3393      0.4682    
  445100       2
  0.3291      0.4848    
  445200       2
  0.2992      0.5057    
  445300       2
  0.3403      0.4793    
  445400       2
  0.3434      0.4872    
  445500       2
  0.3616      0.4512    
  445600       2
  0.3241      0.4850    
  445700       2
  0.3157      0.4940    
  445800       2
  0.3523      0.4692    
  445900       2
  0.3178      0.4840    
  446000       2
  0.3454      0.4822    
  446100       2
  0.3451      0.4726    
  446200       2
  0.3252      0.4857    
  446300       2
  0.3274      0.4943    
  446400       2
  0.3075      0.5008    
  446500       2
  0.3081      0.5069    
  446600       2
  0.2921      0.5163    
  446700       2
  0.2868      0.5214    
  446800       2
  0.3082      0.4930    
  446900       2
  0.2824      0.5359    
  447000       2
  0.3718      0.4757    
  447100       2
  0.3205      0.5061    
  447200       2
  0.3134      0.4920    
  447300       2
  0.3127      0.5064    
  447400       2
  0.3478      0.4751    
  447500       2
  0.3383      0.4773    
  447600       2
  0.3539      0.4708    
  447700       2
  0.3618      0.4599    
  447800       2
  0.3186      0.4869    
  447900       2
  0.3343      0.4656    
  448000       2
  0.3265      0.4784    
  448100       2
  0.3255      0.4884    
  448200       2
  0.3477      0.4706    
  448300       2
  0.3257      0.4845    
  448400       2
  0.2965      0.5054    
  448500       2
  0.2622      0.5032    
  448600       2
  0.2931      0.5108    
  448700       2
  0.2772      0.5222    
  448800       2
  0.3004      0.5070    
  448900       2
  0.3322      0.4868    
  449000       2
  0.2904      0.5227    
  449100       2
  0.2923      0.5027    
  449200       2
  0.3032      0.5031    
  449300       2
  0.3494      0.4541    
  449400       2
  0.3122      0.4915    
  449500       2
  0.3173      0.4999    
  449600       2
  0.3079      0.5024    
  449700       2
  0.3198      0.5101    
  449800       2
  0.3278      0.4913    
  449900       2
  0.3185      0.4958    
  450000       2
  0.3050      0.4930    
  450100       2
  0.3009      0.4961    
  450200       2
  0.3155      0.4779    
  450300       2
  0.3406      0.4708    
  450400       2
  0.3304      0.4890    
  450500       2
  0.3003      0.5053    
  450600       2
  0.3077      0.4967    
  450700       2
  0.3257      0.5013    
  450800       2
  0.3328      0.4946    
  450900       2
  0.3305      0.4962    
  451000       2
  0.3214      0.4839    
  451100       2
  0.3183      0.4868    
  451200       2
  0.3243      0.4989    
  451300       2
  0.3408      0.4779    
  451400       2
  0.3272      0.4780    
  451500       2
  0.3202      0.4937    
  451600       2
  0.3253      0.4898    
  451700       2
  0.2835      0.5021    
  451800       2
  0.3137      0.4994    
  451900       2
  0.3264      0.4805    
  452000       2
  0.3267      0.4861    
  452100       2
  0.3312      0.4835    
  452200       2
  0.3174      0.5046    
  452300       2
  0.3265      0.4800    
  452400       2
  0.3005      0.5083    
  452500       2
  0.3344      0.4965    
  452600       2
  0.3237      0.4970    
  452700       2
  0.3378      0.4746    
  452800       2
  0.3218      0.4921    
  452900       2
  0.3389      0.4754    
  453000       2
  0.3449      0.4686    
  453100       2
  0.3099      0.4752    
  453200       2
  0.3007      0.5067    
  453300       2
  0.2849      0.5050    
  453400       2
  0.3081      0.4945    
  453500       2
  0.3317      0.4783    
  453600       2
  0.3086      0.5015    
  453700       2
  0.3028      0.5078    
  453800       2
  0.3492      0.4604    
  453900       2
  0.3509      0.4696    
  454000       2
  0.3397      0.4799    
  454100       2
  0.3578      0.4754    
  454200       2
  0.3678      0.4636    
  454300       2
  0.3197      0.4928    
  454400       2
  0.2955      0.5211    
  454500       2
  0.3383      0.4824    
  454600       2
  0.3259      0.4802    
  454700       2
  0.3234      0.4758    
  454800       2
  0.3013      0.5087    
  454900       2
  0.3111      0.5026    
  455000       2
  0.3124      0.4942    
  455100       2
  0.3503      0.4640    
  455200       2
  0.3417      0.4834    
  455300       2
  0.3437      0.4752    
  455400       2
  0.3509      0.4732    
  455500       2
  0.3409      0.4599    
  455600       2
  0.3129      0.4880    
  455700       2
  0.3293      0.4895    
  455800       2
  0.3226      0.4841    
  455900       2
  0.3187      0.4873    
  456000       2
  0.2869      0.5057    
  456100       2
  0.2673      0.5292    
  456200       2
  0.3034      0.5008    
  456300       2
  0.3021      0.4998    
  456400       2
  0.3057      0.5060    
  456500       2
  0.3148      0.4897    
  456600       2
  0.3210      0.4911    
  456700       2
  0.3105      0.5040    
  456800       2
  0.3359      0.4786    
  456900       2
  0.3365      0.4709    
  457000       2
  0.3359      0.4696    
  457100       2
  0.3299      0.4860    
  457200       2
  0.3177      0.4930    
  457300       2
  0.3577      0.4666    
  457400       2
  0.3211      0.4974    
  457500       2
  0.3288      0.4924    
  457600       2
  0.3104      0.4812    
  457700       2
  0.2992      0.5033    
  457800       2
  0.3312      0.4783    
  457900       2
  0.3166      0.4953    
  458000       2
  0.3097      0.4982    
  458100       2
  0.3375      0.4919    
  458200       2
  0.3085      0.4972    
  458300       2
  0.3091      0.4990    
  458400       2
  0.3317      0.4836    
  458500       2
  0.2971      0.5176    
  458600       2
  0.3417      0.4779    
  458700       2
  0.3621      0.4696    
  458800       2
  0.3033      0.5057    
  458900       2
  0.2942      0.5098    
  459000       2
  0.2788      0.5178    
  459100       2
  0.3124      0.4972    
  459200       2
  0.3307      0.4716    
  459300       2
  0.3054      0.4956    
  459400       2
  0.3049      0.4909    
  459500       2
  0.3429      0.4722    
  459600       2
  0.3548      0.4443    
  459700       2
  0.3320      0.4728    
  459800       2
  0.3117      0.5035    
  459900       2
  0.3396      0.4788    
  460000       2
  0.3154      0.5047    
  460100       2
  0.3053      0.5026    
  460200       2
  0.3295      0.4798    
  460300       2
  0.3394      0.4854    
  460400       2
  0.3106      0.4951    
  460500       2
  0.3111      0.4952    
  460600       2
  0.3504      0.4734    
  460700       2
  0.3209      0.5029    
  460800       2
  0.3318      0.4884    
  460900       2
  0.3435      0.4746    
  461000       2
  0.3984      0.4360    
  461100       2
  0.3035      0.4964    
  461200       2
  0.3393      0.4748    
  461300       2
  0.3271      0.5025    
  461400       2
  0.3391      0.4677    
  461500       2
  0.3215      0.4899    
  461600       2
  0.3350      0.4809    
  461700       2
  0.3624      0.4618    
  461800       2
  0.3546      0.4666    
  461900       2
  0.3470      0.4682    
  462000       2
  0.3446      0.4840    
  462100       2
  0.3202      0.4845    
  462200       2
  0.3554      0.4657    
  462300       2
  0.3116      0.5004    
  462400       2
  0.3185      0.4807    
  462500       2
  0.3292      0.4888    
  462600       2
  0.3369      0.4876    
  462700       2
  0.3138      0.4873    
  462800       2
  0.3133      0.4871    
  462900       2
  0.3085      0.4945    
  463000       2
  0.3071      0.5057    
  463100       2
  0.3270      0.4759    
  463200       2
  0.3251      0.4715    
  463300       2
  0.3542      0.4679    
  463400       2
  0.3181      0.4805    
  463500       2
  0.3092      0.5032    
  463600       2
  0.3560      0.4633    
  463700       2
  0.3547      0.4637    
  463800       2
  0.3269      0.4814    
  463900       2
  0.3299      0.4840    
  464000       2
  0.3215      0.4843    
  464100       2
  0.3102      0.5070    
  464200       2
  0.3090      0.4875    
  464300       2
  0.3218      0.4723    
  464400       2
  0.3361      0.4758    
  464500       2
  0.3581      0.4721    
  464600       2
  0.3432      0.4837    
  464700       2
  0.3189      0.4956    
  464800       2
  0.2951      0.4912    
  464900       2
  0.2998      0.5056    
  465000       2
  0.3118      0.5038    
  465100       2
  0.3443      0.4680    
  465200       2
  0.3284      0.4837    
  465300       2
  0.3409      0.4811    
  465400       2
  0.2854      0.5120    
  465500       2
  0.3147      0.4901    
  465600       2
  0.3367      0.4860    
  465700       2
  0.3413      0.4687    
  465800       2
  0.3198      0.4873    
  465900       2
  0.3309      0.4950    
  466000       2
  0.3187      0.4888    
  466100       2
  0.3447      0.4603    
  466200       2
  0.3175      0.4765    
  466300       2
  0.3628      0.4577    
  466400       2
  0.3215      0.4897    
  466500       2
  0.3350      0.4753    
  466600       2
  0.3450      0.4743    
  466700       2
  0.3383      0.4825    
  466800       2
  0.3106      0.5019    
  466900       2
  0.2815      0.5336    
  467000       2
  0.3046      0.5119    
  467100       2
  0.3153      0.4941    
  467200       2
  0.3027      0.5138    
  467300       2
  0.3015      0.5145    
  467400       2
  0.3253      0.4857    
  467500       2
  0.3197      0.4811    
  467600       2
  0.3349      0.4742    
  467700       2
  0.3360      0.4736    
  467800       2
  0.3232      0.4990    
  467900       2
  0.3192      0.4982    
  468000       2
  0.3292      0.4786    
  468100       2
  0.3032      0.5082    
  468200       2
  0.2892      0.5142    
  468300       2
  0.3405      0.4747    
  468400       2
  0.3169      0.5025    
  468500       2
  0.3202      0.4909    
  468600       2
  0.3233      0.4786    
  468700       2
  0.3566      0.4741    
  468800       2
  0.3279      0.4800    
  468900       2
  0.3208      0.4997    
  469000       2
  0.3246      0.4964    
  469100       2
  0.3389      0.4756    
  469200       2
  0.3436      0.4768    
  469300       2
  0.3298      0.4838    
  469400       2
  0.3377      0.4592    
  469500       2
  0.3036      0.4947    
  469600       2
  0.3303      0.4873    
  469700       2
  0.3195      0.4806    
  469800       2
  0.3176      0.4921    
  469900       2
  0.3862      0.4393    
  470000       2
  0.3483      0.4704    
  470100       2
  0.3117      0.4899    
  470200       2
  0.3430      0.4690    
  470300       2
  0.3428      0.4728    
  470400       2
  0.3326      0.4757    
  470500       2
  0.3496      0.4797    
  470600       2
  0.3195      0.4867    
  470700       2
  0.3448      0.4934    
  470800       2
  0.2875      0.5191    
  470900       2
  0.3073      0.4872    
  471000       2
  0.2950      0.5227    
  471100       2
  0.2961      0.5151    
  471200       2
  0.3057      0.5000    
  471300       2
  0.3540      0.4831    
  471400       2
  0.3237      0.4887    
  471500       2
  0.2756      0.5213    
  471600       2
  0.3020      0.5057    
  471700       2
  0.3240      0.4760    
  471800       2
  0.3037      0.5135    
  471900       2
  0.3042      0.5008    
  472000       2
  0.3328      0.4881    
  472100       2
  0.3335      0.4808    
  472200       2
  0.3251      0.4838    
  472300       2
  0.3288      0.4921    
  472400       2
  0.3078      0.4920    
  472500       2
  0.3233      0.4960    
  472600       2
  0.3100      0.5029    
  472700       2
  0.3239      0.4876    
  472800       2
  0.2986      0.5024    
  472900       2
  0.2856      0.5283    
  473000       2
  0.3074      0.5026    
  473100       2
  0.3356      0.4769    
  473200       2
  0.3510      0.4610    
  473300       2
  0.3104      0.5114    
  473400       2
  0.3067      0.4975    
  473500       2
  0.3462      0.4707    
  473600       2
  0.3467      0.4794    
  473700       2
  0.3179      0.5071    
  473800       2
  0.3460      0.4759    
  473900       2
  0.3339      0.4649    
  474000       2
  0.3437      0.4655    
  474100       2
  0.3379      0.4686    
  474200       2
  0.3474      0.4689    
  474300       2
  0.3712      0.4643    
  474400       2
  0.3236      0.5053    
  474500       2
  0.3003      0.5084    
  474600       2
  0.3225      0.4913    
  474700       2
  0.3015      0.4973    
  474800       2
  0.3096      0.4924    
  474900       2
  0.3461      0.4715    
  475000       2
  0.3663      0.4540    
  475100       2
  0.3514      0.4787    
  475200       2
  0.3244      0.4728    
  475300       2
  0.3168      0.4978    
  475400       2
  0.3200      0.4927    
  475500       2
  0.3378      0.4939    
  475600       2
  0.3329      0.4809    
  475700       2
  0.3300      0.4826    
  475800       2
  0.2935      0.5033    
  475900       2
  0.3207      0.5052    
  476000       2
  0.2949      0.5099    
  476100       2
  0.3182      0.5025    
  476200       2
  0.3371      0.4916    
  476300       2
  0.3454      0.4785    
  476400       2
  0.3406      0.4831    
  476500       2
  0.3271      0.4902    
  476600       2
  0.3260      0.4779    
  476700       2
  0.3180      0.4938    
  476800       2
  0.3190      0.4709    
  476900       2
  0.2980      0.4969    
  477000       2
  0.2855      0.5164    
  477100       2
  0.3111      0.5007    
  477200       2
  0.3053      0.5160    
  477300       2
  0.3136      0.5009    
  477400       2
  0.3069      0.4893    
  477500       2
  0.3105      0.5043    
  477600       2
  0.3467      0.4730    
  477700       2
  0.3098      0.5075    
  477800       2
  0.3249      0.4887    
  477900       2
  0.3609      0.4653    
  478000       2
  0.3342      0.4822    
  478100       2
  0.3858      0.4493    
  478200       2
  0.3464      0.4595    
  478300       2
  0.3073      0.5080    
  478400       2
  0.3244      0.4803    
  478500       2
  0.3260      0.4831    
  478600       2
  0.3008      0.5092    
  478700       2
  0.3120      0.4933    
  478800       2
  0.3610      0.4633    
  478900       2
  0.3271      0.4852    
  479000       2
  0.3138      0.5036    
  479100       2
  0.3071      0.5023    
  479200       2
  0.3019      0.4876    
  479300       2
  0.3161      0.4932    
  479400       2
  0.3365      0.4804    
  479500       2
  0.3325      0.4849    
  479600       2
  0.3360      0.4834    
  479700       2
  0.3322      0.4858    
  479800       2
  0.3300      0.4862    
  479900       2
  0.3604      0.4519    
  480000       2
  0.3436      0.4562    
  480100       2
  0.3312      0.4962    
  480200       2
  0.3322      0.4763    
  480300       2
  0.3617      0.4653    
  480400       2
  0.3445      0.4799    
  480500       2
  0.3285      0.4909    
  480600       2
  0.3221      0.4830    
  480700       2
  0.3198      0.4868    
  480800       2
  0.3826      0.4486    
  480900       2
  0.3632      0.4696    
  481000       2
  0.3240      0.4829    
  481100       2
  0.3212      0.4902    
  481200       2
  0.3033      0.4964    
  481300       2
  0.3430      0.4798    
  481400       2
  0.3572      0.4608    
  481500       2
  0.3301      0.4750    
  481600       2
  0.3377      0.4771    
  481700       2
  0.3386      0.4666    
  481800       2
  0.3839      0.4580    
  481900       2
  0.3329      0.4797    
  482000       2
  0.3403      0.4755    
  482100       2
  0.3453      0.4829    
  482200       2
  0.3351      0.4677    
  482300       2
  0.3113      0.5043    
  482400       2
  0.3263      0.4876    
  482500       2
  0.3114      0.4984    
  482600       2
  0.3351      0.4853    
  482700       2
  0.3421      0.4836    
  482800       2
  0.3043      0.5095    
  482900       2
  0.3277      0.4897    
  483000       2
  0.3129      0.5018    
  483100       2
  0.3216      0.5083    
  483200       2
  0.3076      0.4922    
  483300       2
  0.3163      0.5012    
  483400       2
  0.3199      0.4833    
  483500       2
  0.2962      0.5109    
  483600       2
  0.3132      0.5056    
  483700       2
  0.3117      0.5040    
  483800       2
  0.2762      0.5139    
  483900       2
  0.2881      0.5208    
  484000       2
  0.3307      0.4962    
  484100       2
  0.3191      0.4957    
  484200       2
  0.3281      0.4891    
  484300       2
  0.3316      0.4760    
  484400       2
  0.3337      0.4876    
  484500       2
  0.3537      0.4637    
  484600       2
  0.3159      0.4706    
  484700       2
  0.3357      0.4782    
  484800       2
  0.3187      0.4811    
  484900       2
  0.3701      0.4611    
  485000       2
  0.3087      0.5148    
  485100       2
  0.3131      0.4925    
  485200       2
  0.3361      0.4780    
  485300       2
  0.3300      0.4959    
  485400       2
  0.3275      0.4858    
  485500       2
  0.3124      0.4995    
  485600       2
  0.3403      0.4715    
  485700       2
  0.3299      0.4879    
  485800       2
  0.3140      0.5005    
  485900       2
  0.3251      0.5026    
  486000       2
  0.3477      0.4765    
  486100       2
  0.3317      0.4786    
  486200       2
  0.3074      0.4932    
  486300       2
  0.3312      0.4743    
  486400       2
  0.3362      0.4795    
  486500       2
  0.3412      0.4827    
  486600       2
  0.3314      0.4793    
  486700       2
  0.3538      0.4697    
  486800       2
  0.3588      0.4656    
  486900       2
  0.3578      0.4717    
  487000       2
  0.3154      0.4866    
  487100       2
  0.3416      0.4714    
  487200       2
  0.3580      0.4714    
  487300       2
  0.3346      0.4881    
  487400       2
  0.3352      0.4716    
  487500       2
  0.3493      0.4803    
  487600       2
  0.3369      0.4802    
  487700       2
  0.3364      0.4647    
  487800       2
  0.3233      0.4890    
  487900       2
  0.3076      0.5068    
  488000       2
  0.3439      0.4610    
  488100       2
  0.3130      0.4934    
  488200       2
  0.3465      0.4763    
  488300       2
  0.3250      0.4891    
  488400       2
  0.3414      0.4764    
  488500       2
  0.3305      0.4967    
  488600       2
  0.3279      0.4867    
  488700       2
  0.3300      0.4736    
  488800       2
  0.3436      0.4883    
  488900       2
  0.3316      0.4766    
  489000       2
  0.3663      0.4606    
  489100       2
  0.2922      0.5032    
  489200       2
  0.2945      0.5055    
  489300       2
  0.3382      0.4675    
  489400       2
  0.3213      0.4804    
  489500       2
  0.3264      0.4942    
  489600       2
  0.3037      0.5142    
  489700       2
  0.3153      0.4980    
  489800       2
  0.3329      0.4566    
  489900       2
  0.3229      0.4790    
  490000       2
  0.3142      0.4841    
  490100       2
  0.3238      0.4899    
  490200       2
  0.3103      0.4943    
  490300       2
  0.3020      0.5029    
  490400       2
  0.3041      0.4900    
  490500       2
  0.3016      0.5099    
  490600       2
  0.2974      0.5126    
  490700       2
  0.3022      0.4943    
  490800       2
  0.3622      0.4648    
  490900       2
  0.3046      0.5188    
  491000       2
  0.3350      0.4847    
  491100       2
  0.3152      0.4970    
  491200       2
  0.3094      0.4889    
  491300       2
  0.3235      0.4812    
  491400       2
  0.3162      0.4840    
  491500       2
  0.3564      0.4631    
  491600       2
  0.3584      0.4769    
  491700       2
  0.3579      0.4646    
  491800       2
  0.3207      0.4899    
  491900       2
  0.3580      0.4610    
  492000       2
  0.3119      0.5080    
  492100       2
  0.3428      0.4676    
  492200       2
  0.3300      0.4780    
  492300       2
  0.3175      0.4977    
  492400       2
  0.3348      0.4658    
  492500       2
  0.3304      0.4861    
  492600       2
  0.3031      0.5045    
  492700       2
  0.3393      0.4747    
  492800       2
  0.3070      0.4957    
  492900       2
  0.3396      0.4886    
  493000       2
  0.3421      0.4763    
  493100       2
  0.3125      0.5054    
  493200       2
  0.3210      0.4839    
  493300       2
  0.3471      0.4785    
  493400       2
  0.3511      0.4665    
  493500       2
  0.3287      0.4912    
  493600       2
  0.3239      0.4861    
  493700       2
  0.3383      0.4604    
  493800       2
  0.3382      0.4822    
  493900       2
  0.3372      0.4797    
  494000       2
  0.3403      0.4728    
  494100       2
  0.3400      0.4770    
  494200       2
  0.3240      0.4635    
  494300       2
  0.3305      0.4890    
  494400       2
  0.3177      0.4956    
  494500       2
  0.3490      0.4762    
  494600       2
  0.3150      0.5024    
  494700       2
  0.3279      0.4990    
  494800       2
  0.3228      0.5016    
  494900       2
  0.3271      0.4963    
  495000       2
  0.2883      0.4992    
  495100       2
  0.2838      0.5218    
  495200       2
  0.2917      0.5145    
  495300       2
  0.3153      0.4909    
  495400       2
  0.3126      0.5051    
  495500       2
  0.3282      0.4828    
  495600       2
  0.3364      0.4784    
  495700       2
  0.3598      0.4700    
  495800       2
  0.3358      0.4884    
  495900       2
  0.3418      0.4823    
  496000       2
  0.3376      0.4764    
  496100       2
  0.2873      0.5340    
  496200       2
  0.3030      0.5015    
  496300       2
  0.3058      0.5038    
  496400       2
  0.3109      0.5044    
  496500       2
  0.3306      0.4840    
  496600       2
  0.3441      0.4619    
  496700       2
  0.3017      0.5145    
  496800       2
  0.3496      0.4672    
  496900       2
  0.2914      0.5275    
  497000       2
  0.3228      0.4853    
  497100       2
  0.3193      0.4800    
  497200       2
  0.3549      0.4728    
  497300       2
  0.3240      0.4799    
  497400       2
  0.3236      0.4866    
  497500       2
  0.3200      0.4934    
  497600       2
  0.3405      0.4872    
  497700       2
  0.3100      0.5014    
  497800       2
  0.3232      0.4962    
  497900       2
  0.3357      0.4854    
  498000       2
  0.2938      0.5189    
  498100       2
  0.2789      0.5147    
  498200       2
  0.3451      0.4630    
  498300       2
  0.3327      0.4842    
  498400       2
  0.3697      0.4652    
  498500       2
  0.3178      0.4949    
  498600       2
  0.3021      0.5088    
  498700       2
  0.2930      0.5006    
  498800       2
  0.3293      0.4897    
  498900       2
  0.3029      0.5047    
  499000       2
  0.3625      0.4501    
  499100       2
  0.3622      0.4457    
  499200       2
  0.3307      0.4799    
  499300       2
  0.3161      0.5042    
  499400       2
  0.3294      0.5015    
  499500       2
  0.2917      0.5189    
  499600       2
  0.3378      0.4873    
  499700       2
  0.3134      0.4825    
  499800       2
  0.3306      0.4733    
  499900       2
  0.3131      0.5038    
  500000       2
  0.3301      0.4807    
  500100       2
  0.3357      0.4814    
  500200       2
  0.3209      0.5007    
  500300       2
  0.3160      0.5042    
  500400       2
  0.3388      0.4757    
  500500       2
  0.3149      0.4947    
  500600       2
  0.3161      0.4722    
  500700       2
  0.3220      0.4900    
  500800       2
  0.3026      0.5028    
  500900       2
  0.3168      0.4994    
  501000       2
  0.2754      0.5229    
  501100       2
  0.2898      0.5280    
  501200       2
  0.3356      0.4825    
  501300       2
  0.3633      0.4514    
  501400       2
  0.3338      0.4793    
  501500       2
  0.3538      0.4830    
  501600       2
  0.3217      0.4918    
  501700       2
  0.3122      0.4978    
  501800       2
  0.3482      0.4701    
  501900       2
  0.3665      0.4516    
  502000       2
  0.3366      0.4671    
  502100       2
  0.3554      0.4595    
  502200       2
  0.3395      0.4773    
  502300       2
  0.2869      0.4983    
  502400       2
  0.3362      0.4668    
  502500       2
  0.3476      0.4855    
  502600       2
  0.3302      0.4776    
  502700       2
  0.3604      0.4671    
  502800       2
  0.3395      0.4693    
  502900       2
  0.3207      0.5010    
  503000       2
  0.3116      0.5109    
  503100       2
  0.3241      0.4936    
  503200       2
  0.3069      0.4947    
  503300       2
  0.3134      0.5034    
  503400       2
  0.2907      0.5117    
  503500       2
  0.2892      0.5084    
  503600       2
  0.2773      0.5285    
  503700       2
  0.2919      0.5101    
  503800       2
  0.2982      0.5006    
  503900       2
  0.3470      0.4742    
  504000       2
  0.3123      0.5003    
  504100       2
  0.3350      0.4875    
  504200       2
  0.3390      0.4754    
  504300       2
  0.3352      0.4812    
  504400       2
  0.3263      0.4985    
  504500       2
  0.3135      0.4888    
  504600       2
  0.3147      0.5029    
  504700       2
  0.3286      0.4971    
  504800       2
  0.3313      0.4806    
  504900       2
  0.3278      0.4818    
  505000       2
  0.3572      0.4676    
  505100       2
  0.3384      0.4760    
  505200       2
  0.3333      0.4793    
  505300       2
  0.3155      0.5062    
  505400       2
  0.3198      0.4934    
  505500       2
  0.3138      0.4951    
  505600       2
  0.3550      0.4734    
  505700       2
  0.3166      0.5011    
  505800       2
  0.3289      0.4817    
  505900       2
  0.3093      0.5033    
  506000       2
  0.3122      0.4774    
  506100       2
  0.3298      0.4908    
  506200       2
  0.3038      0.5011    
  506300       2
  0.3230      0.4973    
  506400       2
  0.3304      0.4804    
  506500       2
  0.2945      0.5188    
  506600       2
  0.3008      0.5124    
  506700       2
  0.3204      0.4814    
  506800       2
  0.3530      0.4733    
  506900       2
  0.3604      0.4718    
  507000       2
  0.3347      0.4696    
  507100       2
  0.3342      0.4920    
  507200       2
  0.3386      0.4671    
  507300       2
  0.3408      0.4734    
  507400       2
  0.3027      0.5082    
  507500       2
  0.3260      0.4934    
  507600       2
  0.3445      0.4739    
  507700       2
  0.3426      0.4789    
  507800       2
  0.3195      0.4817    
  507900       2
  0.3247      0.4791    
  508000       2
  0.3272      0.5014    
  508100       2
  0.3624      0.4605    
  508200       2
  0.3365      0.4722    
  508300       2
  0.2927      0.5117    
  508400       2
  0.3009      0.4996    
  508500       2
  0.3069      0.5022    
  508600       2
  0.3687      0.4562    
  508700       2
  0.3433      0.4738    
  508800       2
  0.3699      0.4452    
  508900       2
  0.3347      0.4822    
  509000       2
  0.3326      0.4828    
  509100       2
  0.2982      0.4912    
  509200       2
  0.3003      0.4919    
  509300       2
  0.3176      0.4938    
  509400       2
  0.3230      0.4835    
  509500       2
  0.3188      0.5009    
  509600       2
  0.3361      0.4965    
  509700       2
  0.3313      0.4866    
  509800       2
  0.3035      0.5035    
  509900       2
  0.3408      0.4795    
  510000       2
  0.3417      0.4707    
  510100       2
  0.3375      0.4723    
  510200       2
  0.3235      0.4857    
  510300       2
  0.3205      0.4920    
  510400       2
  0.3318      0.4912    
  510500       2
  0.3234      0.4899    
  510600       2
  0.3130      0.4849    
  510700       2
  0.3109      0.5102    
  510800       2
  0.3458      0.4767    
  510900       2
  0.3565      0.4721    
  511000       2
  0.3272      0.4764    
  511100       2
  0.3274      0.4861    
  511200       2
  0.3334      0.4907    
  511300       2
  0.3292      0.4866    
  511400       2
  0.3212      0.5001    
  511500       2
  0.3621      0.4636    
  511600       2
  0.3395      0.4848    
  511700       2
  0.3135      0.4987    
  511800       2
  0.3047      0.5017    
  511900       2
  0.2972      0.5077    
  512000       2
  0.3303      0.4795    
  512100       2
  0.3461      0.4818    
  512200       2
  0.3193      0.5068    
  512300       2
  0.3333      0.4822    
  512400       2
  0.3208      0.5011    
  512500       2
  0.3351      0.4794    
  512600       2
  0.3329      0.4730    
  512700       2
  0.3717      0.4400    
  512800       2
  0.3537      0.4586    
  512900       2
  0.3427      0.4568    
  513000       2
  0.3517      0.4675    
  513100       2
  0.3251      0.4945    
  513200       2
  0.3384      0.4758    
  513300       2
  0.3441      0.4731    
  513400       2
  0.3556      0.4713    
  513500       2
  0.3160      0.4997    
  513600       2
  0.3118      0.5012    
  513700       2
  0.3243      0.4910    
  513800       2
  0.3035      0.5022    
  513900       2
  0.3057      0.5005    
  514000       2
  0.3469      0.4791    
  514100       2
  0.3336      0.4684    
  514200       2
  0.3359      0.4893    
  514300       2
  0.3097      0.4932    
  514400       2
  0.2922      0.5177    
  514500       2
  0.3738      0.4441    
  514600       2
  0.2991      0.4981    
  514700       2
  0.3400      0.4669    
  514800       2
  0.3685      0.4482    
  514900       2
  0.3266      0.5038    
  515000       2
  0.3260      0.4862    
  515100       2
  0.3250      0.4755    
  515200       2
  0.3114      0.4868    
  515300       2
  0.3244      0.4980    
  515400       2
  0.3245      0.4831    
  515500       2
  0.3477      0.4695    
  515600       2
  0.3436      0.4785    
  515700       2
  0.3741      0.4393    
  515800       2
  0.3486      0.4831    
  515900       2
  0.3498      0.4650    
  516000       2
  0.3167      0.5010    
  516100       2
  0.3072      0.5120    
  516200       2
  0.3024      0.5030    
  516300       2
  0.3011      0.5118    
  516400       2
  0.3264      0.4839    
  516500       2
  0.3189      0.4991    
  516600       2
  0.3115      0.4869    
  516700       2
  0.3329      0.4744    
  516800       2
  0.3182      0.5164    
  516900       2
  0.3107      0.4894    
  517000       2
  0.3360      0.4792    
  517100       2
  0.3298      0.4888    
  517200       2
  0.3396      0.4684    
  517300       2
  0.3313      0.4867    
  517400       2
  0.3163      0.4924    
  517500       2
  0.3527      0.4771    
  517600       2
  0.3442      0.4757    
  517700       2
  0.3254      0.5029    
  517800       2
  0.3211      0.4798    
  517900       2
  0.2910      0.5087    
  518000       2
  0.3063      0.4926    
  518100       2
  0.3169      0.4958    
  518200       2
  0.3276      0.4963    
  518300       2
  0.3453      0.4725    
  518400       2
  0.3652      0.4566    
  518500       2
  0.3151      0.4959    
  518600       2
  0.3412      0.4794    
  518700       2
  0.3416      0.4770    
  518800       2
  0.3042      0.4852    
  518900       2
  0.3304      0.4846    
  519000       2
  0.3469      0.4823    
  519100       2
  0.3372      0.4955    
  519200       2
  0.3458      0.4839    
  519300       2
  0.3277      0.4840    
  519400       2
  0.3299      0.4769    
  519500       2
  0.3138      0.5020    
  519600       2
  0.3152      0.4931    
  519700       2
  0.3264      0.4796    
  519800       2
  0.3058      0.4917    
  519900       2
  0.3301      0.4847    
  520000       2
  0.3097      0.4864    
  520100       2
  0.3422      0.4798    
  520200       2
  0.3114      0.4941    
  520300       2
  0.3245      0.4886    
  520400       2
  0.3349      0.4939    
  520500       2
  0.3156      0.4869    
  520600       2
  0.3452      0.4671    
  520700       2
  0.3170      0.4996    
  520800       2
  0.3469      0.4752    
  520900       2
  0.3601      0.4747    
  521000       2
  0.3510      0.4860    
  521100       2
  0.3474      0.4809    
  521200       2
  0.3273      0.4883    
  521300       2
  0.2964      0.5201    
  521400       2
  0.3442      0.4733    
  521500       2
  0.2981      0.5169    
  521600       2
  0.3115      0.4914    
  521700       2
  0.2959      0.5075    
  521800       2
  0.2851      0.5172    
  521900       2
  0.2960      0.5141    
  522000       2
  0.3064      0.4956    
  522100       2
  0.3511      0.4508    
  522200       2
  0.3222      0.4725    
  522300       2
  0.3173      0.4869    
  522400       2
  0.3100      0.4897    
  522500       2
  0.3137      0.4989    
  522600       2
  0.3109      0.4867    
  522700       2
  0.3159      0.5008    
  522800       2
  0.3340      0.4817    
  522900       2
  0.3342      0.4813    
  523000       2
  0.3726      0.4612    
  523100       2
  0.3688      0.4418    
  523200       2
  0.3510      0.4520    
  523300       2
  0.3157      0.4921    
  523400       2
  0.3370      0.4764    
  523500       2
  0.3252      0.4754    
  523600       2
  0.3088      0.4978    
  523700       2
  0.3151      0.4858    
  523800       2
  0.3714      0.4740    
  523900       2
  0.3245      0.4954    
  524000       2
  0.3530      0.4654    
  524100       2
  0.3175      0.4925    
  524200       2
  0.3598      0.4577    
  524300       2
  0.3573      0.4655    
  524400       2
  0.3378      0.4829    
  524500       2
  0.3119      0.5029    
  524600       2
  0.3044      0.5194    
  524700       2
  0.3033      0.5019    
  524800       2
  0.3083      0.4999    
  524900       2
  0.3369      0.4824    
  525000       2
  0.3210      0.4878    
  525100       2
  0.3135      0.4984    
  525200       2
  0.3468      0.4657    
  525300       2
  0.3658      0.4628    
  525400       2
  0.3457      0.4701    
  525500       2
  0.3664      0.4626    
  525600       2
  0.3287      0.4934    
  525700       2
  0.3109      0.5100    
  525800       2
  0.3097      0.5093    
  525900       2
  0.2982      0.5089    
  526000       2
  0.2928      0.5090    
  526100       2
  0.3321      0.4860    
  526200       2
  0.3642      0.4745    
  526300       2
  0.3365      0.5015    
  526400       2
  0.3004      0.5066    
  526500       2
  0.3294      0.4914    
  526600       2
  0.2966      0.5107    
  526700       2
  0.3178      0.4949    
  526800       2
  0.3058      0.5047    
  526900       2
  0.3188      0.4925    
  527000       2
  0.3156      0.4939    
  527100       2
  0.3266      0.4999    
  527200       2
  0.2853      0.5178    
  527300       2
  0.3263      0.4859    
  527400       2
  0.3204      0.4958    
  527500       2
  0.3251      0.4939    
  527600       2
  0.3268      0.4870    
  527700       2
  0.3301      0.4903    
  527800       2
  0.3665      0.4567    
  527900       2
  0.3179      0.4896    
  528000       2
  0.3460      0.4684    
  528100       2
  0.3218      0.4837    
  528200       2
  0.3198      0.5038    
  528300       2
  0.3095      0.4981    
  528400       2
  0.3219      0.4963    
  528500       2
  0.3162      0.4886    
  528600       2
  0.3023      0.5041    
  528700       2
  0.3274      0.4837    
  528800       2
  0.3303      0.4775    
  528900       2
  0.3298      0.4902    
  529000       2
  0.3733      0.4492    
  529100       2
  0.3240      0.4900    
  529200       2
  0.3320      0.4806    
  529300       2
  0.3408      0.4818    
  529400       2
  0.3482      0.4777    
  529500       2
  0.3391      0.4817    
  529600       2
  0.3082      0.5195    
  529700       2
  0.3289      0.4942    
  529800       2
  0.3595      0.4728    
  529900       2
  0.3628      0.4544    
  530000       2
  0.3109      0.4989    
  530100       2
  0.3182      0.4865    
  530200       2
  0.3161      0.4866    
  530300       2
  0.3156      0.5003    
  530400       2
  0.3348      0.4947    
  530500       2
  0.3802      0.4497    
  530600       2
  0.2942      0.5170    
  530700       2
  0.3189      0.4937    
  530800       2
  0.3381      0.4855    
  530900       2
  0.3366      0.4876    
  531000       2
  0.2883      0.5014    
  531100       2
  0.2924      0.5166    
  531200       2
  0.2911      0.5117    
  531300       2
  0.3083      0.4873    
  531400       2
  0.2959      0.5045    
  531500       2
  0.2986      0.5250    
  531600       2
  0.3248      0.5004    
  531700       2
  0.3239      0.4831    
  531800       2
  0.3369      0.4719    
  531900       2
  0.3189      0.4886    
  532000       2
  0.2996      0.5211    
  532100       2
  0.3016      0.5014    
  532200       2
  0.3390      0.4854    
  532300       2
  0.3427      0.4783    
  532400       2
  0.3219      0.4886    
  532500       2
  0.3288      0.4921    
  532600       2
  0.3143      0.4885    
  532700       2
  0.2802      0.5120    
  532800       2
  0.3065      0.4953    
  532900       2
  0.3169      0.4842    
  533000       2
  0.3113      0.4869    
  533100       2
  0.3302      0.5022    
  533200       2
  0.3609      0.4671    
  533300       2
  0.3401      0.4650    
  533400       2
  0.3111      0.4806    
  533500       2
  0.3102      0.5027    
  533600       2
  0.3232      0.4953    
  533700       2
  0.3461      0.4767    
  533800       2
  0.3292      0.4934    
  533900       2
  0.3228      0.4737    
  534000       2
  0.3205      0.4868    
  534100       2
  0.3084      0.5042    
  534200       2
  0.3348      0.4855    
  534300       2
  0.3311      0.4888    
  534400       2
  0.3242      0.4729    
  534500       2
  0.3455      0.4757    
  534600       2
  0.3466      0.4695    
  534700       2
  0.3575      0.4584    
  534800       2
  0.3654      0.4555    
  534900       2
  0.3280      0.4854    
  535000       2
  0.3128      0.4996    
  535100       2
  0.3130      0.4984    
  535200       2
  0.3171      0.5033    
  535300       2
  0.3358      0.4710    
  535400       2
  0.3270      0.4761    
  535500       2
  0.3386      0.4824    
  535600       2
  0.2880      0.5217    
  535700       2
  0.3025      0.5082    
  535800       2
  0.3287      0.4968    
  535900       2
  0.3082      0.5009    
  536000       2
  0.3011      0.5164    
  536100       2
  0.3033      0.5154    
  536200       2
  0.2974      0.4982    
  536300       2
  0.3511      0.4686    
  536400       2
  0.3262      0.4950    
  536500       2
  0.3177      0.5034    
  536600       2
  0.3426      0.4775    
  536700       2
  0.3522      0.4749    
  536800       2
  0.3525      0.4668    
  536900       2
  0.3171      0.4993    
  537000       2
  0.2858      0.5089    
  537100       2
  0.3318      0.4775    
  537200       2
  0.3265      0.4841    
  537300       2
  0.3229      0.4943    
  537400       2
  0.3423      0.4725    
  537500       2
  0.3533      0.4632    
  537600       2
  0.3215      0.4905    
  537700       2
  0.3202      0.5020    
  537800       2
  0.3417      0.4748    
  537900       2
  0.3232      0.4913    
  538000       2
  0.3107      0.4808    
  538100       2
  0.3238      0.4762    
  538200       2
  0.3620      0.4486    
  538300       2
  0.3606      0.4502    
  538400       2
  0.3390      0.4763    
  538500       2
  0.3669      0.4435    
  538600       2
  0.3433      0.4757    
  538700       2
  0.3659      0.4515    
  538800       2
  0.3319      0.4790    
  538900       2
  0.3153      0.4894    
  539000       2
  0.3323      0.4870    
  539100       2
  0.3512      0.4689    
  539200       2
  0.3206      0.4760    
  539300       2
  0.3351      0.4799    
  539400       2
  0.3364      0.4831    
  539500       2
  0.3370      0.4852    
  539600       2
  0.3070      0.5032    
  539700       2
  0.3151      0.5039    
  539800       2
  0.3455      0.4943    
  539900       2
  0.3176      0.4837    
  540000       2
  0.3081      0.4875    
  540100       2
  0.3470      0.4670    
  540200       2
  0.3261      0.4748    
  540300       2
  0.3108      0.4925    
  540400       2
  0.3053      0.5033    
  540500       2
  0.3344      0.4757    
  540600       2
  0.3692      0.4627    
  540700       2
  0.3360      0.4840    
  540800       2
  0.2997      0.5152    
  540900       2
  0.3340      0.4890    
  541000       2
  0.3558      0.4676    
  541100       2
  0.3211      0.4839    
  541200       2
  0.2847      0.5233    
  541300       2
  0.3164      0.5143    
  541400       2
  0.3105      0.5040    
  541500       2
  0.3053      0.4940    
  541600       2
  0.3399      0.4756    
  541700       2
  0.3262      0.4861    
  541800       2
  0.3151      0.4936    
  541900       2
  0.3436      0.4782    
  542000       2
  0.3342      0.4768    
  542100       2
  0.3557      0.4591    
  542200       2
  0.2907      0.5316    
  542300       2
  0.3529      0.4607    
  542400       2
  0.3585      0.4610    
  542500       2
  0.3879      0.4497    
  542600       2
  0.3320      0.4785    
  542700       2
  0.3311      0.4729    
  542800       2
  0.3205      0.4850    
  542900       2
  0.3503      0.4624    
  543000       2
  0.3121      0.4837    
  543100       2
  0.3290      0.4900    
  543200       2
  0.3271      0.4894    
  543300       2
  0.3491      0.4759    
  543400       2
  0.3358      0.4837    
  543500       2
  0.3582      0.4795    
  543600       2
  0.3388      0.4766    
  543700       2
  0.3133      0.5052    
  543800       2
  0.3294      0.4926    
  543900       2
  0.3311      0.4819    
  544000       2
  0.3536      0.4567    
  544100       2
  0.3547      0.4558    
  544200       2
  0.3359      0.4713    
  544300       2
  0.2888      0.5261    
  544400       2
  0.3321      0.4947    
  544500       2
  0.3188      0.5040    
  544600       2
  0.3060      0.5064    
  544700       2
  0.3171      0.5037    
  544800       2
  0.3000      0.5043    
  544900       2
  0.3016      0.4971    
  545000       2
  0.3318      0.4835    
  545100       2
  0.3045      0.5006    
  545200       2
  0.3104      0.5224    
  545300       2
  0.3116      0.4944    
  545400       2
  0.3430      0.4723    
  545500       2
  0.3319      0.4696    
  545600       2
  0.3367      0.4811    
  545700       2
  0.3268      0.4808    
  545800       2
  0.3077      0.5075    
  545900       2
  0.3180      0.4915    
  546000       2
  0.2997      0.4954    
  546100       2
  0.3237      0.4820    
  546200       2
  0.3292      0.4807    
  546300       2
  0.3121      0.4990    
  546400       2
  0.3273      0.4964    
  546500       2
  0.3089      0.4926    
  546600       2
  0.3374      0.4832    
  546700       2
  0.3320      0.4900    
  546800       2
  0.3329      0.4684    
  546900       2
  0.2959      0.5103    
  547000       2
  0.3182      0.5040    
  547100       2
  0.3187      0.4951    
  547200       2
  0.2985      0.5063    
  547300       2
  0.3085      0.5026    
  547400       2
  0.3044      0.4936    
  547500       2
  0.3434      0.4621    
  547600       2
  0.3429      0.4632    
  547700       2
  0.3221      0.5026    
  547800       2
  0.3556      0.4676    
  547900       2
  0.3332      0.4767    
  548000       2
  0.3332      0.4736    
  548100       2
  0.3400      0.4698    
  548200       2
  0.3350      0.4723    
  548300       2
  0.3500      0.4754    
  548400       2
  0.3555      0.4694    
  548500       2
  0.3445      0.4812    
  548600       2
  0.3585      0.4681    
  548700       2
  0.2884      0.5152    
  548800       2
  0.3210      0.4860    
  548900       2
  0.3202      0.4952    
  549000       2
  0.3215      0.4945    
  549100       2
  0.2934      0.5215    
  549200       2
  0.3065      0.4971    
  549300       2
  0.3149      0.5066    
  549400       2
  0.3315      0.5010    
  549500       2
  0.3318      0.4795    
  549600       2
  0.3630      0.4534    
  549700       2
  0.3332      0.4762    
  549800       2
  0.3235      0.4886    
  549900       2
  0.3397      0.4774    
  550000       2
  0.3210      0.4849    
  550100       2
  0.3287      0.4913    
  550200       2
  0.2858      0.5102    
  550300       2
  0.2750      0.5102    
  550400       2
  0.3063      0.4838    
  550500       2
  0.3987      0.4389    
  550600       2
  0.3387      0.4836    
  550700       2
  0.3361      0.4663    
  550800       2
  0.3505      0.4668    
  550900       2
  0.3449      0.4826    
  551000       2
  0.3347      0.4818    
  551100       2
  0.3073      0.5071    
  551200       2
  0.3488      0.4687    
  551300       2
  0.3334      0.4728    
  551400       2
  0.3198      0.4939    
  551500       2
  0.3118      0.5038    
  551600       2
  0.3190      0.5008    
  551700       2
  0.3227      0.4843    
  551800       2
  0.2983      0.5074    
  551900       2
  0.3224      0.4674    
  552000       2
  0.3201      0.5123    
  552100       2
  0.3340      0.4844    
  552200       2
  0.3423      0.4736    
  552300       2
  0.3126      0.4958    
  552400       2
  0.2923      0.5048    
  552500       2
  0.3242      0.4782    
  552600       2
  0.2854      0.4973    
  552700       2
  0.3241      0.4749    
  552800       2
  0.3320      0.4944    
  552900       2
  0.3199      0.4919    
  553000       2
  0.3086      0.4996    
  553100       2
  0.3493      0.4743    
  553200       2
  0.3415      0.4778    
  553300       2
  0.3215      0.4825    
  553400       2
  0.3034      0.5146    
  553500       2
  0.3416      0.4698    
  553600       2
  0.3302      0.4861    
  553700       2
  0.3259      0.4983    
  553800       2
  0.3221      0.4711    
  553900       2
  0.2900      0.5022    
  554000       2
  0.3008      0.5222    
  554100       2
  0.3020      0.4986    
  554200       2
  0.3066      0.4959    
  554300       2
  0.3173      0.4894    
  554400       2
  0.3424      0.4796    
  554500       2
  0.3414      0.4761    
  554600       2
  0.3144      0.4898    
  554700       2
  0.3223      0.4864    
  554800       2
  0.3385      0.4875    
  554900       2
  0.3218      0.4934    
  555000       2
  0.2988      0.5027    
  555100       2
  0.3130      0.4786    
  555200       2
  0.2890      0.5402    
  555300       2
  0.3111      0.5013    
  555400       2
  0.3433      0.4821    
  555500       2
  0.3291      0.4963    
  555600       2
  0.3251      0.4980    
  555700       2
  0.3057      0.5083    
  555800       2
  0.3024      0.5016    
  555900       2
  0.3213      0.4804    
  556000       2
  0.3101      0.4946    
  556100       2
  0.3321      0.4840    
  556200       2
  0.3391      0.4735    
  556300       2
  0.3300      0.4763    
  556400       2
  0.3160      0.4858    
  556500       2
  0.2888      0.5227    
  556600       2
  0.2908      0.5186    
  556700       2
  0.3173      0.4830    
  556800       2
  0.3410      0.4862    
  556900       2
  0.3247      0.4755    
  557000       2
  0.3079      0.5014    
  557100       2
  0.3476      0.4850    
  557200       2
  0.3516      0.4659    
  557300       2
  0.3377      0.4884    
  557400       2
  0.3409      0.4634    
  557500       2
  0.3551      0.4608    
  557600       2
  0.3241      0.4864    
  557700       2
  0.3052      0.5109    
  557800       2
  0.3327      0.5001    
  557900       2
  0.3022      0.4924    
  558000       2
  0.3102      0.4947    
  558100       2
  0.3196      0.4855    
  558200       2
  0.3558      0.4672    
  558300       2
  0.3276      0.4864    
  558400       2
  0.3192      0.4890    
  558500       2
  0.3400      0.4740    
  558600       2
  0.3407      0.4684    
  558700       2
  0.3176      0.4903    
  558800       2
  0.3253      0.4948    
  558900       2
  0.3170      0.4979    
  559000       2
  0.2892      0.5120    
  559100       2
  0.3418      0.4764    
  559200       2
  0.3256      0.4940    
  559300       2
  0.3528      0.4661    
  559400       2
  0.3171      0.4768    
  559500       2
  0.3476      0.4689    
  559600       2
  0.3143      0.4805    
  559700       2
  0.3516      0.4638    
  559800       2
  0.3264      0.4997    
  559900       2
  0.3356      0.4766    
  560000       2
  0.3547      0.4547    
  560100       2
  0.3222      0.4998    
  560200       2
  0.3223      0.4914    
  560300       2
  0.3360      0.5071    
  560400       2
  0.3286      0.4798    
  560500       2
  0.2995      0.5003    
  560600       2
  0.3039      0.5120    
  560700       2
  0.3365      0.4737    
  560800       2
  0.3109      0.4915    
  560900       2
  0.3045      0.5070    
  561000       2
  0.2866      0.5240    
  561100       2
  0.3351      0.4919    
  561200       2
  0.2997      0.5088    
  561300       2
  0.2817      0.5107    
  561400       2
  0.3239      0.4926    
  561500       2
  0.3166      0.4757    
  561600       2
  0.2956      0.5101    
  561700       2
  0.3428      0.4813    
  561800       2
  0.3391      0.4825    
  561900       2
  0.3319      0.4779    
  562000       2
  0.3660      0.4606    
  562100       2
  0.2914      0.5054    
  562200       2
  0.3441      0.4740    
  562300       2
  0.3154      0.4820    
  562400       2
  0.3063      0.4947    
  562500       2
  0.3063      0.5105    
  562600       2
  0.2938      0.5023    
  562700       2
  0.3580      0.4734    
  562800       2
  0.3330      0.4824    
  562900       2
  0.3369      0.4864    
  563000       2
  0.3021      0.4975    
  563100       2
  0.3056      0.5064    
  563200       2
  0.2877      0.5132    
  563300       2
  0.3202      0.5082    
  563400       2
  0.3415      0.4758    
  563500       2
  0.3418      0.4779    
  563600       2
  0.3486      0.4609    
  563700       2
  0.3084      0.4985    
  563800       2
  0.3309      0.4830    
  563900       2
  0.3252      0.4867    
  564000       2
  0.3269      0.4813    
  564100       2
  0.3049      0.5089    
  564200       2
  0.3288      0.4987    
  564300       2
  0.3563      0.4749    
  564400       2
  0.2918      0.5163    
  564500       2
  0.2787      0.5151    
  564600       2
  0.3425      0.4662    
  564700       2
  0.3216      0.4793    
  564800       2
  0.3194      0.4988    
  564900       2
  0.3384      0.4652    
  565000       2
  0.3304      0.4715    
  565100       2
  0.3445      0.4607    
  565200       2
  0.3137      0.4911    
  565300       2
  0.3112      0.5031    
  565400       2
  0.3327      0.4862    
  565500       2
  0.3243      0.4928    
  565600       2
  0.3096      0.4977    
  565700       2
  0.3255      0.4829    
  565800       2
  0.3265      0.4823    
  565900       2
  0.3245      0.4842    
  566000       2
  0.3610      0.4582    
  566100       2
  0.3770      0.4429    
  566200       2
  0.3446      0.4760    
  566300       2
  0.3140      0.4950    
  566400       2
  0.3049      0.5192    
  566500       2
  0.3099      0.5117    
  566600       2
  0.3143      0.4801    
  566700       2
  0.3339      0.4861    
  566800       2
  0.3268      0.4957    
  566900       2
  0.3262      0.4810    
  567000       2
  0.3418      0.4749    
  567100       2
  0.2943      0.5093    
  567200       2
  0.3046      0.5104    
  567300       2
  0.3259      0.4769    
  567400       2
  0.3361      0.4880    
  567500       2
  0.3434      0.4697    
  567600       2
  0.3399      0.4888    
  567700       2
  0.3322      0.4971    
  567800       2
  0.3448      0.4615    
  567900       2
  0.3217      0.4965    
  568000       2
  0.3344      0.4824    
  568100       2
  0.3293      0.4854    
  568200       2
  0.3016      0.5018    
  568300       2
  0.3114      0.5110    
  568400       2
  0.3219      0.4998    
  568500       2
  0.3219      0.4867    
  568600       2
  0.3171      0.5017    
  568700       2
  0.3213      0.5031    
  568800       2
  0.3425      0.4877    
  568900       2
  0.3134      0.4960    
  569000       2
  0.3097      0.5196    
  569100       2
  0.3345      0.4856    
  569200       2
  0.3316      0.4861    
  569300       2
  0.3107      0.5069    
  569400       2
  0.2878      0.5063    
  569500       2
  0.3099      0.4996    
  569600       2
  0.3434      0.4794    
  569700       2
  0.3016      0.5035    
  569800       2
  0.3489      0.4802    
  569900       2
  0.3112      0.5026    
  570000       2
  0.3233      0.4972    
  570100       2
  0.3345      0.4727    
  570200       2
  0.3493      0.4772    
  570300       2
  0.3494      0.4714    
  570400       2
  0.3218      0.5047    
  570500       2
  0.3021      0.5029    
  570600       2
  0.3363      0.4824    
  570700       2
  0.3308      0.4839    
  570800       2
  0.3150      0.4968    
  570900       2
  0.3329      0.4887    
  571000       2
  0.3676      0.4645    
  571100       2
  0.3670      0.4652    
  571200       2
  0.3354      0.4859    
  571300       2
  0.3280      0.4846    
  571400       2
  0.2961      0.5099    
  571500       2
  0.3509      0.4715    
  571600       2
  0.3301      0.4861    
  571700       2
  0.3457      0.4610    
  571800       2
  0.2974      0.4995    
  571900       2
  0.3012      0.5079    
  572000       2
  0.3186      0.4928    
  572100       2
  0.3163      0.4848    
  572200       2
  0.3523      0.4675    
  572300       2
  0.3608      0.4452    
  572400       2
  0.3309      0.4874    
  572500       2
  0.3415      0.4864    
  572600       2
  0.3401      0.4783    
  572700       2
  0.3363      0.4853    
  572800       2
  0.3047      0.5082    
  572900       2
  0.3179      0.4786    
  573000       2
  0.3176      0.4959    
  573100       2
  0.3437      0.4898    
  573200       2
  0.3010      0.5045    
  573300       2
  0.3424      0.4657    
  573400       2
  0.3104      0.4932    
  573500       2
  0.2950      0.5138    
  573600       2
  0.3110      0.4998    
  573700       2
  0.3218      0.4835    
  573800       2
  0.3292      0.4806    
  573900       2
  0.3142      0.5061    
  574000       2
  0.2897      0.5112    
  574100       2
  0.3567      0.4800    
  574200       2
  0.3467      0.4650    
  574300       2
  0.3301      0.4817    
  574400       2
  0.3204      0.4962    
  574500       2
  0.3269      0.4971    
  574600       2
  0.3236      0.4956    
  574700       2
  0.2906      0.5237    
  574800       2
  0.2928      0.5014    
  574900       2
  0.3060      0.4856    
  575000       2
  0.3301      0.4755    
  575100       2
  0.2967      0.5027    
  575200       2
  0.2923      0.5121    
  575300       2
  0.3553      0.4568    
  575400       2
  0.3478      0.4605    
  575500       2
  0.3178      0.4728    
  575600       2
  0.3357      0.4595    
  575700       2
  0.3148      0.5033    
  575800       2
  0.3165      0.5066    
  575900       2
  0.3342      0.4818    
  576000       2
  0.3475      0.4741    
  576100       2
  0.3406      0.4940    
  576200       2
  0.3281      0.4883    
  576300       2
  0.3116      0.5137    
  576400       2
  0.3181      0.4907    
  576500       2
  0.3055      0.5038    
  576600       2
  0.3221      0.4901    
  576700       2
  0.3439      0.4740    
  576800       2
  0.3107      0.5064    
  576900       2
  0.3146      0.4931    
  577000       2
  0.3442      0.4778    
  577100       2
  0.3362      0.4926    
  577200       2
  0.3391      0.4785    
  577300       2
  0.3314      0.4827    
  577400       2
  0.3064      0.5053    
  577500       2
  0.3334      0.4916    
  577600       2
  0.3275      0.4798    
  577700       2
  0.3203      0.4986    
  577800       2
  0.3199      0.4864    
  577900       2
  0.3656      0.4724    
  578000       2
  0.3095      0.5008    
  578100       2
  0.3286      0.4880    
  578200       2
  0.3081      0.4888    
  578300       2
  0.3090      0.4960    
  578400       2
  0.3290      0.4988    
  578500       2
  0.3238      0.4937    
  578600       2
  0.3237      0.4818    
  578700       2
  0.3217      0.5037    
  578800       2
  0.3277      0.4820    
  578900       2
  0.3445      0.4695    
  579000       2
  0.3207      0.4912    
  579100       2
  0.2956      0.5087    
  579200       2
  0.3253      0.4831    
  579300       2
  0.3302      0.4832    
  579400       2
  0.3419      0.4667    
  579500       2
  0.3328      0.4849    
  579600       2
  0.3506      0.4754    
  579700       2
  0.3563      0.4704    
  579800       2
  0.3117      0.5070    
  579900       2
  0.3292      0.4783    
  580000       2
  0.3941      0.4347    
  580100       2
  0.3442      0.4853    
  580200       2
  0.3056      0.5068    
  580300       2
  0.3100      0.4917    
  580400       2
  0.3121      0.4994    
  580500       2
  0.3333      0.4893    
  580600       2
  0.3202      0.4906    
  580700       2
  0.3400      0.4781    
  580800       2
  0.3430      0.4751    
  580900       2
  0.3039      0.5110    
  581000       2
  0.3187      0.4942    
  581100       2
  0.2923      0.5038    
  581200       2
  0.2927      0.5180    
  581300       2
  0.2930      0.5055    
  581400       2
  0.3241      0.4775    
  581500       2
  0.3535      0.4712    
  581600       2
  0.3155      0.4917    
  581700       2
  0.3205      0.4944    
  581800       2
  0.3558      0.4639    
  581900       2
  0.3211      0.4915    
  582000       2
  0.3489      0.4812    
  582100       2
  0.3483      0.4872    
  582200       2
  0.3308      0.4846    
  582300       2
  0.3410      0.4880    
  582400       2
  0.3277      0.4968    
  582500       2
  0.3250      0.4870    
  582600       2
  0.3440      0.4665    
  582700       2
  0.3496      0.4715    
  582800       2
  0.3555      0.4579    
  582900       2
  0.3366      0.4697    
  583000       2
  0.3381      0.4840    
  583100       2
  0.3451      0.4783    
  583200       2
  0.3462      0.4709    
  583300       2
  0.3455      0.4785    
  583400       2
  0.3084      0.5150    
  583500       2
  0.3674      0.4550    
  583600       2
  0.3702      0.4525    
  583700       2
  0.3352      0.4687    
  583800       2
  0.3017      0.4887    
  583900       2
  0.3374      0.4768    
  584000       2
  0.3682      0.4563    
  584100       2
  0.3494      0.4714    
  584200       2
  0.3320      0.4814    
  584300       2
  0.3171      0.4828    
  584400       2
  0.3423      0.4848    
  584500       2
  0.2988      0.5224    
  584600       2
  0.3342      0.4890    
  584700       2
  0.3157      0.4942    
  584800       2
  0.3195      0.4915    
  584900       2
  0.3231      0.4791    
  585000       2
  0.3222      0.4940    
  585100       2
  0.3246      0.4753    
  585200       2
  0.3321      0.4768    
  585300       2
  0.3455      0.4608    
  585400       2
  0.3574      0.4685    
  585500       2
  0.3519      0.4846    
  585600       2
  0.3218      0.4840    
  585700       2
  0.3601      0.4763    
  585800       2
  0.3331      0.4907    
  585900       2
  0.3045      0.5060    
  586000       2
  0.3524      0.4892    
  586100       2
  0.3085      0.5034    
  586200       2
  0.3552      0.4545    
  586300       2
  0.3309      0.4742    
  586400       2
  0.3503      0.4659    
  586500       2
  0.3762      0.4554    
  586600       2
  0.3630      0.4529    
  586700       2
  0.3494      0.4604    
  586800       2
  0.3065      0.5044    
  586900       2
  0.2963      0.5219    
  587000       2
  0.3003      0.5027    
  587100       2
  0.3283      0.4888    
  587200       2
  0.3258      0.4886    
  587300       2
  0.3106      0.5016    
  587400       2
  0.3370      0.4782    
  587500       2
  0.4207      0.4129    
  587600       2
  0.3535      0.4668    
  587700       2
  0.3092      0.5016    
  587800       2
  0.2797      0.5059    
  587900       2
  0.3060      0.5081    
  588000       2
  0.3955      0.4355    
  588100       2
  0.3294      0.4778    
  588200       2
  0.3210      0.4916    
  588300       2
  0.3210      0.4848    
  588400       2
  0.3469      0.4756    
  588500       2
  0.3244      0.5072    
  588600       2
  0.2992      0.5109    
  588700       2
  0.3107      0.5061    
  588800       2
  0.3058      0.4933    
  588900       2
  0.3110      0.5026    
  589000       2
  0.3373      0.4883    
  589100       2
  0.3778      0.4537    
  589200       2
  0.3298      0.4860    
  589300       2
  0.3534      0.4694    
  589400       2
  0.3788      0.4564    
  589500       2
  0.3433      0.4656    
  589600       2
  0.3611      0.4656    
  589700       2
  0.3708      0.4619    
  589800       2
  0.3313      0.4804    
  589900       2
  0.2890      0.5188    
  590000       2
  0.2641      0.5345    
  590100       2
  0.2964      0.5050    
  590200       2
  0.3080      0.5053    
  590300       2
  0.2987      0.5062    
  590400       2
  0.3289      0.4660    
  590500       2
  0.3445      0.4774    
  590600       2
  0.3284      0.4723    
  590700       2
  0.3361      0.4805    
  590800       2
  0.3401      0.4707    
  590900       2
  0.3476      0.4560    
  591000       2
  0.3505      0.4708    
  591100       2
  0.3187      0.4946    
  591200       2
  0.3068      0.5018    
  591300       2
  0.3263      0.4744    
  591400       2
  0.3217      0.4928    
  591500       2
  0.3056      0.4995    
  591600       2
  0.2998      0.5055    
  591700       2
  0.3142      0.4976    
  591800       2
  0.3179      0.4809    
  591900       2
  0.3207      0.4861    
  592000       2
  0.3071      0.4967    
  592100       2
  0.3061      0.5073    
  592200       2
  0.3167      0.4947    
  592300       2
  0.3008      0.5125    
  592400       2
  0.3014      0.4977    
  592500       2
  0.2929      0.5136    
  592600       2
  0.3467      0.4911    
  592700       2
  0.3457      0.4682    
  592800       2
  0.3215      0.5037    
  592900       2
  0.3316      0.4816    
  593000       2
  0.3150      0.4901    
  593100       2
  0.3595      0.4651    
  593200       2
  0.3278      0.4835    
  593300       2
  0.3224      0.4981    
  593400       2
  0.3261      0.4790    
  593500       2
  0.3262      0.4889    
  593600       2
  0.3219      0.4839    
  593700       2
  0.3271      0.4885    
  593800       2
  0.3298      0.4779    
  593900       2
  0.3043      0.4931    
  594000       2
  0.3436      0.4602    
  594100       2
  0.3092      0.5010    
  594200       2
  0.3124      0.4988    
  594300       2
  0.3163      0.5037    
  594400       2
  0.3129      0.4941    
  594500       2
  0.3136      0.4939    
  594600       2
  0.3641      0.4630    
  594700       2
  0.3323      0.4968    
  594800       2
  0.3012      0.4979    
  594900       2
  0.3174      0.4798    
  595000       2
  0.3056      0.5035    
  595100       2
  0.2976      0.5107    
  595200       2
  0.3493      0.4857    
  595300       2
  0.3346      0.4776    
  595400       2
  0.3236      0.4873    
  595500       2
  0.3183      0.4886    
  595600       2
  0.3143      0.4857    
  595700       2
  0.3224      0.4897    
  595800       2
  0.3069      0.5085    
  595900       2
  0.2773      0.5106    
  596000       2
  0.3132      0.4971    
  596100       2
  0.3052      0.5001    
  596200       2
  0.3328      0.4724    
  596300       2
  0.3189      0.4802    
  596400       2
  0.3338      0.5043    
  596500       2
  0.2930      0.5169    
  596600       2
  0.3322      0.4927    
  596700       2
  0.3305      0.4919    
  596800       2
  0.3157      0.4920    
  596900       2
  0.3279      0.4862    
  597000       2
  0.3212      0.4831    
  597100       2
  0.3239      0.4918    
  597200       2
  0.3170      0.4814    
  597300       2
  0.3415      0.4830    
  597400       2
  0.3144      0.4962    
  597500       2
  0.3320      0.4816    
  597600       2
  0.3013      0.5083    
  597700       2
  0.3012      0.5064    
  597800       2
  0.3060      0.4925    
  597900       2
  0.2765      0.5229    
  598000       2
  0.3014      0.4984    
  598100       2
  0.3229      0.4922    
  598200       2
  0.3072      0.5128    
  598300       2
  0.3167      0.4773    
  598400       2
  0.3445      0.4784    
  598500       2
  0.3142      0.5009    
  598600       2
  0.3091      0.5049    
  598700       2
  0.3419      0.4802    
  598800       2
  0.3304      0.4870    
  598900       2
  0.3155      0.5045    
  599000       2
  0.3248      0.4892    
  599100       2
  0.3187      0.4971    
  599200       2
  0.3457      0.4769    
  599300       2
  0.3392      0.4827    
  599400       2
  0.3133      0.5108    
  599500       2
  0.3050      0.5076    
  599600       2
  0.3585      0.4525    
  599700       2
  0.3180      0.4911    
  599800       2
  0.2985      0.4999    
  599900       2
  0.3228      0.4872    
  600000       2
  0.3213      0.4948    
  600100       2
  0.3158      0.5028    
  600200       2
  0.3261      0.4879    
  600300       2
  0.3541      0.4678    
  600400       2
  0.3181      0.4899    
  600500       2
  0.3276      0.4987    
  600600       2
  0.3338      0.4946    
  600700       2
  0.3453      0.4665    
  600800       2
  0.3361      0.4825    
  600900       2
  0.3477      0.4655    
  601000       2
  0.3039      0.5091    
  601100       2
  0.3136      0.4913    
  601200       2
  0.3421      0.4802    
  601300       2
  0.3492      0.4655    
  601400       2
  0.3299      0.4690    
  601500       2
  0.3229      0.4994    
  601600       2
  0.3402      0.4851    
  601700       2
  0.3386      0.4744    
  601800       2
  0.3379      0.4771    
  601900       2
  0.3391      0.4791    
  602000       2
  0.3142      0.4896    
  602100       2
  0.3220      0.5076    
  602200       2
  0.3282      0.4951    
  602300       2
  0.3408      0.4812    
  602400       2
  0.3467      0.4572    
  602500       2
  0.3374      0.4724    
  602600       2
  0.3278      0.4821    
  602700       2
  0.3153      0.4820    
  602800       2
  0.3326      0.4790    
  602900       2
  0.3185      0.4836    
  603000       2
  0.3462      0.4697    
  603100       2
  0.2985      0.5034    
  603200       2
  0.3043      0.4954    
  603300       2
  0.3551      0.4621    
  603400       2
  0.3320      0.4835    
  603500       2
  0.3484      0.4710    
  603600       2
  0.3514      0.4761    
  603700       2
  0.3037      0.5125    
  603800       2
  0.3425      0.4654    
  603900       2
  0.3681      0.4714    
  604000       2
  0.3305      0.4828    
  604100       2
  0.3480      0.4767    
  604200       2
  0.3345      0.4703    
  604300       2
  0.3122      0.4980    
  604400       2
  0.3483      0.4732    
  604500       2
  0.3125      0.5050    
  604600       2
  0.2956      0.4977    
  604700       2
  0.3104      0.4986    
  604800       2
  0.3000      0.5116    
  604900       2
  0.3000      0.5023    
  605000       2
  0.3291      0.4856    
  605100       2
  0.3658      0.4629    
  605200       2
  0.3614      0.4623    
  605300       2
  0.3278      0.4824    
  605400       2
  0.3190      0.4878    
  605500       2
  0.3474      0.4690    
  605600       2
  0.3331      0.4791    
  605700       2
  0.3099      0.5003    
  605800       2
  0.3178      0.4981    
  605900       2
  0.3009      0.4963    
  606000       2
  0.2979      0.5005    
  606100       2
  0.3199      0.4754    
  606200       2
  0.3139      0.4777    
  606300       2
  0.3325      0.4875    
  606400       2
  0.3384      0.4783    
  606500       2
  0.3456      0.4578    
  606600       2
  0.3636      0.4672    
  606700       2
  0.3364      0.4806    
  606800       2
  0.3547      0.4698    
  606900       2
  0.3102      0.4962    
  607000       2
  0.3068      0.5011    
  607100       2
  0.3141      0.4938    
  607200       2
  0.3185      0.4987    
  607300       2
  0.3108      0.4786    
  607400       2
  0.3404      0.4802    
  607500       2
  0.3413      0.4756    
  607600       2
  0.3529      0.4720    
  607700       2
  0.3345      0.4812    
  607800       2
  0.3216      0.5051    
  607900       2
  0.3322      0.4908    
  608000       2
  0.3051      0.5008    
  608100       2
  0.3251      0.5014    
  608200       2
  0.3395      0.4899    
  608300       2
  0.3261      0.4849    
  608400       2
  0.3289      0.4790    
  608500       2
  0.3430      0.4797    
  608600       2
  0.3508      0.4818    
  608700       2
  0.3613      0.4731    
  608800       2
  0.3246      0.4906    
  608900       2
  0.3480      0.4755    
  609000       2
  0.3100      0.4969    
  609100       2
  0.3419      0.4687    
  609200       2
  0.3349      0.4938    
  609300       2
  0.2930      0.5087    
  609400       2
  0.2975      0.5069    
  609500       2
  0.3392      0.4987    
  609600       2
  0.3446      0.4570    
  609700       2
  0.3352      0.4796    
  609800       2
  0.3531      0.4660    
  609900       2
  0.3351      0.4792    
  610000       2
  0.3046      0.4936    
  610100       2
  0.3571      0.4673    
  610200       2
  0.3331      0.4814    
  610300       2
  0.3348      0.4923    
  610400       2
  0.3026      0.4946    
  610500       2
  0.2911      0.4994    
  610600       2
  0.2954      0.4959    
  610700       2
  0.3389      0.4739    
  610800       2
  0.3542      0.4681    
  610900       2
  0.3081      0.4978    
  611000       2
  0.3292      0.4834    
  611100       2
  0.3712      0.4600    
  611200       2
  0.3431      0.4798    
  611300       2
  0.3272      0.4703    
  611400       2
  0.2934      0.5122    
  611500       2
  0.2950      0.4958    
  611600       2
  0.3056      0.5059    
  611700       2
  0.3299      0.4952    
  611800       2
  0.3519      0.4596    
  611900       2
  0.3100      0.4942    
  612000       2
  0.3350      0.4842    
  612100       2
  0.3279      0.4840    
  612200       2
  0.3425      0.4836    
  612300       2
  0.3520      0.4729    
  612400       2
  0.3291      0.4713    
  612500       2
  0.3480      0.4798    
  612600       2
  0.3222      0.4907    
  612700       2
  0.3252      0.4881    
  612800       2
  0.3070      0.4978    
  612900       2
  0.3365      0.4794    
  613000       2
  0.3328      0.4804    
  613100       2
  0.3470      0.4759    
  613200       2
  0.3179      0.4891    
  613300       2
  0.3316      0.4943    
  613400       2
  0.3480      0.4790    
  613500       2
  0.3197      0.4949    
  613600       2
  0.3171      0.4911    
  613700       2
  0.3384      0.4884    
  613800       2
  0.3617      0.4714    
  613900       2
  0.3489      0.4765    
  614000       2
  0.3042      0.4974    
  614100       2
  0.2964      0.5037    
  614200       2
  0.2880      0.5232    
  614300       2
  0.2974      0.5140    
  614400       2
  0.2946      0.5290    
  614500       2
  0.3168      0.4946    
  614600       2
  0.3404      0.4846    
  614700       2
  0.3196      0.4917    
  614800       2
  0.3329      0.4754    
  614900       2
  0.3300      0.4847    
  615000       2
  0.3139      0.4950    
  615100       2
  0.2957      0.5138    
  615200       2
  0.3212      0.5014    
  615300       2
  0.3334      0.4865    
  615400       2
  0.3099      0.5035    
  615500       2
  0.2844      0.5248    
  615600       2
  0.3299      0.4823    
  615700       2
  0.3426      0.4736    
  615800       2
  0.3095      0.5017    
  615900       2
  0.2957      0.5064    
  616000       2
  0.2961      0.5190    
  616100       2
  0.3050      0.4996    
  616200       2
  0.3453      0.4690    
  616300       2
  0.3139      0.4984    
  616400       2
  0.3197      0.4838    
  616500       2
  0.3289      0.4949    
  616600       2
  0.3338      0.4848    
  616700       2
  0.3239      0.4898    
  616800       2
  0.3088      0.4972    
  616900       2
  0.3267      0.4912    
  617000       2
  0.3432      0.4803    
  617100       2
  0.3285      0.5059    
  617200       2
  0.3124      0.4869    
  617300       2
  0.3403      0.4826    
  617400       2
  0.3255      0.4829    
  617500       2
  0.3354      0.4868    
  617600       2
  0.2933      0.5098    
  617700       2
  0.3560      0.4707    
  617800       2
  0.3424      0.4805    
  617900       2
  0.3573      0.4682    
  618000       2
  0.3173      0.5078    
  618100       2
  0.3353      0.4750    
  618200       2
  0.3437      0.4752    
  618300       2
  0.3641      0.4583    
  618400       2
  0.3554      0.4532    
  618500       2
  0.3189      0.4918    
  618600       2
  0.3191      0.4925    
  618700       2
  0.3853      0.4424    
  618800       2
  0.3258      0.4972    
  618900       2
  0.3469      0.4674    
  619000       2
  0.3432      0.4669    
  619100       2
  0.3378      0.4808    
  619200       2
  0.3364      0.4877    
  619300       2
  0.3030      0.4927    
  619400       2
  0.3285      0.5010    
  619500       2
  0.3311      0.4784    
  619600       2
  0.2754      0.5090    
  619700       2
  0.2968      0.5045    
  619800       2
  0.3093      0.4973    
  619900       2
  0.3167      0.4989    
  620000       2
  0.3039      0.4966    
  620100       2
  0.3144      0.4882    
  620200       2
  0.3139      0.4895    
  620300       2
  0.3357      0.4849    
  620400       2
  0.3303      0.4989    
  620500       2
  0.3289      0.4827    
  620600       2
  0.3157      0.5056    
  620700       2
  0.3471      0.4731    
  620800       2
  0.3310      0.4771    
  620900       2
  0.3490      0.4643    
  621000       2
  0.3356      0.4853    
  621100       2
  0.3352      0.4869    
  621200       2
  0.3242      0.4961    
  621300       2
  0.3563      0.4623    
  621400       2
  0.3581      0.4760    
  621500       2
  0.3293      0.4821    
  621600       2
  0.3502      0.4701    
  621700       2
  0.3674      0.4580    
  621800       2
  0.3456      0.4729    
  621900       2
  0.3442      0.4529    
  622000       2
  0.3291      0.5000    
  622100       2
  0.3243      0.4675    
  622200       2
  0.2950      0.5012    
  622300       2
  0.3093      0.5035    
  622400       2
  0.2892      0.5081    
  622500       2
  0.3121      0.5043    
  622600       2
  0.2871      0.5248    
  622700       2
  0.3710      0.4592    
  622800       2
  0.3532      0.4716    
  622900       2
  0.3272      0.4975    
  623000       2
  0.3174      0.4873    
  623100       2
  0.3055      0.5081    
  623200       2
  0.3262      0.4711    
  623300       2
  0.3356      0.4759    
  623400       2
  0.3397      0.4745    
  623500       2
  0.3309      0.4951    
  623600       2
  0.2993      0.5023    
  623700       2
  0.3387      0.4913    
  623800       2
  0.3197      0.5034    
  623900       2
  0.3185      0.4863    
  624000       2
  0.3264      0.4855    
  624100       2
  0.3480      0.4729    
  624200       2
  0.3574      0.4876    
  624300       2
  0.3044      0.5070    
  624400       2
  0.3037      0.4955    
  624500       2
  0.3023      0.5085    
  624600       2
  0.3513      0.4815    
  624700       2
  0.3518      0.4728    
  624800       2
  0.3244      0.4937    
  624900       2
  0.2870      0.5099    
  625000       2
  0.3205      0.4868    
  625100       2
  0.3252      0.4931    
  625200       2
  0.3050      0.5132    
  625300       2
  0.3350      0.4803    
  625400       2
  0.3390      0.4687    
  625500       2
  0.3526      0.4747    
  625600       2
  0.3453      0.4709    
  625700       2
  0.3415      0.4663    
  625800       2
  0.3564      0.4872    
  625900       2
  0.3302      0.4676    
  626000       2
  0.3404      0.4766    
  626100       2
  0.3129      0.4942    
  626200       2
  0.3391      0.4661    
  626300       2
  0.3078      0.5107    
  626400       2
  0.3199      0.4853    
  626500       2
  0.3106      0.4994    
  626600       2
  0.3075      0.5045    
  626700       2
  0.2902      0.5163    
  626800       2
  0.3020      0.5033    
  626900       2
  0.3354      0.4613    
  627000       2
  0.3102      0.5127    
  627100       2
  0.3172      0.5087    
  627200       2
  0.3136      0.4957    
  627300       2
  0.2938      0.4975    
  627400       2
  0.2825      0.5176    
  627500       2
  0.3248      0.4812    
  627600       2
  0.3762      0.4694    
  627700       2
  0.3676      0.4569    
  627800       2
  0.3622      0.4732    
  627900       2
  0.3313      0.4785    
  628000       2
  0.3450      0.4896    
  628100       2
  0.3197      0.4984    
  628200       2
  0.3334      0.4815    
  628300       2
  0.3265      0.4901    
  628400       2
  0.2914      0.5172    
  628500       2
  0.3002      0.5160    
  628600       2
  0.3271      0.4991    
  628700       2
  0.3209      0.4899    
  628800       2
  0.2993      0.4983    
  628900       2
  0.3036      0.5018    
  629000       2
  0.3085      0.4999    
  629100       2
  0.3560      0.4579    
  629200       2
  0.3252      0.4871    
  629300       2
  0.3398      0.4846    
  629400       2
  0.3049      0.4968    
  629500       2
  0.3192      0.4931    
  629600       2
  0.2959      0.5105    
  629700       2
  0.3120      0.5045    
  629800       2
  0.3514      0.4725    
  629900       2
  0.3394      0.4707    
  630000       2
  0.3304      0.4764    
  630100       2
  0.3435      0.4593    
  630200       2
  0.3375      0.4806    
  630300       2
  0.3317      0.4840    
  630400       2
  0.3369      0.4830    
  630500       2
  0.3079      0.5237    
  630600       2
  0.3255      0.4894    
  630700       2
  0.3118      0.4884    
  630800       2
  0.3184      0.4891    
  630900       2
  0.3240      0.4808    
  631000       2
  0.3053      0.5051    
  631100       2
  0.3294      0.4834    
  631200       2
  0.3261      0.4935    
  631300       2
  0.3533      0.4764    
  631400       2
  0.3101      0.4961    
  631500       2
  0.3135      0.5014    
  631600       2
  0.3055      0.5094    
  631700       2
  0.3107      0.4941    
  631800       2
  0.3477      0.4691    
  631900       2
  0.3148      0.4994    
  632000       2
  0.3177      0.4795    
  632100       2
  0.3533      0.4692    
  632200       2
  0.3154      0.4964    
  632300       2
  0.3225      0.4907    
  632400       2
  0.3269      0.4712    
  632500       2
  0.2839      0.5104    
  632600       2
  0.2983      0.5114    
  632700       2
  0.2922      0.5227    
  632800       2
  0.3323      0.4854    
  632900       2
  0.3396      0.4811    
  633000       2
  0.3516      0.4633    
  633100       2
  0.3709      0.4631    
  633200       2
  0.3184      0.5009    
  633300       2
  0.3314      0.4865    
  633400       2
  0.3146      0.4932    
  633500       2
  0.3162      0.5022    
  633600       2
  0.3177      0.4891    
  633700       2
  0.2981      0.4933    
  633800       2
  0.2848      0.4973    
  633900       2
  0.2945      0.5111    
  634000       2
  0.2839      0.5196    
  634100       2
  0.3153      0.4966    
  634200       2
  0.3289      0.4813    
  634300       2
  0.3417      0.4861    
  634400       2
  0.3392      0.4832    
  634500       2
  0.2927      0.5100    
  634600       2
  0.3368      0.4840    
  634700       2
  0.3356      0.4746    
  634800       2
  0.3213      0.4994    
  634900       2
  0.3187      0.4864    
  635000       2
  0.2961      0.5016    
  635100       2
  0.3343      0.4957    
  635200       2
  0.3373      0.4973    
  635300       2
  0.3427      0.4872    
  635400       2
  0.3274      0.5042    
  635500       2
  0.3375      0.4803    
  635600       2
  0.3289      0.4829    
  635700       2
  0.3032      0.5043    
  635800       2
  0.3381      0.4789    
  635900       2
  0.3252      0.4994    
  636000       2
  0.2942      0.5012    
  636100       2
  0.3418      0.4774    
  636200       2
  0.3127      0.5075    
  636300       2
  0.3344      0.4810    
  636400       2
  0.3167      0.4990    
  636500       2
  0.3189      0.4891    
  636600       2
  0.3331      0.4799    
  636700       2
  0.3231      0.5019    
  636800       2
  0.3372      0.4801    
  636900       2
  0.3469      0.4747    
  637000       2
  0.3191      0.4917    
  637100       2
  0.3293      0.4850    
  637200       2
  0.3163      0.4956    
  637300       2
  0.3226      0.4967    
  637400       2
  0.3214      0.4890    
  637500       2
  0.3270      0.4770    
  637600       2
  0.3344      0.4838    
  637700       2
  0.2973      0.5100    
  637800       2
  0.2968      0.5157    
  637900       2
  0.3108      0.5015    
  638000       2
  0.3307      0.4837    
  638100       2
  0.3395      0.4744    
  638200       2
  0.3074      0.4968    
  638300       2
  0.3568      0.4609    
  638400       2
  0.3574      0.4631    
  638500       2
  0.3241      0.4857    
  638600       2
  0.3273      0.4929    
  638700       2
  0.3198      0.4779    
  638800       2
  0.3180      0.4928    
  638900       2
  0.3308      0.4709    
  639000       2
  0.3375      0.4729    
  639100       2
  0.3422      0.4805    
  639200       2
  0.3489      0.4730    
  639300       2
  0.3150      0.4881    
  639400       2
  0.3045      0.5095    
  639500       2
  0.3239      0.4900    
  639600       2
  0.3159      0.4957    
  639700       2
  0.3011      0.4977    
  639800       2
  0.3130      0.4906    
  639900       2
  0.3224      0.4878    
  640000       2
  0.3262      0.4885    
  640100       2
  0.3064      0.5172    
  640200       2
  0.3347      0.4852    
  640300       2
  0.3196      0.4970    
  640400       2
  0.3092      0.5139    
  640500       2
  0.3248      0.4834    
  640600       2
  0.3246      0.4910    
  640700       2
  0.3095      0.4908    
  640800       2
  0.3238      0.4793    
  640900       2
  0.3061      0.5112    
  641000       2
  0.3082      0.4902    
  641100       2
  0.3298      0.4739    
  641200       2
  0.3560      0.4708    
  641300       2
  0.3385      0.4751    
  641400       2
  0.3262      0.4817    
  641500       2
  0.3138      0.4881    
  641600       2
  0.3321      0.4784    
  641700       2
  0.3256      0.4922    
  641800       2
  0.3135      0.4952    
  641900       2
  0.3286      0.4807    
  642000       2
  0.3099      0.5023    
  642100       2
  0.3062      0.4945    
  642200       2
  0.3013      0.5120    
  642300       2
  0.3035      0.5107    
  642400       2
  0.2666      0.5271    
  642500       2
  0.3259      0.4885    
  642600       2
  0.3243      0.4851    
  642700       2
  0.3441      0.4864    
  642800       2
  0.3256      0.4771    
  642900       2
  0.3234      0.4865    
  643000       2
  0.3437      0.4639    
  643100       2
  0.3261      0.4873    
  643200       2
  0.3310      0.4754    
  643300       2
  0.3390      0.4650    
  643400       2
  0.3826      0.4366    
  643500       2
  0.3440      0.4641    
  643600       2
  0.3285      0.4865    
  643700       2
  0.3052      0.5109    
  643800       2
  0.3054      0.4920    
  643900       2
  0.3301      0.4884    
  644000       2
  0.2955      0.5136    
  644100       2
  0.3437      0.4731    
  644200       2
  0.3262      0.4751    
  644300       2
  0.3565      0.4764    
  644400       2
  0.3521      0.4782    
  644500       2
  0.3057      0.5034    
  644600       2
  0.3322      0.4748    
  644700       2
  0.3102      0.4955    
  644800       2
  0.2839      0.5134    
  644900       2
  0.3319      0.4744    
  645000       2
  0.3226      0.4849    
  645100       2
  0.3016      0.4947    
  645200       2
  0.3228      0.4807    
  645300       2
  0.3220      0.4805    
  645400       2
  0.3344      0.4879    
  645500       2
  0.3494      0.4511    
  645600       2
  0.3301      0.4827    
  645700       2
  0.3330      0.4833    
  645800       2
  0.3237      0.4828    
  645900       2
  0.3310      0.4745    
  646000       2
  0.3359      0.4817    
  646100       2
  0.3324      0.4673    
  646200       2
  0.3081      0.4898    
  646300       2
  0.3256      0.4994    
  646400       2
  0.3395      0.4808    
  646500       2
  0.3404      0.4848    
  646600       2
  0.3072      0.4944    
  646700       2
  0.3212      0.4914    
  646800       2
  0.3531      0.4590    
  646900       2
  0.3664      0.4640    
  647000       2
  0.3316      0.4806    
  647100       2
  0.3215      0.4774    
  647200       2
  0.3267      0.4818    
  647300       2
  0.3270      0.4834    
  647400       2
  0.3629      0.4665    
  647500       2
  0.3375      0.4771    
  647600       2
  0.3122      0.4902    
  647700       2
  0.3416      0.4678    
  647800       2
  0.3304      0.4912    
  647900       2
  0.3071      0.4895    
  648000       2
  0.3086      0.4920    
  648100       2
  0.3319      0.4825    
  648200       2
  0.3329      0.4800    
  648300       2
  0.3157      0.4988    
  648400       2
  0.3311      0.4845    
  648500       2
  0.3215      0.4901    
  648600       2
  0.3547      0.4681    
  648700       2
  0.3510      0.4733    
  648800       2
  0.3484      0.4555    
  648900       2
  0.3623      0.4723    
  649000       2
  0.3658      0.4448    
  649100       2
  0.3349      0.4715    
  649200       2
  0.3376      0.4654    
  649300       2
  0.3167      0.5038    
  649400       2
  0.3281      0.4795    
  649500       2
  0.2987      0.5162    
  649600       2
  0.3648      0.4514    
  649700       2
  0.3450      0.4678    
  649800       2
  0.3465      0.4663    
  649900       2
  0.3068      0.5047    
  650000       2
  0.3072      0.4881    
  650100       2
  0.3100      0.4946    
  650200       2
  0.3211      0.5048    
  650300       2
  0.3432      0.4704    
  650400       2
  0.3081      0.5065    
  650500       2
  0.2987      0.5156    
  650600       2
  0.3038      0.5032    
  650700       2
  0.2909      0.5149    
  650800       2
  0.2952      0.5069    
  650900       2
  0.3273      0.4957    
  651000       2
  0.3440      0.4693    
  651100       2
  0.3258      0.4792    
  651200       2
  0.3119      0.5046    
  651300       2
  0.3199      0.4859    
  651400       2
  0.3209      0.4981    
  651500       2
  0.3052      0.5138    
  651600       2
  0.3425      0.4755    
  651700       2
  0.3059      0.4947    
  651800       2
  0.3064      0.5031    
  651900       2
  0.2923      0.5162    
  652000       2
  0.2987      0.5002    
  652100       2
  0.3512      0.4583    
  652200       2
  0.3158      0.4986    
  652300       2
  0.3174      0.4989    
  652400       2
  0.2948      0.5104    
  652500       2
  0.3226      0.4819    
  652600       2
  0.2836      0.5337    
  652700       2
  0.3231      0.4866    
  652800       2
  0.3231      0.4763    
  652900       2
  0.3149      0.4935    
  653000       2
  0.3248      0.4950    
  653100       2
  0.3178      0.4955    
  653200       2
  0.2937      0.5071    
  653300       2
  0.3052      0.5040    
  653400       2
  0.2806      0.5217    
  653500       2
  0.3214      0.4920    
  653600       2
  0.3079      0.4881    
  653700       2
  0.3268      0.4827    
  653800       2
  0.3326      0.4832    
  653900       2
  0.3593      0.4654    
  654000       2
  0.3613      0.4613    
  654100       2
  0.3140      0.4829    
  654200       2
  0.3095      0.5006    
  654300       2
  0.3187      0.4932    
  654400       2
  0.3300      0.4770    
  654500       2
  0.3431      0.4729    
  654600       2
  0.3278      0.4839    
  654700       2
  0.3227      0.4974    
  654800       2
  0.2962      0.5121    
  654900       2
  0.3339      0.4782    
  655000       2
  0.3240      0.4932    
  655100       2
  0.2787      0.5200    
  655200       2
  0.2980      0.5054    
  655300       2
  0.3248      0.5084    
  655400       2
  0.3288      0.4884    
  655500       2
  0.3346      0.4742    
  655600       2
  0.3223      0.4963    
  655700       2
  0.3145      0.5003    
  655800       2
  0.3512      0.4750    
  655900       2
  0.3381      0.4969    
  656000       2
  0.3266      0.4845    
  656100       2
  0.3222      0.4892    
  656200       2
  0.3064      0.4963    
  656300       2
  0.3317      0.4791    
  656400       2
  0.3279      0.4759    
  656500       2
  0.3365      0.4865    
  656600       2
  0.3071      0.5045    
  656700       2
  0.3383      0.4897    
  656800       2
  0.3173      0.4933    
  656900       2
  0.3073      0.4941    
  657000       2
  0.3226      0.4932    
  657100       2
  0.2983      0.5149    
  657200       2
  0.3250      0.4839    
  657300       2
  0.2924      0.5094    
  657400       2
  0.3014      0.5008    
  657500       2
  0.3364      0.4845    
  657600       2
  0.3437      0.4710    
  657700       2
  0.3213      0.4922    
  657800       2
  0.3391      0.4814    
  657900       2
  0.3163      0.4930    
  658000       2
  0.3537      0.4667    
  658100       2
  0.3634      0.4678    
  658200       2
  0.3583      0.4714    
  658300       2
  0.3477      0.4629    
  658400       2
  0.3150      0.4787    
  658500       2
  0.3183      0.4826    
  658600       2
  0.3210      0.4760    
  658700       2
  0.3518      0.4618    
  658800       2
  0.3348      0.4862    
  658900       2
  0.3424      0.4982    
  659000       2
  0.3253      0.4884    
  659100       2
  0.3391      0.4658    
  659200       2
  0.3363      0.4830    
  659300       2
  0.3270      0.4881    
  659400       2
  0.3063      0.4973    
  659500       2
  0.2826      0.5216    
  659600       2
  0.3225      0.4715    
  659700       2
  0.3407      0.4715    
  659800       2
  0.3203      0.5002    
  659900       2
  0.3184      0.4727    
  660000       2
  0.3389      0.4670    
  660100       2
  0.3441      0.4647    
  660200       2
  0.3452      0.4729    
  660300       2
  0.3329      0.4832    
  660400       2
  0.3063      0.5135    
  660500       2
  0.2753      0.5236    
  660600       2
  0.3124      0.5011    
  660700       2
  0.3135      0.5000    
  660800       2
  0.3327      0.5057    
  660900       2
  0.2848      0.5153    
  661000       2
  0.3308      0.4814    
  661100       2
  0.2994      0.5073    
  661200       2
  0.3098      0.4907    
  661300       2
  0.3045      0.4954    
  661400       2
  0.3219      0.5013    
  661500       2
  0.3035      0.5130    
  661600       2
  0.3406      0.4802    
  661700       2
  0.3237      0.4762    
  661800       2
  0.3186      0.5013    
  661900       2
  0.2954      0.5222    
  662000       2
  0.3165      0.4755    
  662100       2
  0.3573      0.4618    
  662200       2
  0.3433      0.4678    
  662300       2
  0.3051      0.5086    
  662400       2
  0.3166      0.4872    
  662500       2
  0.3438      0.4947    
  662600       2
  0.3216      0.4914    
  662700       2
  0.3321      0.4767    
  662800       2
  0.3176      0.4925    
  662900       2
  0.3252      0.4971    
  663000       2
  0.3470      0.4787    
  663100       2
  0.3152      0.4813    
  663200       2
  0.2946      0.4949    
  663300       2
  0.2872      0.5120    
  663400       2
  0.3071      0.4996    
  663500       2
  0.3092      0.4978    
  663600       2
  0.2932      0.5081    
  663700       2
  0.3350      0.4766    
  663800       2
  0.3732      0.4570    
  663900       2
  0.3559      0.4730    
  664000       2
  0.3327      0.4858    
  664100       2
  0.3249      0.4831    
  664200       2
  0.2999      0.5047    
  664300       2
  0.3037      0.4995    
  664400       2
  0.3390      0.4628    
  664500       2
  0.3546      0.4628    
  664600       2
  0.3127      0.4921    
  664700       2
  0.3670      0.4477    
  664800       2
  0.3226      0.4908    
  664900       2
  0.3034      0.4924    
  665000       2
  0.3537      0.4652    
  665100       2
  0.3178      0.4899    
  665200       2
  0.2964      0.5118    
  665300       2
  0.3386      0.4720    
  665400       2
  0.3654      0.4606    
  665500       2
  0.3361      0.4769    
  665600       2
  0.3575      0.4589    
  665700       2
  0.2991      0.4946    
  665800       2
  0.3143      0.4945    
  665900       2
  0.2818      0.5204    
  666000       2
  0.3330      0.4771    
  666100       2
  0.3189      0.4867    
  666200       2
  0.2942      0.5110    
  666300       2
  0.3047      0.4837    
  666400       2
  0.3010      0.5035    
  666500       2
  0.3141      0.5089    
  666600       2
  0.3334      0.4680    
  666700       2
  0.3155      0.4966    
  666800       2
  0.3423      0.4905    
  666900       2
  0.3083      0.5043    
  667000       2
  0.3359      0.4917    
  667100       2
  0.3402      0.4710    
  667200       2
  0.3444      0.4758    
  667300       2
  0.3115      0.4813    
  667400       2
  0.3163      0.4825    
  667500       2
  0.3225      0.4879    
  667600       2
  0.3243      0.4731    
  667700       2
  0.3406      0.4847    
  667800       2
  0.3433      0.4787    
  667900       2
  0.3086      0.5038    
  668000       2
  0.3018      0.4992    
  668100       2
  0.3404      0.4807    
  668200       2
  0.3442      0.4647    
  668300       2
  0.3714      0.4458    
  668400       2
  0.3321      0.4857    
  668500       2
  0.3067      0.5194    
  668600       2
  0.3055      0.4995    
  668700       2
  0.3575      0.4637    
  668800       2
  0.3379      0.4887    
  668900       2
  0.3083      0.4894    
  669000       2
  0.2839      0.5148    
  669100       2
  0.3244      0.4869    
  669200       2
  0.2864      0.5230    
  669300       2
  0.2996      0.5088    
  669400       2
  0.3083      0.5031    
  669500       2
  0.3019      0.5044    
  669600       2
  0.3295      0.4911    
  669700       2
  0.3057      0.5016    
  669800       2
  0.3188      0.4932    
  669900       2
  0.3082      0.5032    
  670000       2
  0.3174      0.4832    
  670100       2
  0.3170      0.4933    
  670200       2
  0.2928      0.5078    
  670300       2
  0.3160      0.4987    
  670400       2
  0.3157      0.5008    
  670500       2
  0.3217      0.5017    
  670600       2
  0.3215      0.4855    
  670700       2
  0.3380      0.4885    
  670800       2
  0.3256      0.4955    
  670900       2
  0.3504      0.4812    
  671000       2
  0.3148      0.4968    
  671100       2
  0.3110      0.4993    
  671200       2
  0.3193      0.4898    
  671300       2
  0.3100      0.5092    
  671400       2
  0.3076      0.5005    
  671500       2
  0.3449      0.4795    
  671600       2
  0.3426      0.4887    
  671700       2
  0.3209      0.4854    
  671800       2
  0.3643      0.4573    
  671900       2
  0.3192      0.4904    
  672000       2
  0.3099      0.4963    
  672100       2
  0.2860      0.5269    
  672200       2
  0.3596      0.4753    
  672300       2
  0.3595      0.4687    
  672400       2
  0.3491      0.4739    
  672500       2
  0.3084      0.4984    
  672600       2
  0.3312      0.4978    
  672700       2
  0.3011      0.5104    
  672800       2
  0.3385      0.4730    
  672900       2
  0.3549      0.4589    
  673000       2
  0.3418      0.4815    
  673100       2
  0.3308      0.4921    
  673200       2
  0.3436      0.4715    
  673300       2
  0.3345      0.4806    
  673400       2
  0.3564      0.4644    
  673500       2
  0.3349      0.4678    
  673600       2
  0.3071      0.5037    
  673700       2
  0.2865      0.5221    
  673800       2
  0.3184      0.4781    
  673900       2
  0.3345      0.4874    
  674000       2
  0.3053      0.4980    
  674100       2
  0.2678      0.5233    
  674200       2
  0.2996      0.5052    
  674300       2
  0.2915      0.5120    
  674400       2
  0.2984      0.5038    
  674500       2
  0.3093      0.5033    
  674600       2
  0.2866      0.5149    
  674700       2
  0.3296      0.4806    
  674800       2
  0.3214      0.4881    
  674900       2
  0.3279      0.4841    
  675000       2
  0.3239      0.4913    
  675100       2
  0.3078      0.4946    
  675200       2
  0.2863      0.5229    
  675300       2
  0.3296      0.4869    
  675400       2
  0.3042      0.4909    
  675500       2
  0.3175      0.4823    
  675600       2
  0.3133      0.5024    
  675700       2
  0.3064      0.4992    
  675800       2
  0.3117      0.5026    
  675900       2
  0.3021      0.5073    
  676000       2
  0.2957      0.5062    
  676100       2
  0.3104      0.5018    
  676200       2
  0.3492      0.4736    
  676300       2
  0.3405      0.4788    
  676400       2
  0.3295      0.4978    
  676500       2
  0.3331      0.4815    
  676600       2
  0.3393      0.4832    
  676700       2
  0.3020      0.5102    
  676800       2
  0.3265      0.4695    
  676900       2
  0.3360      0.4848    
  677000       2
  0.3439      0.4699    
  677100       2
  0.3458      0.4614    
  677200       2
  0.3449      0.4779    
  677300       2
  0.3359      0.4828    
  677400       2
  0.2905      0.5113    
  677500       2
  0.2941      0.5092    
  677600       2
  0.3448      0.4984    
  677700       2
  0.3511      0.4886    
  677800       2
  0.3470      0.4652    
  677900       2
  0.3334      0.4899    
  678000       2
  0.3477      0.4833    
  678100       2
  0.3466      0.4737    
  678200       2
  0.3378      0.4782    
  678300       2
  0.2941      0.5091    
  678400       2
  0.3452      0.4724    
  678500       2
  0.3500      0.4662    
  678600       2
  0.3174      0.4792    
  678700       2
  0.3560      0.4692    
  678800       2
  0.3362      0.4697    
  678900       2
  0.3278      0.4854    
  679000       2
  0.2913      0.5198    
  679100       2
  0.2987      0.5240    
  679200       2
  0.3139      0.4980    
  679300       2
  0.3262      0.4927    
  679400       2
  0.3230      0.4924    
  679500       2
  0.3076      0.5083    
  679600       2
  0.3485      0.4813    
  679700       2
  0.3377      0.4764    
  679800       2
  0.3118      0.5005    
  679900       2
  0.3375      0.4741    
  680000       2
  0.3154      0.4897    
  680100       2
  0.3331      0.4704    
  680200       2
  0.3060      0.4983    
  680300       2
  0.3194      0.4936    
  680400       2
  0.2983      0.4961    
  680500       2
  0.2766      0.5235    
  680600       2
  0.3488      0.4731    
  680700       2
  0.3322      0.4699    
  680800       2
  0.3363      0.4936    
  680900       2
  0.3297      0.4834    
  681000       2
  0.3294      0.4912    
  681100       2
  0.3098      0.4908    
  681200       2
  0.2988      0.5010    
  681300       2
  0.3690      0.4714    
  681400       2
  0.3550      0.4497    
  681500       2
  0.3181      0.5067    
  681600       2
  0.3111      0.4962    
  681700       2
  0.3017      0.5121    
  681800       2
  0.3177      0.5025    
  681900       2
  0.2843      0.5016    
  682000       2
  0.3247      0.4843    
  682100       2
  0.3670      0.4498    
  682200       2
  0.3266      0.4911    
  682300       2
  0.3216      0.4920    
  682400       2
  0.3217      0.4899    
  682500       2
  0.3050      0.4957    
  682600       2
  0.3156      0.4916    
  682700       2
  0.3054      0.4904    
  682800       2
  0.2927      0.5123    
  682900       2
  0.2846      0.5123    
  683000       2
  0.3137      0.4920    
  683100       2
  0.3000      0.5104    
  683200       2
  0.3047      0.5056    
  683300       2
  0.3383      0.4677    
  683400       2
  0.3463      0.4666    
  683500       2
  0.3283      0.4783    
  683600       2
  0.3384      0.4764    
  683700       2
  0.3467      0.4640    
  683800       2
  0.3480      0.4653    
  683900       2
  0.3302      0.4869    
  684000       2
  0.3397      0.4696    
  684100       2
  0.3054      0.4998    
  684200       2
  0.3281      0.4676    
  684300       2
  0.3361      0.4894    
  684400       2
  0.3461      0.4713    
  684500       2
  0.3510      0.4639    
  684600       2
  0.3290      0.4848    
  684700       2
  0.3111      0.5026    
  684800       2
  0.3304      0.4828    
  684900       2
  0.3333      0.4877    
  685000       2
  0.3508      0.4741    
  685100       2
  0.3445      0.4768    
  685200       2
  0.3275      0.4990    
  685300       2
  0.3455      0.4668    
  685400       2
  0.3449      0.4723    
  685500       2
  0.3379      0.4876    
  685600       2
  0.3417      0.4845    
  685700       2
  0.3423      0.4787    
  685800       2
  0.3279      0.4866    
  685900       2
  0.3202      0.4950    
  686000       2
  0.3206      0.4789    
  686100       2
  0.3080      0.4992    
  686200       2
  0.3316      0.4781    
  686300       2
  0.3162      0.5016    
  686400       2
  0.3225      0.4866    
  686500       2
  0.3025      0.5009    
  686600       2
  0.3358      0.4816    
  686700       2
  0.3265      0.4801    
  686800       2
  0.3285      0.4783    
  686900       2
  0.3143      0.4818    
  687000       2
  0.3414      0.5012    
  687100       2
  0.3602      0.4646    
  687200       2
  0.3348      0.4857    
  687300       2
  0.3628      0.4686    
  687400       2
  0.3377      0.4787    
  687500       2
  0.3292      0.4864    
  687600       2
  0.3337      0.4905    
  687700       2
  0.3649      0.4604    
  687800       2
  0.3337      0.4821    
  687900       2
  0.3063      0.5040    
  688000       2
  0.3126      0.4927    
  688100       2
  0.3102      0.4872    
  688200       2
  0.3299      0.5010    
  688300       2
  0.3476      0.4718    
  688400       2
  0.3330      0.4762    
  688500       2
  0.3324      0.4811    
  688600       2
  0.2967      0.5190    
  688700       2
  0.2832      0.5119    
  688800       2
  0.3200      0.4957    
  688900       2
  0.3070      0.5019    
  689000       2
  0.3260      0.5039    
  689100       2
  0.3685      0.4550    
  689200       2
  0.3247      0.4768    
  689300       2
  0.3277      0.4834    
  689400       2
  0.3168      0.4942    
  689500       2
  0.3032      0.5201    
  689600       2
  0.3349      0.4860    
  689700       2
  0.3209      0.4954    
  689800       2
  0.3178      0.4909    
  689900       2
  0.3141      0.4887    
  690000       2
  0.3522      0.4678    
  690100       2
  0.3447      0.4717    
  690200       2
  0.3451      0.4802    
  690300       2
  0.2906      0.5004    
  690400       2
  0.3071      0.4973    
  690500       2
  0.3334      0.4761    
  690600       2
  0.3304      0.4966    
  690700       2
  0.3335      0.4743    
  690800       2
  0.3047      0.4972    
  690900       2
  0.2944      0.5095    
  691000       2
  0.3168      0.4973    
  691100       2
  0.2893      0.5080    
  691200       2
  0.2913      0.5316    
  691300       2
  0.3160      0.4922    
  691400       2
  0.3203      0.4907    
  691500       2
  0.3452      0.4764    
  691600       2
  0.3591      0.4684    
  691700       2
  0.3493      0.4581    
  691800       2
  0.3438      0.4679    
  691900       2
  0.3463      0.4623    
  692000       2
  0.3295      0.4881    
  692100       2
  0.3248      0.4768    
  692200       2
  0.3126      0.5007    
  692300       2
  0.3050      0.5154    
  692400       2
  0.2840      0.5209    
  692500       2
  0.3070      0.5262    
  692600       2
  0.3307      0.4798    
  692700       2
  0.3154      0.5014    
  692800       2
  0.3213      0.4933    
  692900       2
  0.3173      0.4807    
  693000       2
  0.3501      0.4773    
  693100       2
  0.3226      0.4898    
  693200       2
  0.3096      0.4776    
  693300       2
  0.2971      0.4959    
  693400       2
  0.3092      0.4963    
  693500       2
  0.3465      0.4811    
  693600       2
  0.3332      0.4961    
  693700       2
  0.3288      0.4876    
  693800       2
  0.3442      0.4874    
  693900       2
  0.3357      0.4880    
  694000       2
  0.3153      0.4973    
  694100       2
  0.3089      0.4850    
  694200       2
  0.2993      0.5132    
  694300       2
  0.3091      0.5120    
  694400       2
  0.3309      0.4773    
  694500       2
  0.3160      0.4796    
  694600       2
  0.3397      0.4834    
  694700       2
  0.3868      0.4396    
  694800       2
  0.2936      0.5056    
  694900       2
  0.3475      0.4787    
  695000       2
  0.3575      0.4542    
  695100       2
  0.3317      0.4925    
  695200       2
  0.2995      0.5156    
  695300       2
  0.3207      0.4845    
  695400       2
  0.3090      0.5060    
  695500       2
  0.2947      0.5171    
  695600       2
  0.2885      0.5130    
  695700       2
  0.2867      0.5188    
  695800       2
  0.3344      0.4878    
  695900       2
  0.3259      0.4855    
  696000       2
  0.3097      0.5153    
  696100       2
  0.3043      0.5176    
  696200       2
  0.3100      0.4946    
  696300       2
  0.3189      0.4845    
  696400       2
  0.3202      0.4958    
  696500       2
  0.3326      0.4890    
  696600       2
  0.3219      0.4874    
  696700       2
  0.3250      0.4896    
  696800       2
  0.3529      0.4698    
  696900       2
  0.3301      0.4909    
  697000       2
  0.3070      0.5045    
  697100       2
  0.3096      0.4987    
  697200       2
  0.3309      0.4751    
  697300       2
  0.2955      0.5039    
  697400       2
  0.3222      0.4872    
  697500       2
  0.3573      0.4659    
  697600       2
  0.2983      0.5072    
  697700       2
  0.3193      0.4932    
  697800       2
  0.3427      0.4733    
  697900       2
  0.3412      0.4781    
  698000       2
  0.3308      0.4802    
  698100       2
  0.3332      0.4725    
  698200       2
  0.3100      0.4802    
  698300       2
  0.3380      0.4784    
  698400       2
  0.3362      0.4858    
  698500       2
  0.3287      0.4981    
  698600       2
  0.3595      0.4712    
  698700       2
  0.3418      0.4902    
  698800       2
  0.3130      0.4993    
  698900       2
  0.3140      0.5063    
  699000       2
  0.3228      0.4902    
  699100       2
  0.3401      0.4688    
  699200       2
  0.3552      0.4607    
  699300       2
  0.3269      0.4848    
  699400       2
  0.3202      0.4796    
  699500       2
  0.3190      0.4818    
  699600       2
  0.3245      0.4938    
  699700       2
  0.3511      0.4658    
  699800       2
  0.3496      0.4787    
  699900       2
  0.3443      0.4866    
  700000       2
  0.3453      0.4681    
  700100       2
  0.3214      0.4973    
  700200       2
  0.3359      0.4774    
  700300       2
  0.3148      0.5024    
  700400       2
  0.3428      0.4765    
  700500       2
  0.3449      0.4802    
  700600       2
  0.3585      0.4701    
  700700       2
  0.3152      0.4947    
  700800       2
  0.3086      0.5087    
  700900       2
  0.3431      0.4777    
  701000       2
  0.2940      0.5063    
  701100       2
  0.3097      0.5047    
  701200       2
  0.3053      0.5076    
  701300       2
  0.3566      0.4706    
  701400       2
  0.3369      0.4777    
  701500       2
  0.3591      0.4691    
  701600       2
  0.3044      0.5106    
  701700       2
  0.3216      0.4848    
  701800       2
  0.3259      0.4802    
  701900       2
  0.3133      0.4928    
  702000       2
  0.3299      0.4845    
  702100       2
  0.3140      0.5009    
  702200       2
  0.3230      0.4912    
  702300       2
  0.3293      0.4832    
  702400       2
  0.3411      0.4788    
  702500       2
  0.3558      0.4689    
  702600       2
  0.3321      0.4766    
  702700       2
  0.2964      0.5157    
  702800       2
  0.3156      0.4956    
  702900       2
  0.3710      0.4554    
  703000       2
  0.3478      0.4821    
  703100       2
  0.3173      0.4947    
  703200       2
  0.3032      0.5008    
  703300       2
  0.3030      0.5131    
  703400       2
  0.3217      0.4902    
  703500       2
  0.3091      0.5046    
  703600       2
  0.3120      0.5005    
  703700       2
  0.3104      0.4921    
  703800       2
  0.3367      0.4719    
  703900       2
  0.3159      0.4958    
  704000       2
  0.2912      0.5340    
  704100       2
  0.2968      0.5138    
  704200       2
  0.3110      0.4999    
  704300       2
  0.3136      0.4972    
  704400       2
  0.3036      0.5074    
  704500       2
  0.3096      0.5015    
  704600       2
  0.2993      0.5151    
  704700       2
  0.2960      0.5055    
  704800       2
  0.2977      0.5084    
  704900       2
  0.3014      0.5248    
  705000       2
  0.3269      0.4859    
  705100       2
  0.3360      0.4925    
  705200       2
  0.3263      0.5225    
  705300       2
  0.3634      0.4472    
  705400       2
  0.3276      0.4955    
  705500       2
  0.3081      0.5061    
  705600       2
  0.3569      0.4772    
  705700       2
  0.3067      0.4970    
  705800       2
  0.3077      0.4935    
  705900       2
  0.3352      0.4804    
  706000       2
  0.3178      0.5003    
  706100       2
  0.3278      0.4837    
  706200       2
  0.2977      0.5043    
  706300       2
  0.3143      0.4855    
  706400       2
  0.3329      0.4939    
  706500       2
  0.3558      0.4709    
  706600       2
  0.3217      0.4741    
  706700       2
  0.3369      0.4820    
  706800       2
  0.3360      0.4762    
  706900       2
  0.3229      0.4826    
  707000       2
  0.3553      0.4670    
  707100       2
  0.3764      0.4546    
  707200       2
  0.3436      0.4630    
  707300       2
  0.3246      0.4990    
  707400       2
  0.2967      0.5042    
  707500       2
  0.2984      0.5008    
  707600       2
  0.3044      0.4729    
  707700       2
  0.3160      0.5020    
  707800       2
  0.3155      0.4825    
  707900       2
  0.3622      0.4599    
  708000       2
  0.3155      0.5121    
  708100       2
  0.2948      0.5052    
  708200       2
  0.2980      0.5060    
  708300       2
  0.2634      0.5454    
  708400       2
  0.3302      0.4867    
  708500       2
  0.3358      0.4777    
  708600       2
  0.3541      0.4826    
  708700       2
  0.3398      0.4769    
  708800       2
  0.3743      0.4459    
  708900       2
  0.3388      0.4891    
  709000       2
  0.3518      0.4700    
  709100       2
  0.3264      0.4915    
  709200       2
  0.3100      0.4948    
  709300       2
  0.3106      0.5209    
  709400       2
  0.3113      0.4944    
  709500       2
  0.3073      0.5043    
  709600       2
  0.3275      0.4830    
  709700       2
  0.3233      0.4894    
  709800       2
  0.3280      0.4952    
  709900       2
  0.3176      0.4988    
  710000       2
  0.3158      0.4909    
  710100       2
  0.3218      0.4787    
  710200       2
  0.3118      0.5011    
  710300       2
  0.2969      0.5107    
  710400       2
  0.2949      0.5079    
  710500       2
  0.3415      0.4618    
  710600       2
  0.3169      0.5008    
  710700       2
  0.3471      0.4642    
  710800       2
  0.3488      0.4719    
  710900       2
  0.3312      0.4841    
  711000       2
  0.3126      0.4852    
  711100       2
  0.3164      0.4969    
  711200       2
  0.3518      0.4718    
  711300       2
  0.3194      0.4850    
  711400       2
  0.3421      0.4846    
  711500       2
  0.3346      0.4844    
  711600       2
  0.3189      0.5026    
  711700       2
  0.3360      0.4755    
  711800       2
  0.3469      0.4630    
  711900       2
  0.3264      0.4905    
  712000       2
  0.3282      0.4840    
  712100       2
  0.3347      0.4895    
  712200       2
  0.3187      0.5047    
  712300       2
  0.3024      0.5090    
  712400       2
  0.3298      0.4723    
  712500       2
  0.3120      0.4863    
  712600       2
  0.3243      0.4982    
  712700       2
  0.3214      0.4903    
  712800       2
  0.2958      0.5134    
  712900       2
  0.3267      0.4903    
  713000       2
  0.3033      0.4835    
  713100       2
  0.3230      0.5022    
  713200       2
  0.3220      0.4861    
  713300       2
  0.3483      0.4869    
  713400       2
  0.3505      0.4784    
  713500       2
  0.3416      0.4794    
  713600       2
  0.3289      0.4890    
  713700       2
  0.3027      0.5159    
  713800       2
  0.3125      0.4957    
  713900       2
  0.3404      0.4780    
  714000       2
  0.3246      0.4877    
  714100       2
  0.3504      0.4746    
  714200       2
  0.3309      0.4964    
  714300       2
  0.3426      0.4630    
  714400       2
  0.3429      0.4837    
  714500       2
  0.3260      0.4935    
  714600       2
  0.2994      0.5093    
  714700       2
  0.3093      0.5111    
  714800       2
  0.3191      0.4785    
  714900       2
  0.3660      0.4550    
  715000       2
  0.3869      0.4328    
  715100       2
  0.3541      0.4671    
  715200       2
  0.3213      0.4877    
  715300       2
  0.3101      0.4865    
  715400       2
  0.3176      0.4912    
  715500       2
  0.2817      0.5138    
  715600       2
  0.3062      0.4903    
  715700       2
  0.2965      0.5081    
  715800       2
  0.3433      0.4776    
  715900       2
  0.3451      0.4754    
  716000       2
  0.3115      0.4904    
  716100       2
  0.3053      0.5027    
  716200       2
  0.3260      0.4873    
  716300       2
  0.3382      0.4705    
  716400       2
  0.3487      0.4882    
  716500       2
  0.3176      0.4903    
  716600       2
  0.3125      0.4901    
  716700       2
  0.3098      0.4956    
  716800       2
  0.3212      0.5058    
  716900       2
  0.3169      0.4973    
  717000       2
  0.3374      0.4725    
  717100       2
  0.3620      0.4597    
  717200       2
  0.3310      0.4913    
  717300       2
  0.3627      0.4391    
  717400       2
  0.3306      0.4829    
  717500       2
  0.3101      0.4952    
  717600       2
  0.3587      0.4724    
  717700       2
  0.3325      0.4884    
  717800       2
  0.3585      0.4699    
  717900       2
  0.3431      0.4782    
  718000       2
  0.3534      0.4801    
  718100       2
  0.3216      0.4897    
  718200       2
  0.3605      0.4703    
  718300       2
  0.3392      0.4700    
  718400       2
  0.3378      0.4810    
  718500       2
  0.3270      0.5053    
  718600       2
  0.2780      0.5041    
  718700       2
  0.3260      0.4860    
  718800       2
  0.2941      0.5083    
  718900       2
  0.3091      0.5030    
  719000       2
  0.2943      0.5035    
  719100       2
  0.3074      0.4869    
  719200       2
  0.3621      0.4558    
  719300       2
  0.3321      0.4806    
  719400       2
  0.3252      0.4870    
  719500       2
  0.3487      0.4821    
  719600       2
  0.3318      0.4765    
  719700       2
  0.3418      0.4808    
  719800       2
  0.3246      0.4889    
  719900       2
  0.3414      0.4718    
  720000       2
  0.3461      0.4861    
  720100       2
  0.3256      0.4907    
  720200       2
  0.3054      0.5023    
  720300       2
  0.3005      0.5044    
  720400       2
  0.3458      0.4834    
  720500       2
  0.3439      0.4772    
  720600       2
  0.3298      0.4843    
  720700       2
  0.3248      0.4803    
  720800       2
  0.3128      0.5031    
  720900       2
  0.2955      0.5023    
  721000       2
  0.3277      0.4899    
  721100       2
  0.2950      0.5195    
  721200       2
  0.3173      0.4969    
  721300       2
  0.2877      0.5118    
  721400       2
  0.2914      0.5133    
  721500       2
  0.3344      0.4825    
  721600       2
  0.3168      0.4858    
  721700       2
  0.3246      0.4819    
  721800       2
  0.2907      0.5216    
  721900       2
  0.2770      0.5290    
  722000       2
  0.2969      0.4976    
  722100       2
  0.3446      0.4832    
  722200       2
  0.3072      0.5062    
  722300       2
  0.3297      0.4751    
  722400       2
  0.3322      0.4764    
  722500       2
  0.3175      0.4971    
  722600       2
  0.3014      0.5084    
  722700       2
  0.3086      0.4833    
  722800       2
  0.3177      0.5016    
  722900       2
  0.3253      0.4989    
  723000       2
  0.3118      0.5077    
  723100       2
  0.3577      0.4506    
  723200       2
  0.3352      0.4736    
  723300       2
  0.3086      0.5046    
  723400       2
  0.2890      0.5274    
  723500       2
  0.3345      0.5006    
  723600       2
  0.3220      0.4888    
  723700       2
  0.3106      0.5097    
  723800       2
  0.3090      0.4902    
  723900       2
  0.3302      0.4965    
  724000       2
  0.3238      0.4904    
  724100       2
  0.3143      0.4855    
  724200       2
  0.3019      0.5095    
  724300       2
  0.3127      0.5103    
  724400       2
  0.3085      0.4932    
  724500       2
  0.3208      0.4931    
  724600       2
  0.2829      0.5171    
  724700       2
  0.3166      0.4905    
  724800       2
  0.2867      0.5032    
  724900       2
  0.3043      0.5023    
  725000       2
  0.3450      0.4718    
  725100       2
  0.3216      0.4835    
  725200       2
  0.3197      0.4996    
  725300       2
  0.3251      0.4745    
  725400       2
  0.3478      0.4865    
  725500       2
  0.3084      0.5038    
  725600       2
  0.3200      0.4965    
  725700       2
  0.3410      0.4754    
  725800       2
  0.3333      0.4839    
  725900       2
  0.3587      0.4504    
  726000       2
  0.3207      0.4878    
  726100       2
  0.2989      0.5142    
  726200       2
  0.3170      0.4858    
  726300       2
  0.3183      0.4953    
  726400       2
  0.3247      0.4752    
  726500       2
  0.3223      0.4926    
  726600       2
  0.3179      0.4923    
  726700       2
  0.3028      0.5090    
  726800       2
  0.2825      0.5216    
  726900       2
  0.2798      0.5257    
  727000       2
  0.2821      0.5285    
  727100       2
  0.3104      0.5052    
  727200       2
  0.3138      0.4922    
  727300       2
  0.3233      0.4952    
  727400       2
  0.3276      0.4939    
  727500       2
  0.3328      0.4835    
  727600       2
  0.3395      0.4680    
  727700       2
  0.3467      0.4622    
  727800       2
  0.3216      0.4883    
  727900       2
  0.2934      0.5255    
  728000       2
  0.3052      0.5081    
  728100       2
  0.3446      0.4676    
  728200       2
  0.3260      0.4907    
  728300       2
  0.3111      0.4878    
  728400       2
  0.3221      0.4877    
  728500       2
  0.3403      0.4814    
  728600       2
  0.3376      0.4816    
  728700       2
  0.3273      0.4901    
  728800       2
  0.3280      0.4861    
  728900       2
  0.3320      0.4764    
  729000       2
  0.3647      0.4606    
  729100       2
  0.3230      0.4851    
  729200       2
  0.3101      0.4898    
  729300       2
  0.3274      0.4846    
  729400       2
  0.3266      0.4771    
  729500       2
  0.3289      0.4915    
  729600       2
  0.3222      0.4954    
  729700       2
  0.3280      0.4855    
  729800       2
  0.3273      0.4777    
  729900       2
  0.3156      0.4897    
  730000       2
  0.3417      0.4840    
  730100       2
  0.3188      0.4913    
  730200       2
  0.3240      0.4816    
  730300       2
  0.3366      0.4850    
  730400       2
  0.3457      0.4831    
  730500       2
  0.3141      0.4937    
  730600       2
  0.3417      0.4735    
  730700       2
  0.3497      0.4760    
  730800       2
  0.3342      0.4688    
  730900       2
  0.3004      0.5197    
  731000       2
  0.3318      0.4894    
  731100       2
  0.3183      0.4941    
  731200       2
  0.3061      0.5061    
  731300       2
  0.3440      0.4645    
  731400       2
  0.3359      0.4821    
  731500       2
  0.3425      0.4778    
  731600       2
  0.3185      0.4774    
  731700       2
  0.2804      0.5094    
  731800       2
  0.3107      0.5042    
  731900       2
  0.3048      0.5103    
  732000       2
  0.3359      0.4701    
  732100       2
  0.3558      0.4765    
  732200       2
  0.3487      0.4768    
  732300       2
  0.3300      0.4677    
  732400       2
  0.3156      0.4995    
  732500       2
  0.3495      0.4625    
  732600       2
  0.3618      0.4547    
  732700       2
  0.3254      0.4832    
  732800       2
  0.3338      0.4840    
  732900       2
  0.3216      0.4813    
  733000       2
  0.3257      0.4798    
  733100       2
  0.3218      0.4962    
  733200       2
  0.3142      0.4858    
  733300       2
  0.3468      0.4767    
  733400       2
  0.3103      0.4928    
  733500       2
  0.3431      0.4848    
  733600       2
  0.3307      0.4818    
  733700       2
  0.3087      0.5080    
  733800       2
  0.3207      0.4865    
  733900       2
  0.3853      0.4521    
  734000       2
  0.3550      0.4533    
  734100       2
  0.3633      0.4551    
  734200       2
  0.3297      0.4922    
  734300       2
  0.3643      0.4491    
  734400       2
  0.3213      0.4812    
  734500       2
  0.3263      0.4899    
  734600       2
  0.3548      0.4685    
  734700       2
  0.3321      0.4824    
  734800       2
  0.3210      0.4937    
  734900       2
  0.3206      0.4835    
  735000       2
  0.3152      0.4936    
  735100       2
  0.2877      0.5335    
  735200       2
  0.2902      0.5058    
  735300       2
  0.3183      0.4928    
  735400       2
  0.3165      0.4908    
  735500       2
  0.3556      0.4667    
  735600       2
  0.3636      0.4624    
  735700       2
  0.3367      0.4710    
  735800       2
  0.3289      0.4963    
  735900       2
  0.3226      0.4796    
  736000       2
  0.3263      0.4755    
  736100       2
  0.3402      0.4750    
  736200       2
  0.3462      0.4640    
  736300       2
  0.3539      0.4672    
  736400       2
  0.3510      0.4715    
  736500       2
  0.3414      0.4678    
  736600       2
  0.3000      0.5052    
  736700       2
  0.3204      0.4987    
  736800       2
  0.3346      0.4906    
  736900       2
  0.3502      0.4632    
  737000       2
  0.3692      0.4665    
  737100       2
  0.3420      0.4794    
  737200       2
  0.3392      0.4671    
  737300       2
  0.3209      0.4974    
  737400       2
  0.3145      0.4900    
  737500       2
  0.2921      0.4994    
  737600       2
  0.2888      0.5115    
  737700       2
  0.3091      0.5050    
  737800       2
  0.3078      0.5043    
  737900       2
  0.3290      0.4903    
  738000       2
  0.3295      0.4979    
  738100       2
  0.3529      0.4632    
  738200       2
  0.3424      0.4742    
  738300       2
  0.3552      0.4757    
  738400       2
  0.3267      0.4836    
  738500       2
  0.3237      0.4929    
  738600       2
  0.2947      0.5015    
  738700       2
  0.3441      0.4846    
  738800       2
  0.3364      0.4722    
  738900       2
  0.3406      0.4642    
  739000       2
  0.3441      0.4870    
  739100       2
  0.3313      0.4926    
  739200       2
  0.3548      0.4628    
  739300       2
  0.3662      0.4544    
  739400       2
  0.3540      0.4725    
  739500       2
  0.3670      0.4539    
  739600       2
  0.3276      0.4782    
  739700       2
  0.2839      0.5126    
  739800       2
  0.3155      0.4920    
  739900       2
  0.3408      0.4799    
  740000       2
  0.3623      0.4707    
  740100       2
  0.3187      0.4809    
  740200       2
  0.3079      0.4782    
  740300       2
  0.2994      0.5117    
  740400       2
  0.3427      0.4899    
  740500       2
  0.3421      0.4834    
  740600       2
  0.3250      0.4922    
  740700       2
  0.3290      0.4797    
  740800       2
  0.3397      0.4682    
  740900       2
  0.3463      0.4690    
  741000       2
  0.3289      0.4844    
  741100       2
  0.3184      0.4919    
  741200       2
  0.3300      0.4916    
  741300       2
  0.3300      0.4778    
  741400       2
  0.3409      0.4882    
  741500       2
  0.3403      0.4731    
  741600       2
  0.3414      0.4830    
  741700       2
  0.3238      0.4831    
  741800       2
  0.3041      0.4967    
  741900       2
  0.3158      0.4935    
  742000       2
  0.3076      0.5027    
  742100       2
  0.3496      0.4779    
  742200       2
  0.3308      0.4750    
  742300       2
  0.3001      0.4987    
  742400       2
  0.3237      0.4913    
  742500       2
  0.3175      0.4818    
  742600       2
  0.2703      0.5260    
  742700       2
  0.3228      0.4873    
  742800       2
  0.3245      0.4787    
  742900       2
  0.2840      0.5262    
  743000       2
  0.2974      0.5078    
  743100       2
  0.2919      0.5197    
  743200       2
  0.2859      0.5097    
  743300       2
  0.2714      0.5203    
  743400       2
  0.3211      0.4957    
  743500       2
  0.3134      0.4958    
  743600       2
  0.3268      0.4890    
  743700       2
  0.3404      0.4734    
  743800       2
  0.3322      0.4999    
  743900       2
  0.3564      0.4585    
  744000       2
  0.3477      0.4724    
  744100       2
  0.3220      0.5080    
  744200       2
  0.3472      0.4886    
  744300       2
  0.2879      0.5169    
  744400       2
  0.2976      0.5157    
  744500       2
  0.2904      0.5205    
  744600       2
  0.3206      0.5053    
  744700       2
  0.3425      0.4732    
  744800       2
  0.3265      0.4848    
  744900       2
  0.3401      0.4646    
  745000       2
  0.3705      0.4442    
  745100       2
  0.3687      0.4767    
  745200       2
  0.3676      0.4597    
  745300       2
  0.3522      0.4609    
  745400       2
  0.3236      0.5005    
  745500       2
  0.3318      0.4885    
  745600       2
  0.3219      0.4810    
  745700       2
  0.3267      0.4970    
  745800       2
  0.3241      0.4945    
  745900       2
  0.3007      0.5013    
  746000       2
  0.3463      0.4681    
  746100       2
  0.3194      0.4913    
  746200       2
  0.3392      0.4770    
  746300       2
  0.3150      0.4906    
  746400       2
  0.2945      0.4934    
  746500       2
  0.3261      0.4853    
  746600       2
  0.3103      0.4985    
  746700       2
  0.3212      0.4974    
  746800       2
  0.3429      0.4575    
  746900       2
  0.3193      0.5043    
  747000       2
  0.3232      0.5037    
  747100       2
  0.3267      0.4853    
  747200       2
  0.3103      0.5046    
  747300       2
  0.3039      0.5081    
  747400       2
  0.3075      0.5028    
  747500       2
  0.3253      0.4947    
  747600       2
  0.3207      0.5012    
  747700       2
  0.3413      0.4717    
  747800       2
  0.3617      0.4544    
  747900       2
  0.3261      0.4931    
  748000       2
  0.3295      0.4938    
  748100       2
  0.3437      0.4645    
  748200       2
  0.3343      0.4819    
  748300       2
  0.3134      0.4855    
  748400       2
  0.3318      0.4801    
  748500       2
  0.3219      0.4992    
  748600       2
  0.3275      0.4802    
  748700       2
  0.3463      0.4863    
  748800       2
  0.3332      0.4831    
  748900       2
  0.3416      0.4708    
  749000       2
  0.3418      0.4812    
  749100       2
  0.3171      0.4966    
  749200       2
  0.3215      0.4902    
  749300       2
  0.3365      0.4753    
  749400       2
  0.3442      0.4779    
  749500       2
  0.3271      0.4865    
  749600       2
  0.3119      0.4992    
  749700       2
  0.3272      0.4959    
  749800       2
  0.3160      0.4980    
  749900       2
  0.3380      0.4819    
  750000       2
  0.3071      0.5003    
  750100       2
  0.3615      0.4440    
  750200       2
  0.3739      0.4616    
  750300       2
  0.3147      0.4963    
  750400       2
  0.3174      0.4832    
  750500       2
  0.3312      0.4793    
  750600       2
  0.3299      0.4892    
  750700       2
  0.3097      0.4898    
  750800       2
  0.3263      0.4888    
  750900       2
  0.3447      0.4778    
  751000       2
  0.3401      0.4777    
  751100       2
  0.3283      0.4904    
  751200       2
  0.3495      0.4620    
  751300       2
  0.3072      0.5000    
  751400       2
  0.3056      0.4982    
  751500       2
  0.3319      0.4696    
  751600       2
  0.3178      0.5008    
  751700       2
  0.2984      0.5101    
  751800       2
  0.3431      0.4763    
  751900       2
  0.3328      0.4801    
  752000       2
  0.3222      0.4882    
  752100       2
  0.3176      0.5167    
  752200       2
  0.3088      0.5058    
  752300       2
  0.3242      0.4953    
  752400       2
  0.2889      0.5193    
  752500       2
  0.3230      0.4888    
  752600       2
  0.3074      0.4943    
  752700       2
  0.3091      0.4973    
  752800       2
  0.3028      0.4992    
  752900       2
  0.3043      0.5067    
  753000       2
  0.3213      0.4906    
  753100       2
  0.3251      0.4803    
  753200       2
  0.3351      0.4674    
  753300       2
  0.3256      0.4909    
  753400       2
  0.3189      0.4713    
  753500       2
  0.3544      0.4556    
  753600       2
  0.3501      0.4657    
  753700       2
  0.3001      0.5177    
  753800       2
  0.3199      0.5102    
  753900       2
  0.3165      0.4881    
  754000       2
  0.3318      0.4787    
  754100       2
  0.3095      0.5040    
  754200       2
  0.2992      0.4946    
  754300       2
  0.3127      0.4939    
  754400       2
  0.3251      0.4866    
  754500       2
  0.2780      0.5240    
  754600       2
  0.3118      0.5050    
  754700       2
  0.2944      0.5096    
  754800       2
  0.3310      0.4880    
  754900       2
  0.3064      0.5050    
  755000       2
  0.3214      0.4873    
  755100       2
  0.3599      0.4584    
  755200       2
  0.3526      0.4631    
  755300       2
  0.3283      0.4866    
  755400       2
  0.3311      0.4891    
  755500       2
  0.3449      0.4775    
  755600       2
  0.3212      0.4791    
  755700       2
  0.3328      0.4706    
  755800       2
  0.3326      0.4796    
  755900       2
  0.3192      0.4881    
  756000       2
  0.2995      0.5044    
  756100       2
  0.2935      0.4938    
  756200       2
  0.2944      0.5153    
  756300       2
  0.2930      0.5204    
  756400       2
  0.3201      0.4933    
  756500       2
  0.3025      0.4974    
  756600       2
  0.3307      0.4800    
  756700       2
  0.3598      0.4497    
  756800       2
  0.3564      0.4499    
  756900       2
  0.3402      0.4812    
  757000       2
  0.3341      0.4700    
  757100       2
  0.3312      0.4805    
  757200       2
  0.3360      0.4776    
  757300       2
  0.3492      0.4773    
  757400       2
  0.3461      0.4703    
  757500       2
  0.3527      0.4832    
  757600       2
  0.3228      0.5113    
  757700       2
  0.3314      0.4915    
  757800       2
  0.3519      0.4642    
  757900       2
  0.3394      0.4790    
  758000       2
  0.3404      0.4728    
  758100       2
  0.3211      0.4934    
  758200       2
  0.3357      0.4946    
  758300       2
  0.3330      0.4736    
  758400       2
  0.3078      0.5179    
  758500       2
  0.3140      0.5018    
  758600       2
  0.3221      0.5018    
  758700       2
  0.3234      0.5018    
  758800       2
  0.3014      0.5238    
  758900       2
  0.2790      0.5172    
  759000       2
  0.3283      0.4845    
  759100       2
  0.3382      0.4804    
  759200       2
  0.3358      0.4588    
  759300       2
  0.3356      0.4770    
  759400       2
  0.3770      0.4421    
  759500       2
  0.3433      0.4833    
  759600       2
  0.3047      0.5012    
  759700       2
  0.3370      0.4943    
  759800       2
  0.3328      0.4930    
  759900       2
  0.3639      0.4679    
  760000       2
  0.3119      0.4991    
  760100       2
  0.2987      0.5073    
  760200       2
  0.3243      0.4882    
  760300       2
  0.3628      0.4718    
  760400       2
  0.3654      0.4535    
  760500       2
  0.3267      0.4744    
  760600       2
  0.3053      0.5082    
  760700       2
  0.2838      0.5190    
  760800       2
  0.3152      0.4965    
  760900       2
  0.3021      0.5077    
  761000       2
  0.3171      0.4991    
  761100       2
  0.3357      0.4860    
  761200       2
  0.3591      0.4620    
  761300       2
  0.3411      0.4769    
  761400       2
  0.3203      0.4918    
  761500       2
  0.3476      0.4712    
  761600       2
  0.3190      0.4884    
  761700       2
  0.3149      0.5162    
  761800       2
  0.3436      0.4697    
  761900       2
  0.3386      0.4752    
  762000       2
  0.3436      0.4749    
  762100       2
  0.3415      0.4807    
  762200       2
  0.3306      0.4725    
  762300       2
  0.3372      0.4708    
  762400       2
  0.3067      0.5059    
  762500       2
  0.3640      0.4688    
  762600       2
  0.3743      0.4433    
  762700       2
  0.3497      0.4701    
  762800       2
  0.3226      0.4964    
  762900       2
  0.3211      0.4930    
  763000       2
  0.3434      0.4892    
  763100       2
  0.3378      0.4774    
  763200       2
  0.3405      0.4811    
  763300       2
  0.3774      0.4369    
  763400       2
  0.3511      0.4677    
  763500       2
  0.3560      0.4675    
  763600       2
  0.3568      0.4692    
  763700       2
  0.3149      0.4870    
  763800       2
  0.3612      0.4610    
  763900       2
  0.3285      0.4877    
  764000       2
  0.3660      0.4655    
  764100       2
  0.3416      0.4749    
  764200       2
  0.3044      0.5077    
  764300       2
  0.3224      0.4835    
  764400       2
  0.3244      0.4833    
  764500       2
  0.2963      0.5146    
  764600       2
  0.3318      0.4788    
  764700       2
  0.3395      0.4869    
  764800       2
  0.3507      0.4741    
  764900       2
  0.3426      0.4600    
  765000       2
  0.3388      0.4807    
  765100       2
  0.3071      0.5067    
  765200       2
  0.3259      0.4942    
  765300       2
  0.3219      0.4831    
  765400       2
  0.3336      0.4858    
  765500       2
  0.3260      0.4828    
  765600       2
  0.3056      0.4988    
  765700       2
  0.3275      0.4920    
  765800       2
  0.2999      0.5021    
  765900       2
  0.2853      0.5063    
  766000       2
  0.2734      0.5156    
  766100       2
  0.2870      0.5101    
  766200       2
  0.3279      0.4907    
  766300       2
  0.3446      0.4706    
  766400       2
  0.3182      0.4998    
  766500       2
  0.3145      0.4987    
  766600       2
  0.3262      0.4840    
  766700       2
  0.3134      0.4899    
  766800       2
  0.3307      0.4832    
  766900       2
  0.3364      0.4834    
  767000       2
  0.3414      0.4821    
  767100       2
  0.3189      0.4933    
  767200       2
  0.3160      0.4921    
  767300       2
  0.3155      0.5003    
  767400       2
  0.3273      0.4751    
  767500       2
  0.3076      0.4859    
  767600       2
  0.3297      0.4868    
  767700       2
  0.3061      0.4933    
  767800       2
  0.3469      0.4733    
  767900       2
  0.3373      0.4839    
  768000       2
  0.3299      0.5060    
  768100       2
  0.3315      0.4754    
  768200       2
  0.3120      0.5090    
  768300       2
  0.3498      0.4751    
  768400       2
  0.3506      0.4695    
  768500       2
  0.3291      0.4805    
  768600       2
  0.3139      0.4981    
  768700       2
  0.3140      0.4865    
  768800       2
  0.3254      0.4960    
  768900       2
  0.3256      0.4736    
  769000       2
  0.3327      0.4894    
  769100       2
  0.3441      0.4646    
  769200       2
  0.3220      0.4667    
  769300       2
  0.3130      0.4840    
  769400       2
  0.3272      0.4862    
  769500       2
  0.3352      0.4824    
  769600       2
  0.3092      0.4884    
  769700       2
  0.3308      0.4889    
  769800       2
  0.3401      0.4810    
  769900       2
  0.3059      0.5116    
  770000       2
  0.3086      0.5092    
  770100       2
  0.3134      0.4901    
  770200       2
  0.3111      0.5112    
  770300       2
  0.3347      0.4702    
  770400       2
  0.3215      0.4768    
  770500       2
  0.3288      0.4736    
  770600       2
  0.3034      0.5016    
  770700       2
  0.3237      0.4804    
  770800       2
  0.3194      0.4804    
  770900       2
  0.3522      0.4654    
  771000       2
  0.3429      0.4626    
  771100       2
  0.2959      0.5069    
  771200       2
  0.3581      0.4692    
  771300       2
  0.3322      0.4850    
  771400       2
  0.3257      0.4845    
  771500       2
  0.2981      0.4951    
  771600       2
  0.3153      0.4937    
  771700       2
  0.3321      0.4801    
  771800       2
  0.2901      0.5020    
  771900       2
  0.2945      0.5049    
  772000       2
  0.3419      0.4808    
  772100       2
  0.3631      0.4694    
  772200       2
  0.3175      0.4888    
  772300       2
  0.3393      0.4692    
  772400       2
  0.3612      0.4667    
  772500       2
  0.3084      0.5012    
  772600       2
  0.3393      0.4794    
  772700       2
  0.3058      0.4971    
  772800       2
  0.3071      0.4879    
  772900       2
  0.3167      0.4963    
  773000       2
  0.2981      0.5071    
  773100       2
  0.3078      0.4910    
  773200       2
  0.3022      0.5087    
  773300       2
  0.3265      0.4743    
  773400       2
  0.3258      0.4848    
  773500       2
  0.3414      0.4861    
  773600       2
  0.3445      0.4761    
  773700       2
  0.3584      0.4636    
  773800       2
  0.3394      0.4864    
  773900       2
  0.3264      0.4896    
  774000       2
  0.3357      0.4807    
  774100       2
  0.3317      0.4681    
  774200       2
  0.3215      0.4914    
  774300       2
  0.3290      0.4718    
  774400       2
  0.3443      0.4803    
  774500       2
  0.3449      0.4681    
  774600       2
  0.3022      0.5092    
  774700       2
  0.3308      0.4808    
  774800       2
  0.3153      0.4974    
  774900       2
  0.3209      0.4844    
  775000       2
  0.3311      0.4968    
  775100       2
  0.3341      0.4801    
  775200       2
  0.2919      0.5107    
  775300       2
  0.3367      0.4767    
  775400       2
  0.3190      0.4987    
  775500       2
  0.3330      0.4892    
  775600       2
  0.3540      0.4661    
  775700       2
  0.3288      0.4834    
  775800       2
  0.3362      0.4792    
  775900       2
  0.3158      0.4900    
  776000       2
  0.3072      0.5048    
  776100       2
  0.3453      0.4648    
  776200       2
  0.3520      0.4742    
  776300       2
  0.3256      0.4906    
  776400       2
  0.3028      0.5041    
  776500       2
  0.2632      0.5239    
  776600       2
  0.2878      0.5155    
  776700       2
  0.3103      0.4944    
  776800       2
  0.3162      0.5026    
  776900       2
  0.3008      0.5097    
  777000       2
  0.2851      0.5065    
  777100       2
  0.3123      0.4995    
  777200       2
  0.3400      0.4957    
  777300       2
  0.3421      0.4848    
  777400       2
  0.3410      0.4815    
  777500       2
  0.3230      0.4960    
  777600       2
  0.3148      0.5002    
  777700       2
  0.3378      0.4723    
  777800       2
  0.3111      0.4914    
  777900       2
  0.3096      0.5048    
  778000       2
  0.3281      0.5063    
  778100       2
  0.3138      0.4915    
  778200       2
  0.3374      0.4858    
  778300       2
  0.3228      0.4855    
  778400       2
  0.3275      0.4798    
  778500       2
  0.3261      0.4903    
  778600       2
  0.3558      0.4563    
  778700       2
  0.3626      0.4681    
  778800       2
  0.3309      0.4882    
  778900       2
  0.3150      0.4887    
  779000       2
  0.3389      0.4696    
  779100       2
  0.3103      0.4824    
  779200       2
  0.3481      0.4814    
  779300       2
  0.3355      0.4710    
  779400       2
  0.3291      0.4967    
  779500       2
  0.3234      0.4903    
  779600       2
  0.3668      0.4564    
  779700       2
  0.3193      0.5075    
  779800       2
  0.3273      0.4879    
  779900       2
  0.2959      0.5045    
  780000       2
  0.3078      0.5079    
  780100       2
  0.3298      0.4755    
  780200       2
  0.3078      0.5060    
  780300       2
  0.3194      0.4975    
  780400       2
  0.2893      0.5026    
  780500       2
  0.3117      0.4998    
  780600       2
  0.3237      0.4896    
  780700       2
  0.3262      0.4914    
  780800       2
  0.3315      0.4889    
  780900       2
  0.3179      0.4918    
  781000       2
  0.3524      0.4770    
  781100       2
  0.3405      0.4843    
  781200       2
  0.3242      0.4837    
  781300       2
  0.3268      0.4847    
  781400       2
  0.3539      0.4669    
  781500       2
  0.3477      0.4748    
  781600       2
  0.3274      0.4915    
  781700       2
  0.3051      0.4896    
  781800       2
  0.3258      0.4920    
  781900       2
  0.3441      0.4849    
  782000       2
  0.3497      0.4776    
  782100       2
  0.3155      0.4906    
  782200       2
  0.3293      0.4770    
  782300       2
  0.2879      0.5096    
  782400       2
  0.2935      0.5241    
  782500       2
  0.3272      0.4895    
  782600       2
  0.3093      0.5153    
  782700       2
  0.3330      0.4873    
  782800       2
  0.3123      0.5001    
  782900       2
  0.3282      0.4737    
  783000       2
  0.3310      0.4961    
  783100       2
  0.3545      0.4642    
  783200       2
  0.3126      0.5029    
  783300       2
  0.3420      0.4748    
  783400       2
  0.3371      0.4819    
  783500       2
  0.3496      0.4703    
  783600       2
  0.3203      0.4820    
  783700       2
  0.3079      0.4950    
  783800       2
  0.2991      0.4953    
  783900       2
  0.3162      0.5074    
  784000       2
  0.2885      0.5178    
  784100       2
  0.3202      0.4999    
  784200       2
  0.3189      0.4961    
  784300       2
  0.3448      0.4778    
  784400       2
  0.2923      0.4987    
  784500       2
  0.3292      0.4788    
  784600       2
  0.3398      0.4676    
  784700       2
  0.3142      0.4950    
  784800       2
  0.3249      0.4910    
  784900       2
  0.3247      0.4904    
  785000       2
  0.3013      0.5065    
  785100       2
  0.2938      0.5068    
  785200       2
  0.3152      0.4894    
  785300       2
  0.3214      0.5041    
  785400       2
  0.3671      0.4557    
  785500       2
  0.3479      0.4785    
  785600       2
  0.3033      0.5068    
  785700       2
  0.3902      0.4352    
  785800       2
  0.3738      0.4450    
  785900       2
  0.3335      0.4758    
  786000       2
  0.3295      0.4929    
  786100       2
  0.3743      0.4610    
  786200       2
  0.3332      0.4841    
  786300       2
  0.3284      0.4872    
  786400       2
  0.3622      0.4591    
  786500       2
  0.3188      0.4966    
  786600       2
  0.3267      0.4879    
  786700       2
  0.3232      0.4828    
  786800       2
  0.3406      0.4784    
  786900       2
  0.3619      0.4668    
  787000       2
  0.3313      0.4836    
  787100       2
  0.3306      0.4880    
  787200       2
  0.3322      0.4747    
  787300       2
  0.3175      0.4843    
  787400       2
  0.3326      0.4871    
  787500       2
  0.3400      0.4844    
  787600       2
  0.3304      0.4884    
  787700       2
  0.3570      0.4671    
  787800       2
  0.3661      0.4534    
  787900       2
  0.3572      0.4661    
  788000       2
  0.3147      0.5010    
  788100       2
  0.3052      0.4922    
  788200       2
  0.3254      0.4924    
  788300       2
  0.3450      0.4741    
  788400       2
  0.3343      0.4807    
  788500       2
  0.3316      0.4866    
  788600       2
  0.3069      0.4996    
  788700       2
  0.3133      0.4938    
  788800       2
  0.3202      0.5007    
  788900       2
  0.3169      0.4931    
  789000       2
  0.3462      0.4800    
  789100       2
  0.3494      0.4853    
  789200       2
  0.3276      0.4986    
  789300       2
  0.3471      0.4656    
  789400       2
  0.3455      0.4705    
  789500       2
  0.3481      0.4860    
  789600       2
  0.3621      0.4701    
  789700       2
  0.2962      0.5121    
  789800       2
  0.3561      0.4660    
  789900       2
  0.3650      0.4632    
  790000       2
  0.3947      0.4448    
  790100       2
  0.3637      0.4574    
  790200       2
  0.3262      0.4914    
  790300       2
  0.3007      0.5070    
  790400       2
  0.2882      0.5162    
  790500       2
  0.3139      0.5030    
  790600       2
  0.3299      0.4819    
  790700       2
  0.3406      0.4814    
  790800       2
  0.3046      0.5028    
  790900       2
  0.3216      0.4944    
  791000       2
  0.3292      0.4835    
  791100       2
  0.2956      0.5129    
  791200       2
  0.3098      0.5132    
  791300       2
  0.3350      0.4705    
  791400       2
  0.3188      0.4868    
  791500       2
  0.3404      0.4804    
  791600       2
  0.3523      0.4787    
  791700       2
  0.3488      0.4693    
  791800       2
  0.3697      0.4550    
  791900       2
  0.3697      0.4519    
  792000       2
  0.3257      0.4852    
  792100       2
  0.3502      0.4737    
  792200       2
  0.3316      0.4863    
  792300       2
  0.3223      0.4867    
  792400       2
  0.3103      0.5002    
  792500       2
  0.2890      0.5040    
  792600       2
  0.3102      0.5123    
  792700       2
  0.3185      0.5012    
  792800       2
  0.3089      0.5073    
  792900       2
  0.3382      0.4753    
  793000       2
  0.3036      0.5124    
  793100       2
  0.3199      0.5204    
  793200       2
  0.3474      0.4717    
  793300       2
  0.3038      0.4883    
  793400       2
  0.3024      0.5102    
  793500       2
  0.2901      0.5280    
  793600       2
  0.3249      0.5022    
  793700       2
  0.3550      0.4663    
  793800       2
  0.3059      0.5020    
  793900       2
  0.3075      0.4979    
  794000       2
  0.3244      0.4941    
  794100       2
  0.3065      0.4943    
  794200       2
  0.3288      0.4801    
  794300       2
  0.3041      0.5137    
  794400       2
  0.2735      0.5219    
  794500       2
  0.2779      0.5356    
  794600       2
  0.3014      0.5094    
  794700       2
  0.3267      0.4911    
  794800       2
  0.3229      0.4771    
  794900       2
  0.3345      0.4801    
  795000       2
  0.3166      0.4955    
  795100       2
  0.3300      0.4861    
  795200       2
  0.3284      0.4798    
  795300       2
  0.3172      0.4892    
  795400       2
  0.3033      0.5008    
  795500       2
  0.3313      0.4908    
  795600       2
  0.3643      0.4650    
  795700       2
  0.3319      0.4859    
  795800       2
  0.3571      0.4567    
  795900       2
  0.3771      0.4586    
  796000       2
  0.3443      0.4712    
  796100       2
  0.2747      0.5209    
  796200       2
  0.3286      0.4761    
  796300       2
  0.3572      0.4667    
  796400       2
  0.3253      0.4990    
  796500       2
  0.2987      0.5003    
  796600       2
  0.3192      0.4977    
  796700       2
  0.3292      0.4694    
  796800       2
  0.3617      0.4529    
  796900       2
  0.3562      0.4657    
  797000       2
  0.2996      0.5101    
  797100       2
  0.3321      0.4821    
  797200       2
  0.3251      0.4930    
  797300       2
  0.3302      0.4931    
  797400       2
  0.3278      0.4904    
  797500       2
  0.3345      0.4801    
  797600       2
  0.3406      0.4811    
  797700       2
  0.3256      0.4912    
  797800       2
  0.3443      0.4854    
  797900       2
  0.3272      0.4913    
  798000       2
  0.3409      0.4725    
  798100       2
  0.3575      0.4562    
  798200       2
  0.3584      0.4675    
  798300       2
  0.3147      0.4827    
  798400       2
  0.3292      0.4832    
  798500       2
  0.3519      0.4632    
  798600       2
  0.3165      0.4942    
  798700       2
  0.3392      0.4778    
  798800       2
  0.2821      0.5374    
  798900       2
  0.2869      0.5105    
  799000       2
  0.2798      0.5212    
  799100       2
  0.3046      0.5109    
  799200       2
  0.2946      0.5028    
  799300       2
  0.2996      0.5098    
  799400       2
  0.2844      0.5326    
  799500       2
  0.3029      0.5179    
  799600       2
  0.3007      0.5106    
  799700       2
  0.3290      0.4901    
  799800       2
  0.3524      0.4619    
  799900       2
  0.3197      0.4940    
  800000       2
  0.3094      0.5113    
