# Supplementary material for: Genome-Wide Association Study between Single Nucleotide Polymorphisms and Flight Speed in Nellore Cattle
Source: PLoS One. 2016 Jun 14;11(6):e0156956. doi: 10.1371/journal.pone.0156956 (PMC4907449; doi:10.1371/journal.pone.0156956)
Supplement: S2 File — Variance explained by each 10 adjacent non-overlapping SNP window. (TXT) [file pone.0156956.s002.txt]

         1         4 7 16         10 1_100260 1_151060 1_0      0.00050
         1         4 17 26         10 1_152374 1_168997 1_0      0.08502
         1         4 30 39         10 1_183040 1_215381 1_0      0.00000
         1         4 41 50         10 1_221011 1_274926 1_0      0.54253
         1         4 51 60         10 1_278086 1_309487 1_0      0.00000
         1         4 61 70         10 1_312613 1_351516 1_0      0.00000
         1         4 77 86         10 1_358919 1_383757 1_0      0.00000
         1         4 90 99         10 1_389757 1_402410 1_0      0.00000
         1         4 100 109         10 1_402904 1_432235 1_0      0.00001
         1         4 117 126         10 1_449191 1_463174 1_0      0.00000
         1         4 129 138         10 1_466049 1_493804 1_0      0.00000
         1         4 139 148         10 1_499766 1_528997 1_0      0.00000
         1         4 150 159         10 1_533815 1_572165 1_0      0.00000
         1         4 160 169         10 1_575063 1_610031 1_0      0.00000
         1         4 176 185         10 1_633305 1_650458 1_0      0.00000
         1         4 186 195         10 1_654881 1_682664 1_0      0.00000
         1         4 204 213         10 1_719442 1_772382 1_0      0.00000
         1         4 214 223         10 1_777403 1_818479 1_0      0.00000
         1         4 228 237         10 1_831389 1_848172 1_0      0.00010
         1         4 238 247         10 1_848804 1_866012 1_0      0.00000
         1         4 248 257         10 1_866728 1_890221 1_0      0.00000
         1         4 260 269         10 1_900799 1_924668 1_0      0.00000
         1         4 270 279         10 1_925490 1_950841 1_0      0.00000
         1         4 288 297         10 1_966524 1_981015 1_0      0.00000
         1         4 302 311         10 1_1003228 1_1031557 1_1      0.00000
         1         4 313 322         10 1_1036553 1_1071700 1_1      0.00000
         1         4 329 338         10 1_1097288 1_1128080 1_1      0.00000
         1         4 340 349         10 1_1132067 1_1174652 1_1      0.00000
         1         4 350 359         10 1_1178608 1_1231455 1_1      0.00000
         1         4 363 372         10 1_1245684 1_1277411 1_1      0.00000
         1         4 382 391         10 1_1312323 1_1343061 1_1      0.00000
         1         4 397 406         10 1_1359381 1_1379728 1_1      0.00000
         1         4 409 418         10 1_1389459 1_1422523 1_1      0.00000
         1         4 419 428         10 1_1428253 1_1461503 1_1      0.00000
         1         4 430 439         10 1_1473797 1_1506862 1_1      0.00000
         1         4 448 457         10 1_1524000 1_1535527 1_1      0.00004
         1         4 458 467         10 1_1539361 1_1557330 1_1      0.00043
         1         4 474 483         10 1_1568515 1_1577519 1_1      0.00001
         1         4 485 494         10 1_1580650 1_1600852 1_1      0.00000
         1         4 501 510         10 1_1625471 1_1652185 1_1      0.00000
         1         4 515 524         10 1_1660818 1_1689904 1_1      0.00000
         1         4 529 538         10 1_1709454 1_1739018 1_1      0.00000
         1         4 539 548         10 1_1742738 1_1775954 1_1      0.00000
         1         4 549 558         10 1_1782724 1_1821474 1_1      0.00000
         1         4 568 577         10 1_1871321 1_1893592 1_1      0.00000
         1         4 578 587         10 1_1896112 1_1939015 1_1      0.00000
         1         4 595 604         10 1_1975754 1_2009127 1_1      0.00000
         1         4 605 614         10 1_2013422 1_2032837 1_2      0.00000
         1         4 621 630         10 1_2049937 1_2105008 1_2      0.00000
         1         4 633 642         10 1_2117893 1_2156374 1_2      0.00000
         1         4 643 652         10 1_2163439 1_2211567 1_2      0.00000
         1         4 656 665         10 1_2226511 1_2254425 1_2      0.00000
         1         4 669 678         10 1_2263321 1_2286780 1_2      0.00000
         1         4 679 688         10 1_2287296 1_2299506 1_2      0.00000
         1         4 689 698         10 1_2300187 1_2316542 1_2      0.00000
         1         4 699 708         10 1_2320203 1_2339488 1_2      0.00000
         1         4 710 719         10 1_2341224 1_2356151 1_2      0.00000
         1         4 720 729         10 1_2357864 1_2389398 1_2      0.00000
         1         4 738 747         10 1_2396406 1_2404931 1_2      0.00000
         1         4 748 757         10 1_2406624 1_2415018 1_2      0.00000
         1         4 767 776         10 1_2424388 1_2439228 1_2      0.00001
         1         4 777 786         10 1_2439833 1_2459048 1_2      0.00000
         1         4 787 796         10 1_2462297 1_2472753 1_2      0.00000
         1         4 798 807         10 1_2477614 1_2494475 1_2      0.00000
         1         4 809 818         10 1_2509966 1_2530113 1_2      0.00000
         1         4 819 828         10 1_2533275 1_2547080 1_2      0.00004
         1         4 836 845         10 1_2573066 1_2590536 1_2      0.00001
         1         4 846 855         10 1_2591415 1_2639591 1_2      0.00000
         1         4 859 868         10 1_2646245 1_2673206 1_2      0.00000
         1         4 869 878         10 1_2676888 1_2701438 1_2      0.01250
         1         4 879 888         10 1_2705225 1_2718644 1_2      0.00000
         1         4 895 904         10 1_2738825 1_2754559 1_2      0.00000
         1         4 906 915         10 1_2756304 1_2766689 1_2      0.00000
         1         4 916 925         10 1_2767451 1_2791734 1_2      0.00000
         1         4 929 938         10 1_2799458 1_2821491 1_2      0.00000
         1         4 939 948         10 1_2824934 1_2858730 1_2      0.00000
         1         4 956 965         10 1_2880167 1_2898664 1_2      0.00000
         1         4 969 978         10 1_2907357 1_2942947 1_2      0.00000
         1         4 987 996         10 1_2976075 1_2986273 1_2      0.00418
         1         4 999 1008         10 1_2990996 1_3009931 1_2      0.00055
         1         4 1015 1024         10 1_3029323 1_3065555 1_3      0.00000
         1         4 1025 1034         10 1_3068469 1_3113041 1_3      0.00000
         1         4 1041 1050         10 1_3139145 1_3177515 1_3      0.01671
         1         4 1060 1069         10 1_3212013 1_3240783 1_3      0.00004
         1         4 1079 1088         10 1_3254174 1_3280661 1_3      0.00000
         1         4 1090 1099         10 1_3289419 1_3315565 1_3      0.00000
         1         4 1107 1116         10 1_3335469 1_3364177 1_3      0.00000
         1         4 1118 1127         10 1_3366188 1_3390339 1_3      0.00007
         1         4 1130 1139         10 1_3395745 1_3414181 1_3      0.00009
         1         4 1144 1153         10 1_3429914 1_3449877 1_3      0.00000
         1         4 1157 1166         10 1_3457725 1_3495838 1_3      0.00163
         1         4 1167 1176         10 1_3501251 1_3524389 1_3      0.00000
         1         4 1178 1187         10 1_3530182 1_3559229 1_3      0.00000
         1         4 1188 1197         10 1_3565291 1_3584313 1_3      0.00000
         1         4 1198 1207         10 1_3585190 1_3591742 1_3      0.00017
         1         4 1208 1217         10 1_3592517 1_3600844 1_3      0.00000
         1         4 1219 1228         10 1_3602244 1_3613714 1_3      0.00000
         1         4 1229 1238         10 1_3614755 1_3636967 1_3      0.00000
         1         4 1248 1257         10 1_3662965 1_3690499 1_3      0.00000
         1         4 1258 1267         10 1_3694629 1_3753777 1_3      0.00000
         1         4 1269 1278         10 1_3761969 1_3790274 1_3      0.00000
         1         4 1288 1297         10 1_3807798 1_3835779 1_3      0.00000
         1         4 1305 1314         10 1_3866343 1_3878335 1_3      0.00012
         1         4 1318 1327         10 1_3882956 1_3919961 1_3      0.00000
         1         4 1330 1339         10 1_3925760 1_3973109 1_3      0.00007
         1         4 1340 1349         10 1_3974265 1_3999035 1_3      0.00000
         1         4 1350 1359         10 1_4009053 1_4026586 1_4      0.00000
         1         4 1360 1369         10 1_4027668 1_4039685 1_4      0.00000
         1         4 1372 1381         10 1_4044434 1_4059603 1_4      0.00000
         1         4 1384 1393         10 1_4071878 1_4120669 1_4      0.00000
         1         4 1397 1406         10 1_4131986 1_4226867 1_4      0.00000
         1         4 1407 1416         10 1_4245840 1_4291148 1_4      0.00000
         1         4 1423 1432         10 1_4336594 1_4367183 1_4      0.00000
         1         4 1433 1442         10 1_4369855 1_4389582 1_4      0.00000
         1         4 1446 1455         10 1_4402179 1_4451105 1_4      0.00000
         1         4 1460 1469         10 1_4489743 1_4536482 1_4      0.00002
         1         4 1471 1480         10 1_4569526 1_4608260 1_4      0.00000
         1         4 1483 1492         10 1_4614753 1_4629029 1_4      0.00000
         1         4 1496 1505         10 1_4635047 1_4657531 1_4      0.00000
         1         4 1507 1516         10 1_4660347 1_4728746 1_4      0.00000
         1         4 1519 1528         10 1_4735436 1_4765802 1_4      0.00001
         1         4 1534 1543         10 1_4775121 1_4790434 1_4      0.00000
         1         4 1544 1553         10 1_4793027 1_4812893 1_4      0.00000
         1         4 1555 1564         10 1_4815563 1_4825725 1_4      0.00000
         1         4 1570 1579         10 1_4839444 1_4871616 1_4      0.00000
         1         4 1580 1589         10 1_4873984 1_4900036 1_4      0.00000
         1         4 1591 1600         10 1_4908335 1_4922096 1_4      0.00000
         1         4 1607 1616         10 1_4942020 1_4976004 1_4      0.00000
         1         4 1618 1627         10 1_4982163 1_5012509 1_4      0.00000
         1         4 1631 1640         10 1_5018665 1_5035518 1_5      0.00000
         1         4 1646 1655         10 1_5048997 1_5077648 1_5      0.00000
         1         4 1663 1672         10 1_5108100 1_5161824 1_5      0.00136
         1         4 1678 1687         10 1_5175832 1_5215101 1_5      0.00000
         1         4 1693 1702         10 1_5302984 1_5322175 1_5      0.00000
         1         4 1712 1721         10 1_5349437 1_5383634 1_5      0.00001
         1         4 1726 1735         10 1_5396800 1_5426423 1_5      0.00000
         1         4 1744 1753         10 1_5441472 1_5471090 1_5      0.00000
         1         4 1759 1768         10 1_5490319 1_5518119 1_5      0.01609
         1         4 1769 1778         10 1_5519845 1_5549420 1_5      0.00002
         1         4 1787 1796         10 1_5565646 1_5597518 1_5      0.00003
         1         4 1805 1814         10 1_5619666 1_5645765 1_5      0.00000
         1         4 1816 1825         10 1_5649950 1_5665217 1_5      0.00000
         1         4 1829 1838         10 1_5671437 1_5691295 1_5      0.00000
         1         4 1841 1850         10 1_5693922 1_5723430 1_5      0.00000
         1         4 1853 1862         10 1_5731144 1_5761444 1_5      0.00000
         1         4 1863 1872         10 1_5764319 1_5785319 1_5      0.00000
         1         4 1873 1882         10 1_5785986 1_5808099 1_5      0.00000
         1         4 1889 1898         10 1_5829537 1_5858965 1_5      0.00001
         1         4 1906 1915         10 1_5877498 1_5914159 1_5      0.00000
         1         4 1916 1925         10 1_5915025 1_5932501 1_5      0.00000
         1         4 1926 1935         10 1_5935339 1_5954824 1_5      0.00000
         1         4 1937 1946         10 1_5958113 1_5970639 1_5      0.00000
         1         4 1948 1957         10 1_5973756 1_6003586 1_5      0.00000
         1         4 1958 1967         10 1_6005078 1_6049837 1_6      0.00000
         1         4 1971 1980         10 1_6065203 1_6113232 1_6      0.00000
         1         4 1981 1990         10 1_6114861 1_6145937 1_6      0.00000
         1         4 1992 2001         10 1_6153497 1_6174841 1_6      0.00000
         1         4 2002 2011         10 1_6176293 1_6199874 1_6      0.00000
         1         4 2015 2024         10 1_6207314 1_6254730 1_6      0.00000
         1         4 2032 2041         10 1_6269652 1_6304455 1_6      0.00000
         1         4 2045 2054         10 1_6312458 1_6324488 1_6      0.00000
         1         4 2059 2068         10 1_6343382 1_6385860 1_6      0.00000
         1         4 2078 2087         10 1_6398473 1_6409342 1_6      0.00000
         1         4 2088 2097         10 1_6411151 1_6432366 1_6      0.00000
         1         4 2101 2110         10 1_6450599 1_6475314 1_6      0.00000
         1         4 2113 2122         10 1_6487753 1_6521869 1_6      0.00011
         1         4 2123 2132         10 1_6522574 1_6550503 1_6      0.00000
         1         4 2134 2143         10 1_6554502 1_6579968 1_6      0.00000
         1         4 2147 2156         10 1_6595631 1_6616055 1_6      0.00000
         1         4 2162 2171         10 1_6634827 1_6670577 1_6      0.00000
         1         4 2173 2182         10 1_6681929 1_6763637 1_6      0.00000
         1         4 2183 2192         10 1_6768356 1_6799271 1_6      0.00000
         1         4 2193 2202         10 1_6801240 1_6825239 1_6      0.00001
         1         4 2207 2216         10 1_6832353 1_6847123 1_6      0.00001
         1         4 2223 2232         10 1_6861069 1_6879913 1_6      0.00000
         1         4 2235 2244         10 1_6882069 1_6908243 1_6      0.00001
         1         4 2246 2255         10 1_6914789 1_6933075 1_6      0.00000
         1         4 2262 2271         10 1_6943984 1_6962453 1_6      0.00002
         1         4 2276 2285         10 1_6968420 1_6993438 1_6      0.00001
         1         4 2286 2295         10 1_6994462 1_7020780 1_6      0.00000
         1         4 2296 2305         10 1_7025898 1_7046750 1_7      0.00000
         1         4 2309 2318         10 1_7057825 1_7093836 1_7      0.00000
         1         4 2319 2328         10 1_7099614 1_7144418 1_7      0.00000
         1         4 2330 2339         10 1_7154046 1_7181747 1_7      0.00112
         1         4 2347 2356         10 1_7207670 1_7249281 1_7      0.00000
         1         4 2357 2366         10 1_7251776 1_7290095 1_7      0.00000
         1         4 2374 2383         10 1_7331646 1_7370460 1_7      0.00000
         1         4 2387 2396         10 1_7395084 1_7457212 1_7      0.00000
         1         4 2399 2408         10 1_7476962 1_7504219 1_7      0.00000
         1         4 2414 2423         10 1_7532708 1_7590781 1_7      0.00000
         1         4 2428 2437         10 1_7630146 1_7672784 1_7      0.00000
         1         4 2438 2447         10 1_7682043 1_7708674 1_7      0.00000
         1         4 2453 2462         10 1_7719210 1_7749985 1_7      0.00000
         1         4 2469 2478         10 1_7768156 1_7796433 1_7      0.00025
         1         4 2481 2490         10 1_7823313 1_7884746 1_7      0.00000
         1         4 2497 2506         10 1_7907089 1_7953665 1_7      0.00003
         1         4 2507 2516         10 1_7957368 1_8009353 1_7      0.00000
         1         4 2517 2526         10 1_8016607 1_8047918 1_8      0.00000
         1         4 2527 2536         10 1_8049418 1_8079297 1_8      0.00000
         1         4 2537 2546         10 1_8082148 1_8115241 1_8      0.00000
         1         4 2554 2563         10 1_8148041 1_8163857 1_8      0.00000
         1         4 2564 2573         10 1_8167997 1_8202045 1_8      0.00000
         1         4 2574 2583         10 1_8207102 1_8246066 1_8      0.00000
         1         4 2586 2595         10 1_8250060 1_8268572 1_8      0.00000
         1         4 2602 2611         10 1_8308055 1_8336006 1_8      0.00000
         1         4 2621 2630         10 1_8354326 1_8380777 1_8      0.00000
         1         4 2635 2644         10 1_8407029 1_8432636 1_8      0.00000
         1         4 2645 2654         10 1_8436472 1_8467433 1_8      0.00000
         1         4 2655 2664         10 1_8472140 1_8538732 1_8      0.00000
         1         4 2671 2680         10 1_8570039 1_8604354 1_8      0.00000
         1         4 2686 2695         10 1_8614287 1_8635487 1_8      0.00084
         1         4 2701 2710         10 1_8657578 1_8689420 1_8      0.00000
         1         4 2711 2720         10 1_8692086 1_8735501 1_8      0.00000
         1         4 2723 2732         10 1_8750172 1_8787094 1_8      0.00000
         1         4 2740 2749         10 1_8814346 1_8844851 1_8      0.00000
         1         4 2750 2759         10 1_8848499 1_8877510 1_8      0.00000
         1         4 2762 2771         10 1_8886364 1_8919927 1_8      0.00000
         1         4 2775 2784         10 1_8929932 1_8954409 1_8      0.00000
         1         4 2785 2794         10 1_8959515 1_8993173 1_8      0.00000
         1         4 2799 2808         10 1_9000220 1_9028012 1_9      0.00000
         1         4 2809 2818         10 1_9031275 1_9072009 1_9      0.00000
         1         4 2827 2836         10 1_9116783 1_9150463 1_9      0.00006
         1         4 2845 2854         10 1_9196480 1_9221793 1_9      0.00000
         1         4 2855 2864         10 1_9225124 1_9259793 1_9      0.00000
         1         4 2865 2874         10 1_9262725 1_9297262 1_9      0.00000
         1         4 2880 2889         10 1_9321554 1_9349673 1_9      0.00000
         1         4 2893 2902         10 1_9362143 1_9384280 1_9      0.00000
         1         4 2906 2915         10 1_9398290 1_9412378 1_9      0.00001
         1         4 2923 2932         10 1_9423301 1_9450747 1_9      0.00000
         1         4 2933 2942         10 1_9455407 1_9491125 1_9      0.00000
         1         4 2945 2954         10 1_9506513 1_9519844 1_9      0.00000
         1         4 2955 2964         10 1_9521109 1_9538131 1_9      0.01153
         1         4 2972 2981         10 1_9559454 1_9597017 1_9      0.00000
         1         4 2982 2991         10 1_9599179 1_9616807 1_9      0.00001
         1         4 2992 3001         10 1_9617549 1_9643077 1_9      0.00002
         1         4 3004 3013         10 1_9651077 1_9678269 1_9      0.00000
         1         4 3022 3031         10 1_9698537 1_9729443 1_9      0.00000
         1         4 3032 3041         10 1_9730077 1_9756094 1_9      0.00000
         1         4 3043 3052         10 1_9759253 1_9772423 1_9      0.00000
         1         4 3060 3069         10 1_9794219 1_9819423 1_9      0.00004
         1         4 3070 3079         10 1_9823609 1_9840952 1_9      0.00000
         1         4 3080 3089         10 1_9842387 1_9859665 1_9      0.00000
         1         4 3090 3099         10 1_9860771 1_9890576 1_9      0.00000
         1         4 3104 3113         10 1_9900836 1_9911773 1_9      0.00000
         1         4 3115 3124         10 1_9913769 1_9925741 1_9      0.00000
         1         4 3128 3137         10 1_9931924 1_9950267 1_9      0.00000
         1         4 3146 3155         10 1_9960976 1_9981327 1_9      0.00000
         1         4 3156 3165         10 1_9982398 1_10010586 1_9      0.00000
         1         4 3169 3178         10 1_10034661 1_10084582 1_10      0.00000
         1         4 3179 3188         10 1_10090832 1_10114196 1_10      0.00000
         1         4 3192 3201         10 1_10124420 1_10144448 1_10      0.00000
         1         4 3202 3211         10 1_10145215 1_10158561 1_10      0.00000
         1         4 3212 3221         10 1_10159921 1_10180641 1_10      0.00000
         1         4 3222 3231         10 1_10188061 1_10220304 1_10      0.00000
         1         4 3240 3249         10 1_10255444 1_10292368 1_10      0.00000
         1         4 3250 3259         10 1_10296000 1_10350934 1_10      0.00000
         1         4 3260 3269         10 1_10352601 1_10382426 1_10      0.00000
         1         4 3270 3279         10 1_10387618 1_10407257 1_10      0.00000
         1         4 3280 3289         10 1_10410565 1_10437477 1_10      0.00000
         1         4 3291 3300         10 1_10449434 1_10487157 1_10      0.00000
         1         4 3305 3314         10 1_10498875 1_10528758 1_10      0.00000
         1         4 3316 3325         10 1_10534065 1_10566610 1_10      0.00000
         1         4 3334 3343         10 1_10604915 1_10636079 1_10      0.00000
         1         4 3345 3354         10 1_10643238 1_10683541 1_10      0.00000
         1         4 3357 3366         10 1_10693452 1_10742664 1_10      0.00000
         1         4 3374 3383         10 1_10782019 1_10829468 1_10      0.00000
         1         4 3385 3394         10 1_10838688 1_10862001 1_10      0.00000
         1         4 3395 3404         10 1_10869233 1_10904098 1_10      0.00003
         1         4 3409 3418         10 1_10926450 1_10970374 1_10      0.00002
         1         4 3419 3428         10 1_10980182 1_11017005 1_10      0.00000
         1         4 3434 3443         10 1_11055066 1_11100683 1_11      0.00000
         1         4 3444 3453         10 1_11108205 1_11142402 1_11      0.00000
         1         4 3457 3466         10 1_11149916 1_11170735 1_11      0.00000
         1         4 3469 3478         10 1_11181578 1_11218497 1_11      0.00000
         1         4 3482 3491         10 1_11235803 1_11258814 1_11      0.00000
         1         4 3498 3507         10 1_11283792 1_11300248 1_11      0.00000
         1         4 3509 3518         10 1_11301812 1_11320380 1_11      0.00000
         1         4 3519 3528         10 1_11326619 1_11371234 1_11      0.00000
         1         4 3529 3538         10 1_11375157 1_11434768 1_11      0.00000
         1         4 3541 3550         10 1_11444600 1_11458131 1_11      0.00000
         1         4 3560 3569         10 1_11500444 1_11553977 1_11      0.00000
         1         4 3577 3586         10 1_11587701 1_11631168 1_11      0.00000
         1         4 3594 3603         10 1_11668878 1_11693207 1_11      0.00000
         1         4 3611 3620         10 1_11721633 1_11756386 1_11      0.00000
         1         4 3624 3633         10 1_11761358 1_11782151 1_11      0.00000
         1         4 3634 3643         10 1_11786227 1_11815658 1_11      0.00000
         1         4 3644 3653         10 1_11818279 1_11836675 1_11      0.00000
         1         4 3656 3665         10 1_11843822 1_11874047 1_11      0.00000
         1         4 3669 3678         10 1_11885878 1_11929697 1_11      0.00000
         1         4 3681 3690         10 1_11941645 1_11977869 1_11      0.00000
         1         4 3696 3705         10 1_12007709 1_12045737 1_12      0.00000
         1         4 3706 3715         10 1_12049458 1_12087550 1_12      0.00000
         1         4 3725 3734         10 1_12136395 1_12203815 1_12      0.00000
         1         4 3735 3744         10 1_12207816 1_12245701 1_12      0.00000
         1         4 3745 3754         10 1_12249242 1_12280378 1_12      0.00000
         1         4 3755 3764         10 1_12285135 1_12301288 1_12      0.00000
         1         4 3769 3778         10 1_12326771 1_12351729 1_12      0.00000
         1         4 3781 3790         10 1_12357618 1_12436553 1_12      0.00000
         1         4 3799 3808         10 1_12479375 1_12491223 1_12      0.00000
         1         4 3810 3819         10 1_12494391 1_12517363 1_12      0.00000
         1         4 3822 3831         10 1_12520767 1_12548016 1_12      0.00000
         1         4 3834 3843         10 1_12557540 1_12610657 1_12      0.00000
         1         4 3846 3855         10 1_12615541 1_12633292 1_12      0.00000
         1         4 3856 3865         10 1_12634562 1_12675490 1_12      0.00000
         1         4 3867 3876         10 1_12695036 1_12732295 1_12      0.00000
         1         4 3877 3886         10 1_12734190 1_12748746 1_12      0.00000
         1         4 3890 3899         10 1_12761358 1_12805406 1_12      0.00000
         1         4 3901 3910         10 1_12809480 1_12833732 1_12      0.00000
         1         4 3911 3920         10 1_12835256 1_12856757 1_12      0.00004
         1         4 3927 3936         10 1_12874689 1_12925906 1_12      0.00000
         1         4 3937 3946         10 1_12939674 1_12953453 1_12      0.00000
         1         4 3950 3959         10 1_12965763 1_13004858 1_12      0.00000
         1         4 3963 3972         10 1_13010800 1_13019983 1_13      0.00000
         1         4 3977 3986         10 1_13041373 1_13089432 1_13      0.00000
         1         4 3991 4000         10 1_13112898 1_13145154 1_13      0.00000
         1         4 4002 4011         10 1_13149214 1_13165958 1_13      0.00117
         1         4 4015 4024         10 1_13189892 1_13234035 1_13      0.00001
         1         4 4026 4035         10 1_13244551 1_13279840 1_13      0.00000
         1         4 4042 4051         10 1_13315545 1_13366084 1_13      0.00000
         1         4 4052 4061         10 1_13371840 1_13431312 1_13      0.00000
         1         4 4066 4075         10 1_13464459 1_13484121 1_13      0.00001
         1         4 4080 4089         10 1_13488340 1_13515029 1_13      0.00000
         1         4 4096 4105         10 1_13534101 1_13598444 1_13      0.00000
         1         4 4114 4123         10 1_13653054 1_13674965 1_13      0.00000
         1         4 4129 4138         10 1_13694877 1_13714134 1_13      0.00000
         1         4 4145 4154         10 1_13724203 1_13738354 1_13      0.00000
         1         4 4157 4166         10 1_13753312 1_13769053 1_13      0.00000
         1         4 4167 4176         10 1_13771167 1_13793536 1_13      0.00000
         1         4 4179 4188         10 1_13810559 1_13836571 1_13      0.00000
         1         4 4189 4198         10 1_13841052 1_13870849 1_13      0.00000
         1         4 4199 4208         10 1_13879534 1_13917812 1_13      0.00000
         1         4 4209 4218         10 1_13923360 1_13966524 1_13      0.00000
         1         4 4219 4228         10 1_13972406 1_13995482 1_13      0.00000
         1         4 4230 4239         10 1_14001797 1_14043059 1_14      0.00000
         1         4 4240 4249         10 1_14045948 1_14090235 1_14      0.00000
         1         4 4254 4263         10 1_14116203 1_14162487 1_14      0.00000
         1         4 4269 4278         10 1_14183173 1_14212080 1_14      0.00000
         1         4 4279 4288         10 1_14213798 1_14242862 1_14      0.00225
         1         4 4294 4303         10 1_14256050 1_14285610 1_14      0.00536
         1         4 4304 4313         10 1_14286165 1_14316306 1_14      0.00000
         1         4 4320 4329         10 1_14323798 1_14348169 1_14      0.00013
         1         4 4336 4345         10 1_14355212 1_14386900 1_14      0.00000
         1         4 4346 4355         10 1_14391928 1_14430800 1_14      0.00000
         1         4 4363 4372         10 1_14462060 1_14496693 1_14      0.00003
         1         4 4373 4382         10 1_14501833 1_14537186 1_14      0.00000
         1         4 4386 4395         10 1_14547237 1_14576872 1_14      0.00000
         1         4 4397 4406         10 1_14584434 1_14632114 1_14      0.00000
         1         4 4412 4421         10 1_14651558 1_14677485 1_14      0.00000
         1         4 4425 4434         10 1_14695446 1_14740447 1_14      0.00000
         1         4 4440 4449         10 1_14748165 1_14800009 1_14      0.00000
         1         4 4451 4460         10 1_14807932 1_14845369 1_14      0.00000
         1         4 4466 4475         10 1_14871585 1_14901598 1_14      0.00000
         1         4 4476 4485         10 1_14908653 1_14936349 1_14      0.00001
         1         4 4486 4495         10 1_14938106 1_14952431 1_14      0.00000
         1         4 4505 4514         10 1_14971250 1_15006640 1_14      0.00421
         1         4 4519 4528         10 1_15024872 1_15042870 1_15      0.00000
         1         4 4536 4545         10 1_15049866 1_15076744 1_15      0.00005
         1         4 4548 4557         10 1_15083320 1_15093813 1_15      0.00000
         1         4 4558 4567         10 1_15095092 1_15121642 1_15      0.00000
         1         4 4569 4578         10 1_15123603 1_15154525 1_15      0.00000
         1         4 4581 4590         10 1_15159954 1_15178957 1_15      0.00000
         1         4 4591 4600         10 1_15184308 1_15211235 1_15      0.00001
         1         4 4603 4612         10 1_15217967 1_15265809 1_15      0.00000
         1         4 4614 4623         10 1_15286484 1_15326547 1_15      0.00000
         1         4 4624 4633         10 1_15328170 1_15369876 1_15      0.00000
         1         4 4634 4643         10 1_15373613 1_15414967 1_15      0.00008
         1         4 4646 4655         10 1_15426727 1_15460051 1_15      0.00000
         1         4 4660 4669         10 1_15482591 1_15508565 1_15      0.00017
         1         4 4673 4682         10 1_15532835 1_15563424 1_15      0.00001
         1         4 4690 4699         10 1_15585010 1_15607873 1_15      0.00012
         1         4 4706 4715         10 1_15627796 1_15659324 1_15      0.00531
         1         4 4721 4730         10 1_15679563 1_15708106 1_15      0.00000
         1         4 4738 4747         10 1_15761957 1_15803326 1_15      0.00002
         1         4 4751 4760         10 1_15825079 1_15855313 1_15      0.00000
         1         4 4762 4771         10 1_15864824 1_15922985 1_15      0.00000
         1         4 4777 4786         10 1_15942573 1_15984544 1_15      0.00000
         1         4 4789 4798         10 1_15988857 1_16003858 1_15      0.00000
         1         4 4807 4816         10 1_16035353 1_16077787 1_16      0.00000
         1         4 4819 4828         10 1_16094228 1_16118217 1_16      0.00000
         1         4 4834 4843         10 1_16130276 1_16154035 1_16      0.00000
         1         4 4844 4853         10 1_16156864 1_16184830 1_16      0.00000
         1         4 4855 4864         10 1_16193845 1_16225118 1_16      0.00000
         1         4 4867 4876         10 1_16242558 1_16276028 1_16      0.00000
         1         4 4877 4886         10 1_16277524 1_16306791 1_16      0.00022
         1         4 4892 4901         10 1_16340891 1_16405762 1_16      0.00000
         1         4 4902 4911         10 1_16410872 1_16442270 1_16      0.00000
         1         4 4912 4921         10 1_16446932 1_16482371 1_16      0.00000
         1         4 4922 4931         10 1_16487615 1_16512996 1_16      0.00000
         1         4 4934 4943         10 1_16518685 1_16541907 1_16      0.00000
         1         4 4944 4953         10 1_16548411 1_16585111 1_16      0.00000
         1         4 4955 4964         10 1_16588699 1_16621451 1_16      0.00000
         1         4 4965 4974         10 1_16622290 1_16647251 1_16      0.00000
         1         4 4975 4984         10 1_16650255 1_16681145 1_16      0.00000
         1         4 4985 4994         10 1_16686773 1_16740283 1_16      0.00002
         1         4 4997 5006         10 1_16756836 1_16814596 1_16      0.00000
         1         4 5007 5016         10 1_16820845 1_16892320 1_16      0.00000
         1         4 5023 5032         10 1_16923285 1_16947578 1_16      0.00000
         1         4 5033 5042         10 1_16948327 1_16965142 1_16      0.00000
         1         4 5044 5053         10 1_16967150 1_16997662 1_16      0.00003
         1         4 5059 5068         10 1_17007280 1_17021138 1_17      0.00000
         1         4 5069 5078         10 1_17025235 1_17048198 1_17      0.00000
         1         4 5082 5091         10 1_17054203 1_17069107 1_17      0.00000
         1         4 5092 5101         10 1_17070285 1_17089195 1_17      0.00000
         1         4 5103 5112         10 1_17103820 1_17153937 1_17      0.00000
         1         4 5113 5122         10 1_17160556 1_17207786 1_17      0.00026
         1         4 5123 5132         10 1_17212579 1_17253547 1_17      0.00000
         1         4 5138 5147         10 1_17285859 1_17330771 1_17      0.00033
         1         4 5152 5161         10 1_17360558 1_17402424 1_17      0.00000
         1         4 5170 5179         10 1_17431129 1_17477891 1_17      0.00000
         1         4 5186 5195         10 1_17502095 1_17512193 1_17      0.00000
         1         4 5201 5210         10 1_17530345 1_17578219 1_17      0.00000
         1         4 5211 5220         10 1_17585434 1_17608233 1_17      0.00000
         1         4 5221 5230         10 1_17615716 1_17627937 1_17      0.00000
         1         4 5232 5241         10 1_17630880 1_17666510 1_17      0.00000
         1         4 5242 5251         10 1_17669554 1_17727699 1_17      0.00003
         1         4 5253 5262         10 1_17740696 1_17775182 1_17      0.00000
         1         4 5263 5272         10 1_17780294 1_17829179 1_17      0.00000
         1         4 5275 5284         10 1_17832667 1_17840520 1_17      0.00000
         1         4 5285 5294         10 1_17841479 1_17864450 1_17      0.00000
         1         4 5299 5308         10 1_17870212 1_17887138 1_17      0.00001
         1         4 5312 5321         10 1_17891365 1_17916304 1_17      0.00000
         1         4 5322 5331         10 1_17917153 1_17947500 1_17      0.00000
         1         4 5334 5343         10 1_17963179 1_17998925 1_17      0.00000
         1         4 5346 5355         10 1_18010342 1_18035606 1_18      0.00000
         1         4 5356 5365         10 1_18036781 1_18062982 1_18      0.00000
         1         4 5367 5376         10 1_18071949 1_18110707 1_18      0.00000
         1         4 5385 5394         10 1_18140116 1_18169642 1_18      0.00009
         1         4 5399 5408         10 1_18173944 1_18220551 1_18      0.00000
         1         4 5409 5418         10 1_18224393 1_18259340 1_18      0.00001
         1         4 5420 5429         10 1_18261279 1_18310660 1_18      0.01393
         1         4 5431 5440         10 1_18328409 1_18375321 1_18      0.00004
         1         4 5444 5453         10 1_18415020 1_18446022 1_18      0.00004
         1         4 5461 5470         10 1_18472988 1_18523066 1_18      0.00000
         1         4 5473 5482         10 1_18538613 1_18590031 1_18      0.00000
         1         4 5483 5492         10 1_18591887 1_18630655 1_18      0.00002
         1         4 5493 5502         10 1_18635498 1_18697751 1_18      0.00000
         1         4 5503 5512         10 1_18704584 1_18756678 1_18      0.00018
         1         4 5520 5529         10 1_18790047 1_18823403 1_18      0.00000
         1         4 5535 5544         10 1_18832486 1_18848292 1_18      0.00000
         1         4 5545 5554         10 1_18855023 1_18900760 1_18      0.00000
         1         4 5555 5564         10 1_18905631 1_18939484 1_18      0.00000
         1         4 5565 5574         10 1_18943378 1_18967613 1_18      0.00000
         1         4 5581 5590         10 1_18978873 1_18987332 1_18      0.00000
         1         4 5596 5605         10 1_18993827 1_19012569 1_18      0.00002
         1         4 5606 5615         10 1_19017050 1_19058401 1_19      0.00002
         1         4 5618 5627         10 1_19082221 1_19130175 1_19      0.00000
         1         4 5629 5638         10 1_19142015 1_19177259 1_19      0.00000
         1         4 5645 5654         10 1_19206251 1_19231564 1_19      0.00000
         1         4 5655 5664         10 1_19232443 1_19294185 1_19      0.00000
         1         4 5673 5682         10 1_19353505 1_19391998 1_19      0.00000
         1         4 5683 5692         10 1_19395819 1_19419204 1_19      0.00000
         1         4 5693 5702         10 1_19420844 1_19464045 1_19      0.00000
         1         4 5703 5712         10 1_19467268 1_19517766 1_19      0.00000
         1         4 5713 5722         10 1_19518752 1_19561608 1_19      0.00000
         1         4 5727 5736         10 1_19576949 1_19603024 1_19      0.00000
         1         4 5737 5746         10 1_19607385 1_19656806 1_19      0.00000
         1         4 5756 5765         10 1_19692288 1_19721803 1_19      0.00001
         1         4 5769 5778         10 1_19737710 1_19756170 1_19      0.00000
         1         4 5785 5794         10 1_19772163 1_19788895 1_19      0.00000
         1         4 5800 5809         10 1_19793681 1_19826328 1_19      0.00000
         1         4 5810 5819         10 1_19829143 1_19885275 1_19      0.00009
         1         4 5820 5829         10 1_19891948 1_19925709 1_19      0.00197
         1         4 5837 5846         10 1_19950302 1_19999143 1_19      0.00141
         1         4 5848 5857         10 1_20005183 1_20047503 1_20      0.00000
         1         4 5858 5867         10 1_20049952 1_20068455 1_20      0.00000
         1         4 5875 5884         10 1_20093504 1_20119617 1_20      0.00000
         1         4 5886 5895         10 1_20121816 1_20152303 1_20      0.00000
         1         4 5899 5908         10 1_20166805 1_20194103 1_20      0.00005
         1         4 5918 5927         10 1_20234056 1_20271698 1_20      0.00000
         1         4 5932 5941         10 1_20296459 1_20336203 1_20      0.00000
         1         4 5950 5959         10 1_20405993 1_20448380 1_20      0.00000
         1         4 5960 5969         10 1_20453031 1_20484317 1_20      0.00000
         1         4 5973 5982         10 1_20499145 1_20527961 1_20      0.00000
         1         4 5983 5992         10 1_20531920 1_20561737 1_20      0.00000
         1         4 5993 6002         10 1_20563864 1_20583944 1_20      0.00000
         1         4 6006 6015         10 1_20590277 1_20613843 1_20      0.00000
         1         4 6025 6034         10 1_20650149 1_20685638 1_20      0.00000
         1         4 6038 6047         10 1_20700573 1_20727429 1_20      0.00000
         1         4 6054 6063         10 1_20741175 1_20764687 1_20      0.00029
         1         4 6064 6073         10 1_20770298 1_20800023 1_20      0.00000
         1         4 6083 6092         10 1_20823868 1_20837587 1_20      0.00000
         1         4 6096 6105         10 1_20847750 1_20872547 1_20      0.00000
         1         4 6110 6119         10 1_20889411 1_20943257 1_20      0.00000
         1         4 6120 6129         10 1_20948640 1_20969153 1_20      0.00000
         1         4 6131 6140         10 1_20976835 1_21008420 1_20      0.00087
         1         4 6146 6155         10 1_21029538 1_21059021 1_21      0.00000
         1         4 6157 6166         10 1_21061215 1_21092167 1_21      0.00000
         1         4 6168 6177         10 1_21095590 1_21117975 1_21      0.00000
         1         4 6179 6188         10 1_21120611 1_21131705 1_21      0.00022
         1         4 6195 6204         10 1_21147202 1_21180693 1_21      0.00000
         1         4 6209 6218         10 1_21190723 1_21221026 1_21      0.00000
         1         4 6224 6233         10 1_21237620 1_21261132 1_21      0.00000
         1         4 6234 6243         10 1_21261966 1_21283382 1_21      0.00000
         1         4 6250 6259         10 1_21320259 1_21331019 1_21      0.00377
         1         4 6260 6269         10 1_21333699 1_21371246 1_21      0.00000
         1         4 6278 6287         10 1_21393283 1_21407632 1_21      0.00018
         1         4 6291 6300         10 1_21424761 1_21474109 1_21      0.00000
         1         4 6303 6312         10 1_21490951 1_21525169 1_21      0.00000
         1         4 6313 6322         10 1_21538209 1_21576525 1_21      0.00000
         1         4 6332 6341         10 1_21614559 1_21651970 1_21      0.00000
         1         4 6348 6357         10 1_21687270 1_21729256 1_21      0.00000
         1         4 6358 6367         10 1_21737785 1_21770304 1_21      0.00000
         1         4 6370 6379         10 1_21773409 1_21786898 1_21      0.00000
         1         4 6380 6389         10 1_21787960 1_21823417 1_21      0.00000
         1         4 6395 6404         10 1_21850108 1_21886598 1_21      0.00000
         1         4 6405 6414         10 1_21892741 1_21912372 1_21      0.00001
         1         4 6420 6429         10 1_21925903 1_21957664 1_21      0.00000
         1         4 6433 6442         10 1_21971616 1_22003784 1_21      0.00000
         1         4 6444 6453         10 1_22012154 1_22026456 1_22      0.00000
         1         4 6455 6464         10 1_22028585 1_22045683 1_22      0.00000
         1         4 6467 6476         10 1_22055768 1_22080494 1_22      0.00000
         1         4 6477 6486         10 1_22081779 1_22110938 1_22      0.00000
         1         4 6488 6497         10 1_22116523 1_22141857 1_22      0.00000
         1         4 6501 6510         10 1_22152197 1_22162214 1_22      0.00000
         1         4 6511 6520         10 1_22165880 1_22219971 1_22      0.00001
         1         4 6521 6530         10 1_22222538 1_22284087 1_22      0.00000
         1         4 6537 6546         10 1_22320248 1_22358012 1_22      0.00000
         1         4 6547 6556         10 1_22361161 1_22397963 1_22      0.00000
         1         4 6557 6566         10 1_22400271 1_22478219 1_22      0.00002
         1         4 6568 6577         10 1_22511328 1_22530484 1_22      0.00000
         1         4 6579 6588         10 1_22533803 1_22550395 1_22      0.00000
         1         4 6597 6606         10 1_22571622 1_22597312 1_22      0.00000
         1         4 6607 6616         10 1_22598548 1_22622942 1_22      0.00000
         1         4 6623 6632         10 1_22650917 1_22679524 1_22      0.00000
         1         4 6637 6646         10 1_22699416 1_22730000 1_22      0.00080
         1         4 6648 6657         10 1_22738695 1_22785033 1_22      0.00000
         1         4 6661 6670         10 1_22804063 1_22835920 1_22      0.00009
         1         4 6671 6680         10 1_22841754 1_22879523 1_22      0.02362
         1         4 6683 6692         10 1_22894998 1_22922357 1_22      0.00000
         1         4 6694 6703         10 1_22923674 1_22957764 1_22      0.00000
         1         4 6706 6715         10 1_22970705 1_23006672 1_22      0.00000
         1         4 6716 6725         10 1_23008775 1_23025019 1_23      0.00000
         1         4 6728 6737         10 1_23032440 1_23059189 1_23      0.00000
         1         4 6747 6756         10 1_23070711 1_23095129 1_23      0.00000
         1         4 6763 6772         10 1_23119397 1_23137624 1_23      0.00001
         1         4 6773 6782         10 1_23139224 1_23156377 1_23      0.00007
         1         4 6783 6792         10 1_23157258 1_23181368 1_23      0.00000
         1         4 6794 6803         10 1_23189842 1_23198674 1_23      0.00000
         1         4 6807 6816         10 1_23224248 1_23258310 1_23      0.00000
         1         4 6824 6833         10 1_23301544 1_23323568 1_23      0.00000
         1         4 6834 6843         10 1_23326519 1_23349960 1_23      0.00000
         1         4 6846 6855         10 1_23353856 1_23381349 1_23      0.00000
         1         4 6857 6866         10 1_23385960 1_23427302 1_23      0.00000
         1         4 6868 6877         10 1_23432089 1_23447246 1_23      0.00000
         1         4 6884 6893         10 1_23471377 1_23512400 1_23      0.00000
         1         4 6899 6908         10 1_23544558 1_23588279 1_23      0.00000
         1         4 6918 6927         10 1_23633227 1_23661908 1_23      0.00000
         1         4 6930 6939         10 1_23679021 1_23725667 1_23      0.00000
         1         4 6943 6952         10 1_23740250 1_23771160 1_23      0.00000
         1         4 6954 6963         10 1_23778261 1_23798989 1_23      0.00000
         1         4 6969 6978         10 1_23830076 1_23858420 1_23      0.00000
         1         4 6987 6996         10 1_23884068 1_23917403 1_23      0.00000
         1         4 7000 7009         10 1_23929213 1_23949523 1_23      0.00000
         1         4 7014 7023         10 1_23962693 1_23990874 1_23      0.00000
         1         4 7026 7035         10 1_24005086 1_24030686 1_24      0.00000
         1         4 7040 7049         10 1_24042307 1_24069666 1_24      0.00000
         1         4 7051 7060         10 1_24077378 1_24101949 1_24      0.00000
         1         4 7061 7070         10 1_24102506 1_24121127 1_24      0.00000
         1         4 7071 7080         10 1_24125520 1_24144203 1_24      0.00000
         1         4 7086 7095         10 1_24163185 1_24174927 1_24      0.00000
         1         4 7096 7105         10 1_24175925 1_24207554 1_24      0.00000
         1         4 7107 7116         10 1_24211926 1_24239432 1_24      0.00000
         1         4 7117 7126         10 1_24241974 1_24265329 1_24      0.00000
         1         4 7135 7144         10 1_24280892 1_24302207 1_24      0.00000
         1         4 7151 7160         10 1_24330967 1_24343614 1_24      0.00000
         1         4 7164 7173         10 1_24357356 1_24400107 1_24      0.00000
         1         4 7176 7185         10 1_24412283 1_24441256 1_24      0.00000
         1         4 7192 7201         10 1_24470443 1_24500407 1_24      0.00000
         1         4 7209 7218         10 1_24534136 1_24555878 1_24      0.00000
         1         4 7219 7228         10 1_24558181 1_24585418 1_24      0.00000
         1         4 7233 7242         10 1_24595823 1_24630669 1_24      0.00000
         1         4 7243 7252         10 1_24632861 1_24658095 1_24      0.00000
         1         4 7260 7269         10 1_24675240 1_24689359 1_24      0.00000
         1         4 7273 7282         10 1_24707884 1_24738684 1_24      0.00000
         1         4 7286 7295         10 1_24752289 1_24769654 1_24      0.00000
         1         4 7301 7310         10 1_24777960 1_24793191 1_24      0.00000
         1         4 7311 7320         10 1_24794012 1_24816971 1_24      0.00000
         1         4 7322 7331         10 1_24831296 1_24885579 1_24      0.00000
         1         4 7338 7347         10 1_24913436 1_24939500 1_24      0.00000
         1         4 7348 7357         10 1_24940921 1_24951483 1_24      0.00000
         1         4 7359 7368         10 1_24957233 1_24971580 1_24      0.00000
         1         4 7372 7381         10 1_24982221 1_25010799 1_24      0.00000
         1         4 7382 7391         10 1_25012225 1_25049866 1_25      0.00000
         1         4 7396 7405         10 1_25063715 1_25089304 1_25      0.00000
         1         4 7408 7417         10 1_25094177 1_25115309 1_25      0.00000
         1         4 7419 7428         10 1_25122738 1_25152979 1_25      0.00000
         1         4 7429 7438         10 1_25154731 1_25175314 1_25      0.00000
         1         4 7441 7450         10 1_25190739 1_25219629 1_25      0.00000
         1         4 7451 7460         10 1_25220003 1_25262585 1_25      0.00000
         1         4 7468 7477         10 1_25275184 1_25321721 1_25      0.00000
         1         4 7486 7495         10 1_25347227 1_25384379 1_25      0.00000
         1         4 7505 7514         10 1_25440605 1_25483780 1_25      0.00000
         1         4 7521 7530         10 1_25524872 1_25576064 1_25      0.00000
         1         4 7531 7540         10 1_25584833 1_25626521 1_25      0.00000
         1         4 7545 7554         10 1_25637612 1_25660041 1_25      0.00009
         1         4 7555 7564         10 1_25664176 1_25688028 1_25      0.00000
         1         4 7565 7574         10 1_25691184 1_25738975 1_25      0.00001
         1         4 7584 7593         10 1_25774398 1_25801368 1_25      0.00000
         1         4 7594 7603         10 1_25803183 1_25840085 1_25      0.00000
         1         4 7608 7617         10 1_25854635 1_25886402 1_25      0.00000
         1         4 7618 7627         10 1_25892828 1_25916597 1_25      0.00000
         1         4 7637 7646         10 1_25964080 1_26002583 1_25      0.00000
         1         4 7647 7656         10 1_26005369 1_26021310 1_26      0.02292
         1         4 7659 7668         10 1_26028468 1_26038806 1_26      0.00000
         1         4 7672 7681         10 1_26043573 1_26056238 1_26      0.00000
         1         4 7682 7691         10 1_26056880 1_26079771 1_26      0.00116
         1         4 7692 7701         10 1_26087217 1_26114678 1_26      0.00000
         1         4 7707 7716         10 1_26125278 1_26139605 1_26      0.00000
         1         4 7717 7726         10 1_26143457 1_26164616 1_26      0.00000
         1         4 7729 7738         10 1_26167594 1_26190497 1_26      0.00000
         1         4 7743 7752         10 1_26210255 1_26238073 1_26      0.00000
         1         4 7759 7768         10 1_26260860 1_26274485 1_26      0.00000
         1         4 7769 7778         10 1_26275698 1_26285531 1_26      0.00000
         1         4 7782 7791         10 1_26302104 1_26339018 1_26      0.00000
         1         4 7795 7804         10 1_26347404 1_26366115 1_26      0.00000
         1         4 7812 7821         10 1_26393362 1_26428468 1_26      0.00000
         1         4 7824 7833         10 1_26432894 1_26447953 1_26      0.00000
         1         4 7843 7852         10 1_26468192 1_26520542 1_26      0.00018
         1         4 7862 7871         10 1_26544273 1_26590867 1_26      0.00000
         1         4 7879 7888         10 1_26608867 1_26644526 1_26      0.00003
         1         4 7894 7903         10 1_26667745 1_26704443 1_26      0.00000
         1         4 7913 7922         10 1_26730843 1_26765752 1_26      0.00000
         1         4 7929 7938         10 1_26784172 1_26815314 1_26      0.00000
         1         4 7939 7948         10 1_26821811 1_26858205 1_26      0.00000
         1         4 7952 7961         10 1_26864002 1_26889457 1_26      0.00000
         1         4 7962 7971         10 1_26891061 1_26901954 1_26      0.00000
         1         4 7972 7981         10 1_26902697 1_26926704 1_26      0.00000
         1         4 7983 7992         10 1_26928324 1_26953449 1_26      0.00001
         1         4 7993 8002         10 1_26958068 1_26972787 1_26      0.00000
         1         4 8007 8016         10 1_26995657 1_27035038 1_26      0.00132
         1         4 8017 8026         10 1_27037950 1_27057982 1_27      0.00000
         1         4 8028 8037         10 1_27072549 1_27096775 1_27      0.00004
         1         4 8038 8047         10 1_27099892 1_27127086 1_27      0.00000
         1         4 8048 8057         10 1_27128737 1_27154641 1_27      0.00000
         1         4 8059 8068         10 1_27164100 1_27216838 1_27      0.00001
         1         4 8069 8078         10 1_27218286 1_27267754 1_27      0.00000
         1         4 8086 8095         10 1_27278502 1_27290309 1_27      0.00001
         1         4 8096 8105         10 1_27297328 1_27322274 1_27      0.00038
         1         4 8107 8116         10 1_27324745 1_27341362 1_27      0.00000
         1         4 8121 8130         10 1_27352229 1_27365035 1_27      0.00053
         1         4 8131 8140         10 1_27365740 1_27396598 1_27      0.00000
         1         4 8141 8150         10 1_27402147 1_27448966 1_27      0.00000
         1         4 8157 8166         10 1_27458251 1_27470321 1_27      0.00000
         1         4 8175 8184         10 1_27497018 1_27548058 1_27      0.00000
         1         4 8190 8199         10 1_27566728 1_27598647 1_27      0.00000
         1         4 8200 8209         10 1_27602670 1_27653611 1_27      0.00000
         1         4 8211 8220         10 1_27658479 1_27704361 1_27      0.00001
         1         4 8225 8234         10 1_27726242 1_27770402 1_27      0.00000
         1         4 8235 8244         10 1_27773488 1_27796377 1_27      0.00000
         1         4 8249 8258         10 1_27807862 1_27821926 1_27      0.00000
         1         4 8268 8277         10 1_27860952 1_27895583 1_27      0.00000
         1         4 8279 8288         10 1_27905339 1_27927529 1_27      0.00000
         1         4 8292 8301         10 1_27940193 1_27967395 1_27      0.00001
         1         4 8305 8314         10 1_27980058 1_28019175 1_27      0.00002
         1         4 8320 8329         10 1_28035165 1_28071351 1_28      0.00000
         1         4 8334 8343         10 1_28096068 1_28120812 1_28      0.00002
         1         4 8345 8354         10 1_28127872 1_28187592 1_28      0.00006
         1         4 8356 8365         10 1_28191659 1_28229519 1_28      0.00000
         1         4 8368 8377         10 1_28241649 1_28284331 1_28      0.00118
         1         4 8378 8387         10 1_28291346 1_28334144 1_28      0.00958
         1         4 8388 8397         10 1_28337410 1_28350141 1_28      0.00000
         1         4 8398 8407         10 1_28351870 1_28384396 1_28      0.00567
         1         4 8417 8426         10 1_28422821 1_28450059 1_28      0.00038
         1         4 8429 8438         10 1_28464168 1_28514051 1_28      0.00000
         1         4 8441 8450         10 1_28527270 1_28564455 1_28      0.00000
         1         4 8456 8465         10 1_28582519 1_28599381 1_28      0.00001
         1         4 8467 8476         10 1_28604773 1_28618786 1_28      0.00001
         1         4 8484 8493         10 1_28629300 1_28648176 1_28      0.00000
         1         4 8499 8508         10 1_28666658 1_28698028 1_28      0.00000
         1         4 8509 8518         10 1_28698680 1_28726843 1_28      0.00000
         1         4 8521 8530         10 1_28743520 1_28771674 1_28      0.00001
         1         4 8531 8540         10 1_28774123 1_28792722 1_28      0.00000
         1         4 8543 8552         10 1_28801528 1_28833849 1_28      0.00000
         1         4 8553 8562         10 1_28836741 1_28871339 1_28      0.00000
         1         4 8566 8575         10 1_28886165 1_28915088 1_28      0.00000
         1         4 8580 8589         10 1_28932668 1_28951168 1_28      0.00000
         1         4 8595 8604         10 1_28965587 1_29009233 1_28      0.00001
         1         4 8609 8618         10 1_29037370 1_29069709 1_29      0.00000
         1         4 8621 8630         10 1_29087653 1_29112554 1_29      0.00001
         1         4 8632 8641         10 1_29120196 1_29157367 1_29      0.00000
         1         4 8644 8653         10 1_29173740 1_29214863 1_29      0.00000
         1         4 8656 8665         10 1_29229102 1_29267627 1_29      0.00000
         1         4 8670 8679         10 1_29283356 1_29315230 1_29      0.00001
         1         4 8680 8689         10 1_29320874 1_29336243 1_29      0.00001
         1         4 8693 8702         10 1_29344867 1_29400986 1_29      0.47176
         1         4 8703 8712         10 1_29404454 1_29441270 1_29      0.00001
         1         4 8716 8725         10 1_29452903 1_29473932 1_29      0.00000
         1         4 8732 8741         10 1_29489806 1_29512082 1_29      0.00001
         1         4 8742 8751         10 1_29519677 1_29553514 1_29      0.00005
         1         4 8756 8765         10 1_29573089 1_29612552 1_29      0.00018
         1         4 8772 8781         10 1_29638165 1_29672432 1_29      0.00139
         1         4 8791 8800         10 1_29726847 1_29758604 1_29      0.00031
         1         4 8801 8810         10 1_29763188 1_29802554 1_29      0.00000
         1         4 8811 8820         10 1_29803434 1_29846199 1_29      0.00004
         1         4 8824 8833         10 1_29858892 1_29910763 1_29      0.00000
         1         4 8839 8848         10 1_29927117 1_29961171 1_29      0.00000
         1         4 8851 8860         10 1_29971164 1_30019565 1_29      0.00000
         1         4 8864 8873         10 1_30044978 1_30070887 1_30      0.00000
         1         4 8877 8886         10 1_30092045 1_30136598 1_30      0.00000
         1         4 8890 8899         10 1_30152840 1_30194606 1_30      0.00000
         1         4 8909 8918         10 1_30219501 1_30249958 1_30      0.00000
         1         4 8927 8936         10 1_30317985 1_30333360 1_30      0.00001
         1         4 8939 8948         10 1_30342235 1_30414120 1_30      0.00000
         1         4 8952 8961         10 1_30440016 1_30488209 1_30      0.00000
         1         4 8964 8973         10 1_30513380 1_30547298 1_30      0.00002
         1         4 8977 8986         10 1_30566922 1_30607352 1_30      0.00000
         1         4 8987 8996         10 1_30609682 1_30633638 1_30      0.19530
         1         4 8998 9007         10 1_30635106 1_30655372 1_30      0.00000
         1         4 9010 9019         10 1_30659912 1_30681426 1_30      0.00009
         1         4 9020 9029         10 1_30683529 1_30732947 1_30      0.00000
         1         4 9033 9042         10 1_30741112 1_30767141 1_30      0.00001
         1         4 9047 9056         10 1_30797328 1_30826050 1_30      0.00107
         1         4 9057 9066         10 1_30829011 1_30862341 1_30      0.00000
         1         4 9075 9084         10 1_30890223 1_30926029 1_30      0.00219
         1         4 9086 9095         10 1_30935109 1_30963020 1_30      0.00000
         1         4 9099 9108         10 1_30982499 1_30998861 1_30      0.00000
         1         4 9113 9122         10 1_31007897 1_31042877 1_31      0.00000
         1         4 9132 9141         10 1_31094608 1_31131175 1_31      0.00000
         1         4 9142 9151         10 1_31137311 1_31183355 1_31      0.00000
         1         4 9153 9162         10 1_31188946 1_31256687 1_31      0.00010
         1         4 9163 9172         10 1_31264230 1_31320775 1_31      0.00003
         1         4 9173 9182         10 1_31325294 1_31363890 1_31      0.00001
         1         4 9191 9200         10 1_31405912 1_31457350 1_31      0.00040
         1         4 9203 9212         10 1_31496031 1_31552730 1_31      0.00000
         1         4 9213 9222         10 1_31556657 1_31610937 1_31      0.00000
         1         4 9225 9234         10 1_31646415 1_31695808 1_31      0.00000
         1         4 9235 9244         10 1_31699505 1_31735981 1_31      0.00000
         1         4 9249 9258         10 1_31760119 1_31817810 1_31      0.00006
         1         4 9263 9272         10 1_31840031 1_31870106 1_31      0.00000
         1         4 9280 9289         10 1_31918746 1_31982996 1_31      0.00000
         1         4 9292 9301         10 1_32000657 1_32030183 1_32      0.00060
         1         4 9304 9313         10 1_32051173 1_32090411 1_32      0.00000
         1         4 9319 9328         10 1_32126001 1_32165464 1_32      0.00000
         1         4 9336 9345         10 1_32201956 1_32240784 1_32      0.00000
         1         4 9353 9362         10 1_32269865 1_32357315 1_32      0.00000
         1         4 9368 9377         10 1_32407831 1_32451910 1_32      0.02273
         1         4 9380 9389         10 1_32454970 1_32493323 1_32      0.00000
         1         4 9392 9401         10 1_32501791 1_32534357 1_32      0.00004
         1         4 9402 9411         10 1_32534979 1_32564737 1_32      0.00000
         1         4 9412 9421         10 1_32565658 1_32585115 1_32      0.00000
         1         4 9422 9431         10 1_32586307 1_32606267 1_32      0.00516
         1         4 9441 9450         10 1_32653986 1_32693070 1_32      0.00020
         1         4 9452 9461         10 1_32700496 1_32735233 1_32      0.00000
         1         4 9462 9471         10 1_32738897 1_32774000 1_32      0.00000
         1         4 9472 9481         10 1_32776060 1_32796702 1_32      0.00000
         1         4 9486 9495         10 1_32835042 1_32879892 1_32      0.00003
         1         4 9502 9511         10 1_32899906 1_32950208 1_32      0.00000
         1         4 9513 9522         10 1_32958985 1_32989787 1_32      0.00000
         1         4 9524 9533         10 1_32996771 1_33011837 1_32      0.00000
         1         4 9534 9543         10 1_33024998 1_33059770 1_33      0.00000
         1         4 9544 9553         10 1_33060452 1_33083865 1_33      0.00126
         1         4 9554 9563         10 1_33086024 1_33105726 1_33      0.00000
         1         4 9564 9573         10 1_33110167 1_33135776 1_33      0.00002
         1         4 9581 9590         10 1_33149633 1_33176151 1_33      0.00000
         1         4 9591 9600         10 1_33177795 1_33199470 1_33      0.00039
         1         4 9606 9615         10 1_33219675 1_33243608 1_33      0.00294
         1         4 9617 9626         10 1_33254585 1_33297754 1_33      0.00000
         1         4 9633 9642         10 1_33308069 1_33338847 1_33      0.00274
         1         4 9643 9652         10 1_33340068 1_33368555 1_33      0.00000
         1         4 9658 9667         10 1_33386522 1_33407744 1_33      0.00000
         1         4 9669 9678         10 1_33417953 1_33443559 1_33      0.00118
         1         4 9679 9688         10 1_33448943 1_33481852 1_33      0.00000
         1         4 9690 9699         10 1_33486451 1_33504995 1_33      0.00000
         1         4 9703 9712         10 1_33515988 1_33564635 1_33      0.00000
         1         4 9720 9729         10 1_33594986 1_33624434 1_33      0.00000
         1         4 9731 9740         10 1_33627592 1_33643282 1_33      0.00000
         1         4 9747 9756         10 1_33655579 1_33685551 1_33      0.00000
         1         4 9757 9766         10 1_33691610 1_33748079 1_33      0.00005
         1         4 9773 9782         10 1_33779986 1_33864336 1_33      0.00003
         1         4 9788 9797         10 1_33898762 1_33957395 1_33      0.00000
         1         4 9801 9810         10 1_33969120 1_33995685 1_33      0.00029
         1         4 9819 9828         10 1_34057571 1_34102218 1_34      0.00333
         1         4 9833 9842         10 1_34109050 1_34131716 1_34      0.04986
         1         4 9845 9854         10 1_34147424 1_34169337 1_34      0.00000
         1         4 9861 9870         10 1_34202504 1_34240339 1_34      0.00000
         1         4 9871 9880         10 1_34240957 1_34255433 1_34      0.00000
         1         4 9881 9890         10 1_34257572 1_34290746 1_34      0.00000
         1         4 9893 9902         10 1_34308614 1_34354583 1_34      0.00000
         1         4 9903 9912         10 1_34360926 1_34408741 1_34      0.00000
         1         4 9915 9924         10 1_34419694 1_34434604 1_34      0.00001
         1         4 9925 9934         10 1_34436543 1_34451719 1_34      0.00000
         1         4 9939 9948         10 1_34460128 1_34500513 1_34      0.00000
         1         4 9950 9959         10 1_34504971 1_34524920 1_34      0.00000
         1         4 9964 9973         10 1_34538143 1_34564180 1_34      0.00000
         1         4 9975 9984         10 1_34568774 1_34596202 1_34      0.00000
         1         4 9985 9994         10 1_34604373 1_34635120 1_34      0.00005
         1         4 9999 10008         10 1_34645561 1_34684996 1_34      0.00000
         1         4 10016 10025         10 1_34714791 1_34747388 1_34      0.00000
         1         4 10027 10036         10 1_34755855 1_34777950 1_34      0.00004
         1         4 10037 10046         10 1_34780356 1_34819985 1_34      0.00003
         1         4 10048 10057         10 1_34824528 1_34855353 1_34      0.00000
         1         4 10058 10067         10 1_34864497 1_34915060 1_34      0.00000
         1         4 10069 10078         10 1_34933121 1_34953056 1_34      0.00000
         1         4 10084 10093         10 1_34977581 1_35016832 1_34      0.00000
         1         4 10094 10103         10 1_35017601 1_35036339 1_35      0.00001
         1         4 10106 10115         10 1_35046496 1_35075944 1_35      0.00000
         1         4 10122 10131         10 1_35099992 1_35151702 1_35      0.00002
         1         4 10135 10144         10 1_35163851 1_35184347 1_35      0.00000
         1         4 10146 10155         10 1_35186394 1_35205416 1_35      0.00000
         1         4 10157 10166         10 1_35212999 1_35243686 1_35      0.00001
         1         4 10168 10177         10 1_35247683 1_35270182 1_35      0.00000
         1         4 10178 10187         10 1_35271255 1_35289089 1_35      0.00000
         1         4 10188 10197         10 1_35289839 1_35301325 1_35      0.00000
         1         4 10201 10210         10 1_35323812 1_35346805 1_35      0.00000
         1         4 10211 10220         10 1_35353203 1_35401900 1_35      0.00000
         1         4 10227 10236         10 1_35432100 1_35461506 1_35      0.00000
         1         4 10238 10247         10 1_35466496 1_35498357 1_35      0.00000
         1         4 10248 10257         10 1_35503046 1_35538734 1_35      0.00000
         1         4 10262 10271         10 1_35551019 1_35569944 1_35      0.00000
         1         4 10274 10283         10 1_35576409 1_35608036 1_35      0.00000
         1         4 10284 10293         10 1_35613309 1_35698088 1_35      0.00000
         1         4 10295 10304         10 1_35703424 1_35753026 1_35      0.00000
         1         4 10305 10314         10 1_35760364 1_35809317 1_35      0.00000
         1         4 10324 10333         10 1_35867658 1_35894693 1_35      0.00000
         1         4 10334 10343         10 1_35895486 1_35918033 1_35      0.00000
         1         4 10344 10353         10 1_35921410 1_35952652 1_35      0.00001
         1         4 10355 10364         10 1_35961279 1_35998236 1_35      0.00005
         1         4 10367 10376         10 1_36012155 1_36031637 1_36      0.00000
         1         4 10380 10389         10 1_36047498 1_36060640 1_36      0.00072
         1         4 10390 10399         10 1_36061786 1_36093945 1_36      0.00001
         1         4 10404 10413         10 1_36108937 1_36179017 1_36      0.00000
         1         4 10416 10425         10 1_36190326 1_36232020 1_36      0.00000
         1         4 10428 10437         10 1_36238579 1_36259793 1_36      0.00000
         1         4 10438 10447         10 1_36263444 1_36296988 1_36      0.00000
         1         4 10449 10458         10 1_36308223 1_36354737 1_36      0.00000
         1         4 10465 10474         10 1_36394812 1_36428556 1_36      0.00000
         1         4 10476 10485         10 1_36436022 1_36466367 1_36      0.00000
         1         4 10486 10495         10 1_36470923 1_36505239 1_36      0.00000
         1         4 10499 10508         10 1_36518149 1_36547637 1_36      0.00000
         1         4 10510 10519         10 1_36557665 1_36589358 1_36      0.00000
         1         4 10521 10530         10 1_36593176 1_36622461 1_36      0.00000
         1         4 10531 10540         10 1_36627767 1_36655031 1_36      0.00036
         1         4 10542 10551         10 1_36663562 1_36710870 1_36      0.00000
         1         4 10561 10570         10 1_36768414 1_36808353 1_36      0.00000
         1         4 10575 10584         10 1_36836343 1_36866457 1_36      0.00000
         1         4 10586 10595         10 1_36867861 1_36884482 1_36      0.00000
         1         4 10602 10611         10 1_36906514 1_36939098 1_36      0.00000
         1         4 10615 10624         10 1_36945672 1_36962087 1_36      0.00000
         1         4 10625 10634         10 1_36964059 1_37007720 1_36      0.00000
         1         4 10638 10647         10 1_37014068 1_37027627 1_37      0.00000
         1         4 10653 10662         10 1_37037099 1_37075026 1_37      0.00000
         1         4 10663 10672         10 1_37077622 1_37098197 1_37      0.00000
         1         4 10674 10683         10 1_37104056 1_37171724 1_37      0.00001
         1         4 10691 10700         10 1_37209389 1_37254059 1_37      0.00000
         1         4 10703 10712         10 1_37269585 1_37292611 1_37      0.00000
         1         4 10720 10729         10 1_37323071 1_37347800 1_37      0.00000
         1         4 10731 10740         10 1_37356611 1_37382518 1_37      0.00000
         1         4 10745 10754         10 1_37396799 1_37412771 1_37      0.00004
         1         4 10755 10764         10 1_37413724 1_37480919 1_37      0.00000
         1         4 10766 10775         10 1_37490868 1_37525738 1_37      0.00000
         1         4 10776 10785         10 1_37527341 1_37543332 1_37      0.00000
         1         4 10786 10795         10 1_37544105 1_37570960 1_37      0.00000
         1         4 10803 10812         10 1_37586629 1_37600442 1_37      0.00000
         1         4 10822 10831         10 1_37615051 1_37652435 1_37      0.00000
         1         4 10840 10849         10 1_37689119 1_37721955 1_37      0.00000
         1         4 10850 10859         10 1_37730351 1_37760278 1_37      0.00000
         1         4 10863 10872         10 1_37776770 1_37801151 1_37      0.00000
         1         4 10873 10882         10 1_37802156 1_37820738 1_37      0.00259
         1         4 10885 10894         10 1_37826398 1_37842744 1_37      0.00000
         1         4 10897 10906         10 1_37847113 1_37862758 1_37      0.00000
         1         4 10908 10917         10 1_37867960 1_37884326 1_37      0.00000
         1         4 10921 10930         10 1_37894804 1_37914769 1_37      0.00000
         1         4 10936 10945         10 1_37934858 1_37970651 1_37      0.00000
         1         4 10952 10961         10 1_37995215 1_38054226 1_37      0.00000
         1         4 10962 10971         10 1_38059772 1_38098101 1_38      0.00000
         1         4 10976 10985         10 1_38116795 1_38156591 1_38      0.00000
         1         4 10986 10995         10 1_38160808 1_38175939 1_38      0.00003
         1         4 10996 11005         10 1_38176853 1_38203527 1_38      0.00000
         1         4 11006 11015         10 1_38210156 1_38231920 1_38      0.00000
         1         4 11016 11025         10 1_38235037 1_38268206 1_38      0.00053
         1         4 11026 11035         10 1_38270682 1_38285357 1_38      0.00000
         1         4 11036 11045         10 1_38286511 1_38308325 1_38      0.00000
         1         4 11046 11055         10 1_38311417 1_38341846 1_38      0.00000
         1         4 11060 11069         10 1_38369186 1_38417291 1_38      0.00000
         1         4 11072 11081         10 1_38436650 1_38485680 1_38      0.00000
         1         4 11082 11091         10 1_38486521 1_38533473 1_38      0.00000
         1         4 11096 11105         10 1_38554974 1_38607510 1_38      0.00000
         1         4 11106 11115         10 1_38613687 1_38668879 1_38      0.00000
         1         4 11116 11125         10 1_38675436 1_38706318 1_38      0.00000
         1         4 11126 11135         10 1_38710989 1_38761336 1_38      0.00021
         1         4 11142 11151         10 1_38811026 1_38854180 1_38      0.00000
         1         4 11152 11161         10 1_38863022 1_38887155 1_38      0.00000
         1         4 11162 11171         10 1_38890348 1_38912251 1_38      0.00000
         1         4 11173 11182         10 1_38921323 1_38975243 1_38      0.00000
         1         4 11185 11194         10 1_38982951 1_39017303 1_38      0.00000
         1         4 11195 11204         10 1_39021994 1_39067545 1_39      0.00000
         1         4 11206 11215         10 1_39075182 1_39093577 1_39      0.00000
         1         4 11221 11230         10 1_39119427 1_39157970 1_39      0.00000
         1         4 11231 11240         10 1_39163756 1_39194571 1_39      0.00000
         1         4 11244 11253         10 1_39212386 1_39243875 1_39      0.00000
         1         4 11256 11265         10 1_39256225 1_39278159 1_39      0.00004
         1         4 11271 11280         10 1_39306731 1_39348731 1_39      0.00000
         1         4 11288 11297         10 1_39385957 1_39425037 1_39      0.00001
         1         4 11300 11309         10 1_39442916 1_39473254 1_39      0.00000
         1         4 11318 11327         10 1_39491857 1_39516227 1_39      0.00003
         1         4 11329 11338         10 1_39532968 1_39552980 1_39      0.00095
         1         4 11341 11350         10 1_39559880 1_39573853 1_39      0.00000
         1         4 11354 11363         10 1_39584716 1_39619728 1_39      0.00363
         1         4 11368 11377         10 1_39634719 1_39665709 1_39      0.00339
         1         4 11378 11387         10 1_39671026 1_39694419 1_39      0.00000
         1         4 11388 11397         10 1_39706659 1_39757248 1_39      0.00030
         1         4 11398 11407         10 1_39760077 1_39797392 1_39      0.00051
         1         4 11408 11417         10 1_39801544 1_39833546 1_39      0.00000
         1         4 11426 11435         10 1_39860171 1_39907040 1_39      0.00003
         1         4 11438 11447         10 1_39919190 1_39978080 1_39      0.00014
         1         4 11457 11466         10 1_40046985 1_40095429 1_40      0.00008
         1         4 11467 11476         10 1_40096011 1_40150785 1_40      0.00000
         1         4 11479 11488         10 1_40160197 1_40188976 1_40      0.00000
         1         4 11491 11500         10 1_40206017 1_40258896 1_40      0.00002
         1         4 11503 11512         10 1_40274429 1_40297610 1_40      0.00000
         1         4 11513 11522         10 1_40300907 1_40345089 1_40      0.00001
         1         4 11523 11532         10 1_40353369 1_40397188 1_40      0.00414
         1         4 11536 11545         10 1_40427450 1_40472595 1_40      0.00000
         1         4 11546 11555         10 1_40478162 1_40523710 1_40      0.00000
         1         4 11557 11566         10 1_40531408 1_40572207 1_40      0.00000
         1         4 11570 11579         10 1_40584546 1_40594860 1_40      0.00000
         1         4 11580 11589         10 1_40600656 1_40636425 1_40      0.00000
         1         4 11596 11605         10 1_40685612 1_40718584 1_40      0.00000
         1         4 11606 11615         10 1_40720631 1_40757134 1_40      0.00000
         1         4 11620 11629         10 1_40794773 1_40834471 1_40      0.00000
         1         4 11638 11647         10 1_40856977 1_40878994 1_40      0.00000
         1         4 11650 11659         10 1_40881941 1_40898760 1_40      0.00000
         1         4 11660 11669         10 1_40899873 1_40911191 1_40      0.00000
         1         4 11670 11679         10 1_40912633 1_40940255 1_40      0.00000
         1         4 11682 11691         10 1_40952247 1_40993050 1_40      0.00000
         1         4 11692 11701         10 1_40993815 1_41008968 1_40      0.00001
         1         4 11708 11717         10 1_41040079 1_41079271 1_41      0.00000
         1         4 11722 11731         10 1_41096115 1_41144442 1_41      0.00000
         1         4 11733 11742         10 1_41150941 1_41176879 1_41      0.00000
         1         4 11751 11760         10 1_41205563 1_41256133 1_41      0.00000
         1         4 11761 11770         10 1_41258737 1_41293180 1_41      0.00000
         1         4 11778 11787         10 1_41315418 1_41357923 1_41      0.00000
         1         4 11788 11797         10 1_41363032 1_41388789 1_41      0.00000
         1         4 11805 11814         10 1_41424302 1_41453013 1_41      0.00000
         1         4 11821 11830         10 1_41481383 1_41507158 1_41      0.00000
         1         4 11831 11840         10 1_41509691 1_41535038 1_41      0.00018
         1         4 11845 11854         10 1_41548135 1_41578987 1_41      0.00559
         1         4 11855 11864         10 1_41579637 1_41602193 1_41      0.00000
         1         4 11865 11874         10 1_41604391 1_41640741 1_41      0.00051
         1         4 11876 11885         10 1_41643445 1_41667212 1_41      0.00943
         1         4 11893 11902         10 1_41699421 1_41716333 1_41      0.00382
         1         4 11903 11912         10 1_41716988 1_41733731 1_41      0.00008
         1         4 11918 11927         10 1_41740189 1_41753394 1_41      0.00130
         1         4 11932 11941         10 1_41757639 1_41780510 1_41      0.00000
         1         4 11943 11952         10 1_41788047 1_41812521 1_41      0.00000
         1         4 11958 11967         10 1_41834501 1_41867739 1_41      0.00000
         1         4 11969 11978         10 1_41872136 1_41893994 1_41      0.00000
         1         4 11982 11991         10 1_41901366 1_41918280 1_41      0.00000
         1         4 11996 12005         10 1_41938008 1_41969568 1_41      0.00005
         1         4 12014 12023         10 1_41997911 1_42036297 1_41      0.00000
         1         4 12030 12039         10 1_42064985 1_42109150 1_42      0.00106
         1         4 12042 12051         10 1_42119177 1_42150861 1_42      0.00000
         1         4 12056 12065         10 1_42175679 1_42202269 1_42      0.00000
         1         4 12075 12084         10 1_42218931 1_42257645 1_42      0.00000
         1         4 12086 12095         10 1_42262504 1_42300322 1_42      0.00011
         1         4 12103 12112         10 1_42342109 1_42431325 1_42      0.00000
         1         4 12115 12124         10 1_42438599 1_42482972 1_42      0.00000
         1         4 12126 12135         10 1_42493010 1_42530586 1_42      0.00000
         1         4 12145 12154         10 1_42546559 1_42590154 1_42      0.00000
         1         4 12155 12164         10 1_42594240 1_42684160 1_42      0.00928
         1         4 12166 12175         10 1_42690743 1_42721268 1_42      0.00000
         1         4 12182 12191         10 1_42738353 1_42760281 1_42      0.00000
         1         4 12192 12201         10 1_42762481 1_42781705 1_42      0.00000
         1         4 12202 12211         10 1_42782212 1_42805991 1_42      0.00000
         1         4 12212 12221         10 1_42808858 1_42834567 1_42      0.00000
         1         4 12226 12235         10 1_42846165 1_42894016 1_42      0.00000
         1         4 12243 12252         10 1_42922593 1_42952185 1_42      0.00001
         1         4 12253 12262         10 1_42956470 1_43038001 1_42      0.00000
         1         4 12263 12272         10 1_43040003 1_43082008 1_43      0.02872
         1         4 12274 12283         10 1_43097778 1_43135159 1_43      0.00000
         1         4 12284 12293         10 1_43138880 1_43163111 1_43      0.00000
         1         4 12295 12304         10 1_43171908 1_43212929 1_43      0.00000
         1         4 12313 12322         10 1_43240521 1_43285643 1_43      0.00001
         1         4 12323 12332         10 1_43293171 1_43304091 1_43      0.00000
         1         4 12340 12349         10 1_43322781 1_43361999 1_43      0.00063
         1         4 12351 12360         10 1_43365510 1_43381346 1_43      0.01326
         1         4 12361 12370         10 1_43383595 1_43404144 1_43      0.00000
         1         4 12371 12380         10 1_43405573 1_43421666 1_43      0.00042
         1         4 12382 12391         10 1_43424668 1_43458869 1_43      0.00000
         1         4 12395 12404         10 1_43470288 1_43480652 1_43      0.00000
         1         4 12411 12420         10 1_43499408 1_43531092 1_43      0.00004
         1         4 12428 12437         10 1_43569660 1_43598618 1_43      0.00000
         1         4 12440 12449         10 1_43602957 1_43619121 1_43      0.00000
         1         4 12450 12459         10 1_43619876 1_43631154 1_43      0.00000
         1         4 12464 12473         10 1_43645549 1_43672320 1_43      0.00176
         1         4 12474 12483         10 1_43674274 1_43694788 1_43      0.00000
         1         4 12484 12493         10 1_43695904 1_43735256 1_43      0.00000
         1         4 12503 12512         10 1_43770232 1_43810018 1_43      0.00000
         1         4 12515 12524         10 1_43824541 1_43857197 1_43      0.00000
         1         4 12526 12535         10 1_43861492 1_43880915 1_43      0.00000
         1         4 12544 12553         10 1_43913226 1_43946639 1_43      0.00000
         1         4 12554 12563         10 1_43947251 1_43975936 1_43      0.00000
         1         4 12568 12577         10 1_43993804 1_44019972 1_43      0.00000
         1         4 12578 12587         10 1_44025389 1_44063734 1_44      0.00000
         1         4 12589 12598         10 1_44071844 1_44101925 1_44      0.00000
         1         4 12599 12608         10 1_44107407 1_44125301 1_44      0.00012
         1         4 12612 12621         10 1_44137527 1_44173910 1_44      0.00000
         1         4 12627 12636         10 1_44210008 1_44232844 1_44      0.00000
         1         4 12638 12647         10 1_44242697 1_44265251 1_44      0.00000
         1         4 12651 12660         10 1_44273819 1_44316061 1_44      0.00000
         1         4 12661 12670         10 1_44318691 1_44349552 1_44      0.00000
         1         4 12671 12680         10 1_44353717 1_44386471 1_44      0.00000
         1         4 12684 12693         10 1_44402137 1_44437965 1_44      0.00000
         1         4 12698 12707         10 1_44460598 1_44500934 1_44      0.00000
         1         4 12709 12718         10 1_44504729 1_44532127 1_44      0.00000
         1         4 12719 12728         10 1_44534709 1_44560716 1_44      0.00002
         1         4 12733 12742         10 1_44571949 1_44583935 1_44      0.00000
         1         4 12746 12755         10 1_44598077 1_44616569 1_44      0.00034
         1         4 12756 12765         10 1_44622222 1_44654662 1_44      0.00002
         1         4 12766 12775         10 1_44659871 1_44692942 1_44      0.00000
         1         4 12776 12785         10 1_44698105 1_44729726 1_44      0.00000
         1         4 12794 12803         10 1_44762673 1_44786965 1_44      0.00000
         1         4 12804 12813         10 1_44788529 1_44811913 1_44      0.00030
         1         4 12814 12823         10 1_44813075 1_44826472 1_44      0.00104
         1         4 12831 12840         10 1_44841611 1_44876002 1_44      0.00000
         1         4 12850 12859         10 1_44898173 1_44912314 1_44      0.00000
         1         4 12860 12869         10 1_44914154 1_44936236 1_44      0.00000
         1         4 12870 12879         10 1_44936991 1_44957068 1_44      0.00000
         1         4 12880 12889         10 1_44957816 1_44974699 1_44      0.00000
         1         4 12890 12899         10 1_44975777 1_45019582 1_44      0.00000
         1         4 12903 12912         10 1_45056994 1_45091547 1_45      0.00000
         1         4 12917 12926         10 1_45109432 1_45141648 1_45      0.00000
         1         4 12927 12936         10 1_45148191 1_45179433 1_45      0.00000
         1         4 12946 12955         10 1_45201192 1_45263096 1_45      0.00001
         1         4 12956 12965         10 1_45268277 1_45305827 1_45      0.00000
         1         4 12971 12980         10 1_45340176 1_45380977 1_45      0.00004
         1         4 12988 12997         10 1_45401931 1_45449121 1_45      0.00029
         1         4 12998 13007         10 1_45450055 1_45479172 1_45      0.00000
         1         4 13017 13026         10 1_45507577 1_45540858 1_45      0.00000
         1         4 13027 13036         10 1_45546359 1_45570780 1_45      0.00000
         1         4 13037 13046         10 1_45573319 1_45598744 1_45      0.00000
         1         4 13049 13058         10 1_45604483 1_45621375 1_45      0.00000
         1         4 13059 13068         10 1_45622115 1_45643004 1_45      0.00000
         1         4 13070 13079         10 1_45652207 1_45688476 1_45      0.00001
         1         4 13088 13097         10 1_45711163 1_45744625 1_45      0.00010
         1         4 13107 13116         10 1_45776126 1_45806266 1_45      0.00000
         1         4 13123 13132         10 1_45824737 1_45871230 1_45      0.00000
         1         4 13133 13142         10 1_45874273 1_45895906 1_45      0.00001
         1         4 13147 13156         10 1_45915398 1_45942600 1_45      0.00000
         1         4 13161 13170         10 1_45976734 1_46018587 1_45      0.00000
         1         4 13179 13188         10 1_46060081 1_46104178 1_46      0.04402
         1         4 13191 13200         10 1_46118784 1_46159469 1_46      0.00000
         1         4 13209 13218         10 1_46223040 1_46283541 1_46      0.00000
         1         4 13221 13230         10 1_46291503 1_46325394 1_46      0.00027
         1         4 13232 13241         10 1_46341683 1_46389448 1_46      0.00519
         1         4 13246 13255         10 1_46423406 1_46457661 1_46      0.00757
         1         4 13263 13272         10 1_46490712 1_46529288 1_46      0.00000
         1         4 13273 13282         10 1_46532401 1_46569084 1_46      0.00000
         1         4 13288 13297         10 1_46586066 1_46632368 1_46      0.00000
         1         4 13298 13307         10 1_46644048 1_46679155 1_46      0.00000
         1         4 13317 13326         10 1_46710486 1_46771367 1_46      0.00538
         1         4 13327 13336         10 1_46772968 1_46799538 1_46      0.00000
         1         4 13344 13353         10 1_46817877 1_46860387 1_46      0.00061
         1         4 13354 13363         10 1_46863534 1_46897369 1_46      0.00002
         1         4 13373 13382         10 1_46961423 1_46985712 1_46      0.00000
         1         4 13385 13394         10 1_46998975 1_47020266 1_46      0.00003
         1         4 13397 13406         10 1_47037217 1_47093105 1_47      0.00007
         1         4 13407 13416         10 1_47097885 1_47132190 1_47      0.00000
         1         4 13425 13434         10 1_47183770 1_47204752 1_47      0.00000
         1         4 13439 13448         10 1_47214715 1_47238126 1_47      0.00000
         1         4 13452 13461         10 1_47251774 1_47283997 1_47      0.00001
         1         4 13466 13475         10 1_47293410 1_47330215 1_47      0.00003
         1         4 13476 13485         10 1_47334809 1_47367915 1_47      0.00000
         1         4 13488 13497         10 1_47378054 1_47414639 1_47      0.00000
         1         4 13504 13513         10 1_47429436 1_47445935 1_47      0.00094
         1         4 13518 13527         10 1_47473258 1_47536082 1_47      0.00010
         1         4 13532 13541         10 1_47558727 1_47616369 1_47      0.00000
         1         4 13544 13553         10 1_47628559 1_47675047 1_47      0.00052
         1         4 13556 13565         10 1_47691663 1_47726256 1_47      0.00000
         1         4 13570 13579         10 1_47742500 1_47771799 1_47      0.00001
         1         4 13580 13589         10 1_47777381 1_47821120 1_47      0.00000
         1         4 13590 13599         10 1_47824761 1_47862810 1_47      0.00018
         1         4 13601 13610         10 1_47872709 1_47912473 1_47      0.00001
         1         4 13619 13628         10 1_47951193 1_47982762 1_47      0.00000
         1         4 13630 13639         10 1_47986970 1_47998079 1_47      0.00000
         1         4 13642 13651         10 1_48002995 1_48013389 1_48      0.00005
         1         4 13652 13661         10 1_48017591 1_48030305 1_48      0.00000
         1         4 13667 13676         10 1_48045316 1_48067146 1_48      0.00000
         1         4 13680 13689         10 1_48079084 1_48108859 1_48      0.00000
         1         4 13695 13704         10 1_48130491 1_48155888 1_48      0.00000
         1         4 13710 13719         10 1_48192993 1_48235944 1_48      0.00000
         1         4 13727 13736         10 1_48278978 1_48314481 1_48      0.00039
         1         4 13739 13748         10 1_48329748 1_48365556 1_48      0.01858
         1         4 13755 13764         10 1_48405703 1_48447445 1_48      0.00001
         1         4 13765 13774         10 1_48449504 1_48476026 1_48      0.00000
         1         4 13778 13787         10 1_48483468 1_48505964 1_48      0.00000
         1         4 13793 13802         10 1_48511630 1_48548421 1_48      0.00146
         1         4 13803 13812         10 1_48554118 1_48601511 1_48      0.00000
         1         4 13813 13822         10 1_48606775 1_48625746 1_48      0.00031
         1         4 13831 13840         10 1_48658685 1_48696028 1_48      0.00083
         1         4 13844 13853         10 1_48731200 1_48787517 1_48      0.00095
         1         4 13861 13870         10 1_48820832 1_48859659 1_48      0.00000
         1         4 13871 13880         10 1_48864964 1_48877582 1_48      0.00008
         1         4 13888 13897         10 1_48901586 1_48928922 1_48      0.00576
         1         4 13898 13907         10 1_48931887 1_48962802 1_48      0.00000
         1         4 13912 13921         10 1_48971016 1_49005057 1_48      0.00000
         1         4 13922 13931         10 1_49017600 1_49053472 1_49      0.04295
         1         4 13933 13942         10 1_49059055 1_49081644 1_49      0.29181
         1         4 13944 13953         10 1_49083842 1_49108373 1_49      0.37711
         1         4 13963 13972         10 1_49120123 1_49153890 1_49      0.00025
         1         4 13980 13989         10 1_49166623 1_49212442 1_49      0.00000
         1         4 13992 14001         10 1_49215727 1_49234582 1_49      0.00000
         1         4 14011 14020         10 1_49279500 1_49314297 1_49      0.00000
         1         4 14023 14032         10 1_49321660 1_49361383 1_49      0.01026
         1         4 14033 14042         10 1_49369847 1_49409982 1_49      0.00000
         1         4 14043 14052         10 1_49410831 1_49448464 1_49      0.34712
         1         4 14054 14063         10 1_49461195 1_49502461 1_49      0.00001
         1         4 14064 14073         10 1_49504935 1_49548050 1_49      0.00000
         1         4 14075 14084         10 1_49557832 1_49586578 1_49      0.00000
         1         4 14089 14098         10 1_49618441 1_49653681 1_49      0.00042
         1         4 14099 14108         10 1_49660884 1_49696001 1_49      0.00000
         1         4 14115 14124         10 1_49726079 1_49765653 1_49      0.00000
         1         4 14130 14139         10 1_49799779 1_49856444 1_49      0.00001
         1         4 14140 14149         10 1_49858601 1_49887927 1_49      0.00000
         1         4 14152 14161         10 1_49894557 1_49939434 1_49      0.00000
         1         4 14162 14171         10 1_49944938 1_49990398 1_49      0.00001
         1         4 14179 14188         10 1_50040614 1_50067523 1_50      0.03215
         1         4 14193 14202         10 1_50079634 1_50094854 1_50      0.00000
         1         4 14210 14219         10 1_50140802 1_50184797 1_50      0.00000
         1         4 14220 14229         10 1_50189393 1_50228655 1_50      0.00000
         1         4 14230 14239         10 1_50229422 1_50267338 1_50      0.00000
         1         4 14241 14250         10 1_50286779 1_50308898 1_50      0.00012
         1         4 14251 14260         10 1_50313545 1_50326952 1_50      0.00000
         1         4 14267 14276         10 1_50345917 1_50386958 1_50      0.00000
         1         4 14277 14286         10 1_50390125 1_50422605 1_50      0.00000
         1         4 14287 14296         10 1_50424481 1_50457346 1_50      0.00000
         1         4 14297 14306         10 1_50461339 1_50498216 1_50      0.00000
         1         4 14308 14317         10 1_50511043 1_50537858 1_50      0.00000
         1         4 14318 14327         10 1_50538756 1_50569537 1_50      0.00000
         1         4 14329 14338         10 1_50580303 1_50614291 1_50      0.00000
         1         4 14341 14350         10 1_50623852 1_50635881 1_50      0.00000
         1         4 14351 14360         10 1_50636792 1_50662545 1_50      0.00000
         1         4 14361 14370         10 1_50666791 1_50694989 1_50      0.00014
         1         4 14371 14380         10 1_50700523 1_50732278 1_50      0.00000
         1         4 14382 14391         10 1_50737158 1_50778877 1_50      0.03321
         1         4 14400 14409         10 1_50817786 1_50848202 1_50      0.00167
         1         4 14410 14419         10 1_50852875 1_50885842 1_50      0.00000
         1         4 14420 14429         10 1_50886818 1_50902530 1_50      0.00000
         1         4 14431 14440         10 1_50905328 1_50944506 1_50      0.00000
         1         4 14447 14456         10 1_50970955 1_50992247 1_50      0.00000
         1         4 14458 14467         10 1_50995138 1_51024211 1_50      0.00000
         1         4 14469 14478         10 1_51026458 1_51047858 1_51      0.00000
         1         4 14480 14489         10 1_51050648 1_51084434 1_51      0.00111
         1         4 14493 14502         10 1_51103286 1_51141523 1_51      0.00000
         1         4 14507 14516         10 1_51162772 1_51194676 1_51      0.00000
         1         4 14517 14526         10 1_51198382 1_51237601 1_51      0.00000
         1         4 14528 14537         10 1_51241507 1_51267513 1_51      0.00000
         1         4 14538 14547         10 1_51271348 1_51320964 1_51      0.00000
         1         4 14551 14560         10 1_51342027 1_51372749 1_51      0.00000
         1         4 14567 14576         10 1_51405218 1_51434485 1_51      0.00000
         1         4 14577 14586         10 1_51436481 1_51455883 1_51      0.00000
         1         4 14587 14596         10 1_51457240 1_51483084 1_51      0.00030
         1         4 14598 14607         10 1_51493599 1_51534995 1_51      0.00000
         1         4 14610 14619         10 1_51547618 1_51566481 1_51      0.00000
         1         4 14626 14635         10 1_51586850 1_51631773 1_51      0.00000
         1         4 14638 14647         10 1_51647379 1_51691988 1_51      0.00000
         1         4 14648 14657         10 1_51692714 1_51726868 1_51      0.00000
         1         4 14662 14671         10 1_51758199 1_51800724 1_51      0.00000
         1         4 14673 14682         10 1_51805974 1_51829363 1_51      0.00000
         1         4 14688 14697         10 1_51850850 1_51899425 1_51      0.00000
         1         4 14704 14713         10 1_51925506 1_51962370 1_51      0.00000
         1         4 14716 14725         10 1_51975927 1_51995785 1_51      0.00000
         1         4 14726 14735         10 1_51996804 1_52017294 1_51      0.00000
         1         4 14740 14749         10 1_52033889 1_52065072 1_52      0.00757
         1         4 14751 14760         10 1_52071737 1_52096319 1_52      0.00022
         1         4 14766 14775         10 1_52121723 1_52140893 1_52      0.00000
         1         4 14777 14786         10 1_52143251 1_52169184 1_52      0.00038
         1         4 14791 14800         10 1_52189529 1_52233723 1_52      0.00000
         1         4 14803 14812         10 1_52239519 1_52273623 1_52      0.00000
         1         4 14813 14822         10 1_52276931 1_52304451 1_52      0.00000
         1         4 14823 14832         10 1_52306846 1_52343521 1_52      0.00000
         1         4 14836 14845         10 1_52357966 1_52383368 1_52      0.00000
         1         4 14848 14857         10 1_52386243 1_52405207 1_52      0.00000
         1         4 14858 14867         10 1_52409229 1_52452002 1_52      0.00000
         1         4 14868 14877         10 1_52456456 1_52501293 1_52      0.00000
         1         4 14884 14893         10 1_52525676 1_52551775 1_52      0.00002
         1         4 14894 14903         10 1_52556409 1_52601776 1_52      0.00001
         1         4 14904 14913         10 1_52606264 1_52635542 1_52      0.00000
         1         4 14914 14923         10 1_52638465 1_52676405 1_52      0.00000
         1         4 14928 14937         10 1_52696732 1_52724477 1_52      0.00001
         1         4 14945 14954         10 1_52754140 1_52773381 1_52      0.00000
         1         4 14955 14964         10 1_52777745 1_52797159 1_52      0.00000
         1         4 14965 14974         10 1_52799654 1_52817118 1_52      0.00000
         1         4 14981 14990         10 1_52829367 1_52856885 1_52      0.00000
         1         4 14994 15003         10 1_52865811 1_52892168 1_52      0.00000
         1         4 15010 15019         10 1_52908371 1_52926679 1_52      0.00003
         1         4 15020 15029         10 1_52932151 1_52960551 1_52      0.00000
         1         4 15035 15044         10 1_52972707 1_53016489 1_52      0.00000
         1         4 15053 15062         10 1_53041404 1_53064069 1_53      0.00000
         1         4 15064 15073         10 1_53070784 1_53089220 1_53      0.00000
         1         4 15079 15088         10 1_53108489 1_53147936 1_53      0.00000
         1         4 15089 15098         10 1_53153664 1_53187669 1_53      0.00000
         1         4 15100 15109         10 1_53197260 1_53209082 1_53      0.00000
         1         4 15111 15120         10 1_53218860 1_53251420 1_53      0.00000
         1         4 15123 15132         10 1_53256107 1_53268735 1_53      0.00000
         1         4 15133 15142         10 1_53271234 1_53300965 1_53      0.00000
         1         4 15144 15153         10 1_53308762 1_53339558 1_53      0.00000
         1         4 15154 15163         10 1_53340581 1_53364989 1_53      0.00000
         1         4 15164 15173         10 1_53365927 1_53397671 1_53      0.00000
         1         4 15174 15183         10 1_53398289 1_53423077 1_53      0.00006
         1         4 15186 15195         10 1_53429295 1_53499744 1_53      0.00001
         1         4 15201 15210         10 1_53536795 1_53559336 1_53      0.00000
         1         4 15211 15220         10 1_53562383 1_53585725 1_53      0.00000
         1         4 15222 15231         10 1_53595299 1_53616893 1_53      0.00000
         1         4 15238 15247         10 1_53628600 1_53637605 1_53      0.00000
         1         4 15249 15258         10 1_53639350 1_53651321 1_53      0.00000
         1         4 15259 15268         10 1_53652258 1_53679183 1_53      0.00000
         1         4 15273 15282         10 1_53706235 1_53742919 1_53      0.00000
         1         4 15283 15292         10 1_53745347 1_53784140 1_53      0.00000
         1         4 15293 15302         10 1_53786670 1_53824269 1_53      0.00000
         1         4 15310 15319         10 1_53867562 1_53927834 1_53      0.00000
         1         4 15323 15332         10 1_53932737 1_53959726 1_53      0.00000
         1         4 15333 15342         10 1_53960829 1_53990863 1_53      0.00000
         1         4 15343 15352         10 1_53995142 1_54022768 1_53      0.00000
         1         4 15355 15364         10 1_54027233 1_54041429 1_54      0.00000
         1         4 15365 15374         10 1_54046029 1_54083159 1_54      0.00000
         1         4 15375 15384         10 1_54086647 1_54101370 1_54      0.00021
         1         4 15385 15394         10 1_54102324 1_54122917 1_54      0.00000
         1         4 15397 15406         10 1_54127398 1_54160001 1_54      0.00000
         1         4 15412 15421         10 1_54183716 1_54226452 1_54      0.00000
         1         4 15428 15437         10 1_54269173 1_54320676 1_54      0.00000
         1         4 15440 15449         10 1_54326730 1_54346212 1_54      0.00000
         1         4 15452 15461         10 1_54351767 1_54379950 1_54      0.00000
         1         4 15471 15480         10 1_54391209 1_54405645 1_54      0.00000
         1         4 15489 15498         10 1_54435720 1_54470324 1_54      0.00000
         1         4 15505 15514         10 1_54505985 1_54532706 1_54      0.00001
         1         4 15515 15524         10 1_54533695 1_54561460 1_54      0.00406
         1         4 15532 15541         10 1_54579052 1_54613691 1_54      0.00000
         1         4 15548 15557         10 1_54647257 1_54676939 1_54      0.00000
         1         4 15561 15570         10 1_54687600 1_54710589 1_54      0.00000
         1         4 15572 15581         10 1_54716888 1_54766976 1_54      0.00000
         1         4 15584 15593         10 1_54771391 1_54803632 1_54      0.00000
         1         4 15594 15603         10 1_54808238 1_54820856 1_54      0.00000
         1         4 15608 15617         10 1_54825713 1_54851234 1_54      0.00000
         1         4 15618 15627         10 1_54854401 1_54889709 1_54      0.00000
         1         4 15628 15637         10 1_54898554 1_54920048 1_54      0.00000
         1         4 15640 15649         10 1_54927439 1_54966389 1_54      0.00000
         1         4 15650 15659         10 1_54967508 1_55005562 1_54      0.00000
         1         4 15660 15669         10 1_55011128 1_55056760 1_55      0.00000
         1         4 15671 15680         10 1_55062156 1_55110213 1_55      0.00000
         1         4 15688 15697         10 1_55128319 1_55166534 1_55      0.00000
         1         4 15706 15715         10 1_55200826 1_55222384 1_55      0.00000
         1         4 15725 15734         10 1_55239003 1_55288120 1_55      0.00000
         1         4 15735 15744         10 1_55297352 1_55330453 1_55      0.00007
         1         4 15747 15756         10 1_55341150 1_55370763 1_55      0.00000
         1         4 15761 15770         10 1_55382923 1_55423620 1_55      0.00000
         1         4 15771 15780         10 1_55429308 1_55474023 1_55      0.00000
         1         4 15781 15790         10 1_55477607 1_55511354 1_55      0.00000
         1         4 15795 15804         10 1_55537513 1_55571388 1_55      0.00000
         1         4 15805 15814         10 1_55571775 1_55611927 1_55      0.00000
         1         4 15823 15832         10 1_55657138 1_55709372 1_55      0.00000
         1         4 15835 15844         10 1_55724719 1_55764869 1_55      0.00000
         1         4 15854 15863         10 1_55806983 1_55849786 1_55      0.00000
         1         4 15871 15880         10 1_55884648 1_55892484 1_55      0.00000
         1         4 15881 15890         10 1_55897116 1_55926742 1_55      0.00000
         1         4 15896 15905         10 1_55958681 1_55971062 1_55      0.00000
         1         4 15907 15916         10 1_55974243 1_56001065 1_55      0.00170
         1         4 15918 15927         10 1_56004282 1_56021997 1_56      0.00001
         1         4 15932 15941         10 1_56031908 1_56059281 1_56      0.00000
         1         4 15947 15956         10 1_56069098 1_56080060 1_56      0.00000
         1         4 15965 15974         10 1_56121576 1_56143825 1_56      0.00000
         1         4 15976 15985         10 1_56151057 1_56185319 1_56      0.00000
         1         4 15987 15996         10 1_56193336 1_56246251 1_56      0.00000
         1         4 15999 16008         10 1_56258251 1_56288184 1_56      0.00000
         1         4 16013 16022         10 1_56303436 1_56358455 1_56      0.00000
         1         4 16024 16033         10 1_56369315 1_56412313 1_56      0.00000
         1         4 16040 16049         10 1_56444096 1_56483225 1_56      0.00000
         1         4 16050 16059         10 1_56486012 1_56532726 1_56      0.00000
         1         4 16061 16070         10 1_56538445 1_56567744 1_56      0.00000
         1         4 16075 16084         10 1_56592880 1_56605560 1_56      0.00000
         1         4 16085 16094         10 1_56606624 1_56621349 1_56      0.00061
         1         4 16104 16113         10 1_56632791 1_56648072 1_56      0.00110
         1         4 16122 16131         10 1_56655961 1_56669858 1_56      0.00000
         1         4 16136 16145         10 1_56692188 1_56705107 1_56      0.00012
         1         4 16150 16159         10 1_56712411 1_56737562 1_56      0.00000
         1         4 16161 16170         10 1_56743821 1_56766445 1_56      0.00129
         1         4 16171 16180         10 1_56768157 1_56778172 1_56      0.00514
         1         4 16185 16194         10 1_56791622 1_56799823 1_56      0.00000
         1         4 16204 16213         10 1_56816395 1_56843511 1_56      0.00037
         1         4 16215 16224         10 1_56851414 1_56868422 1_56      0.00517
         1         4 16225 16234         10 1_56870487 1_56878948 1_56      0.00000
         1         4 16241 16250         10 1_56895698 1_56919440 1_56      0.00000
         1         4 16251 16260         10 1_56920439 1_56948435 1_56      0.00000
         1         4 16266 16275         10 1_56959535 1_56980346 1_56      0.00000
         1         4 16277 16286         10 1_56985610 1_57001593 1_56      0.00000
         1         4 16288 16297         10 1_57005274 1_57031494 1_57      0.00000
         1         4 16307 16316         10 1_57050886 1_57079543 1_57      0.00000
         1         4 16318 16327         10 1_57086829 1_57119154 1_57      0.00000
         1         4 16329 16338         10 1_57122014 1_57135925 1_57      0.00000
         1         4 16339 16348         10 1_57136474 1_57164887 1_57      0.00000
         1         4 16355 16364         10 1_57183825 1_57199668 1_57      0.00000
         1         4 16365 16374         10 1_57200418 1_57216253 1_57      0.00000
         1         4 16375 16384         10 1_57224966 1_57233985 1_57      0.00000
         1         4 16385 16394         10 1_57235033 1_57248150 1_57      0.00000
         1         4 16395 16404         10 1_57250456 1_57279738 1_57      0.00000
         1         4 16407 16416         10 1_57291980 1_57308562 1_57      0.00000
         1         4 16417 16426         10 1_57309069 1_57318797 1_57      0.00000
         1         4 16431 16440         10 1_57327031 1_57341049 1_57      0.00001
         1         4 16444 16453         10 1_57349877 1_57383887 1_57      0.00000
         1         4 16458 16467         10 1_57394812 1_57411524 1_57      0.00000
         1         4 16468 16477         10 1_57412374 1_57556812 1_57      0.00000
         1         4 16483 16492         10 1_57579446 1_57599047 1_57      0.00000
         1         4 16493 16502         10 1_57601480 1_57620632 1_57      0.00000
         1         4 16505 16514         10 1_57629179 1_57661572 1_57      0.00000
         1         4 16520 16529         10 1_57674990 1_57698515 1_57      0.00000
         1         4 16530 16539         10 1_57701443 1_57730828 1_57      0.00000
         1         4 16548 16557         10 1_57780376 1_57808038 1_57      0.00000
         1         4 16564 16573         10 1_57842073 1_57879406 1_57      0.00001
         1         4 16575 16584         10 1_57890954 1_57915966 1_57      0.00000
         1         4 16590 16599         10 1_57928342 1_57976904 1_57      0.00001
         1         4 16600 16609         10 1_57984246 1_58029973 1_57      0.00000
         1         4 16615 16624         10 1_58053647 1_58111279 1_58      0.00000
         1         4 16625 16634         10 1_58113602 1_58147021 1_58      0.00000
         1         4 16635 16644         10 1_58148016 1_58194293 1_58      0.00000
         1         4 16654 16663         10 1_58240392 1_58274522 1_58      0.00000
         1         4 16668 16677         10 1_58280917 1_58305641 1_58      0.00000
         1         4 16679 16688         10 1_58309441 1_58333316 1_58      0.00002
         1         4 16690 16699         10 1_58339597 1_58360965 1_58      0.00000
         1         4 16702 16711         10 1_58366786 1_58402388 1_58      0.00000
         1         4 16717 16726         10 1_58426182 1_58463431 1_58      0.00000
         1         4 16727 16736         10 1_58465963 1_58502727 1_58      0.00000
         1         4 16737 16746         10 1_58508224 1_58542443 1_58      0.00000
         1         4 16754 16763         10 1_58561931 1_58590010 1_58      0.00079
         1         4 16764 16773         10 1_58595000 1_58624771 1_58      0.00014
         1         4 16774 16783         10 1_58627233 1_58666729 1_58      0.00000
         1         4 16791 16800         10 1_58688026 1_58696847 1_58      0.00000
         1         4 16803 16812         10 1_58699163 1_58712065 1_58      0.00000
         1         4 16813 16822         10 1_58713348 1_58733491 1_58      0.00014
         1         4 16823 16832         10 1_58738415 1_58760778 1_58      0.00000
         1         4 16834 16843         10 1_58765458 1_58802069 1_58      0.00330
         1         4 16844 16853         10 1_58811591 1_58865809 1_58      0.00000
         1         4 16854 16863         10 1_58868348 1_58900690 1_58      0.00000
         1         4 16866 16875         10 1_58915541 1_58963609 1_58      0.00000
         1         4 16882 16891         10 1_58991287 1_59031564 1_58      0.00000
         1         4 16894 16903         10 1_59040622 1_59075935 1_59      0.00016
         1         4 16904 16913         10 1_59091246 1_59134513 1_59      0.00000
         1         4 16915 16924         10 1_59144301 1_59183168 1_59      0.00000
         1         4 16930 16939         10 1_59213537 1_59230581 1_59      0.00018
         1         4 16940 16949         10 1_59234906 1_59264051 1_59      0.00000
         1         4 16950 16959         10 1_59264844 1_59300477 1_59      0.00000
         1         4 16960 16969         10 1_59309948 1_59337004 1_59      0.00000
         1         4 16974 16983         10 1_59344308 1_59379016 1_59      0.00007
         1         4 16989 16998         10 1_59390390 1_59427692 1_59      0.00002
         1         4 16999 17008         10 1_59429056 1_59437319 1_59      0.00000
         1         4 17018 17027         10 1_59455862 1_59483856 1_59      0.00000
         1         4 17028 17037         10 1_59485774 1_59524486 1_59      0.00208
         1         4 17038 17047         10 1_59535729 1_59571216 1_59      0.00000
         1         4 17055 17064         10 1_59590958 1_59622053 1_59      0.00000
         1         4 17065 17074         10 1_59624332 1_59662398 1_59      0.00000
         1         4 17075 17084         10 1_59667930 1_59694447 1_59      0.00000
         1         4 17088 17097         10 1_59710861 1_59750466 1_59      0.00000
         1         4 17106 17115         10 1_59785114 1_59827632 1_59      0.00000
         1         4 17116 17125         10 1_59834521 1_59860861 1_59      0.00000
         1         4 17128 17137         10 1_59870990 1_59913284 1_59      0.00066
         1         4 17138 17147         10 1_59920319 1_59967890 1_59      0.00000
         1         4 17154 17163         10 1_60000030 1_60045354 1_60      0.00000
         1         4 17164 17173         10 1_60050757 1_60093442 1_60      0.00000
         1         4 17181 17190         10 1_60113457 1_60149116 1_60      0.00000
         1         4 17200 17209         10 1_60171411 1_60202811 1_60      0.00000
         1         4 17214 17223         10 1_60217106 1_60247800 1_60      0.00000
         1         4 17225 17234         10 1_60260551 1_60301377 1_60      0.00005
         1         4 17235 17244         10 1_60302219 1_60339677 1_60      0.00008
         1         4 17251 17260         10 1_60369068 1_60383745 1_60      0.00000
         1         4 17268 17277         10 1_60394925 1_60430216 1_60      0.00000
         1         4 17279 17288         10 1_60432642 1_60453847 1_60      0.00000
         1         4 17295 17304         10 1_60466108 1_60491641 1_60      0.00000
         1         4 17309 17318         10 1_60511537 1_60542269 1_60      0.00000
         1         4 17319 17328         10 1_60550140 1_60593381 1_60      0.00000
         1         4 17331 17340         10 1_60602209 1_60630342 1_60      0.00004
         1         4 17342 17351         10 1_60640838 1_60656150 1_60      0.00426
         1         4 17352 17361         10 1_60657214 1_60673223 1_60      0.00078
         1         4 17365 17374         10 1_60679210 1_60707834 1_60      0.00000
         1         4 17377 17386         10 1_60721467 1_60767420 1_60      0.00000
         1         4 17394 17403         10 1_60805427 1_60832675 1_60      0.00193
         1         4 17404 17413         10 1_60833921 1_60862725 1_60      0.00002
         1         4 17414 17423         10 1_60866149 1_60892936 1_60      0.00000
         1         4 17425 17434         10 1_60894903 1_60925776 1_60      0.00000
         1         4 17435 17444         10 1_60930420 1_60956897 1_60      0.00000
         1         4 17445 17454         10 1_60958170 1_60992102 1_60      0.00000
         1         4 17458 17467         10 1_61006992 1_61033210 1_61      0.00000
         1         4 17470 17479         10 1_61040599 1_61065705 1_61      0.00000
         1         4 17489 17498         10 1_61081350 1_61097767 1_61      0.00000
         1         4 17503 17512         10 1_61109442 1_61131969 1_61      0.00000
         1         4 17514 17523         10 1_61136353 1_61167373 1_61      0.00001
         1         4 17524 17533         10 1_61168021 1_61180683 1_61      0.00000
         1         4 17539 17548         10 1_61191815 1_61222659 1_61      0.00065
         1         4 17554 17563         10 1_61239758 1_61278842 1_61      0.00002
         1         4 17568 17577         10 1_61297576 1_61324914 1_61      0.00002
         1         4 17585 17594         10 1_61353618 1_61366707 1_61      0.00000
         1         4 17595 17604         10 1_61367947 1_61391855 1_61      0.00000
         1         4 17609 17618         10 1_61419185 1_61460365 1_61      0.00002
         1         4 17622 17631         10 1_61473918 1_61507283 1_61      0.00000
         1         4 17635 17644         10 1_61520387 1_61543394 1_61      0.00037
         1         4 17647 17656         10 1_61553161 1_61598659 1_61      0.00000
         1         4 17657 17666         10 1_61607839 1_61643247 1_61      0.00000
         1         4 17668 17677         10 1_61651589 1_61674373 1_61      0.00000
         1         4 17678 17687         10 1_61675668 1_61719052 1_61      0.00000
         1         4 17688 17697         10 1_61733517 1_61748156 1_61      0.00000
         1         4 17698 17707         10 1_61749066 1_61779936 1_61      0.00000
         1         4 17708 17717         10 1_61780413 1_61799947 1_61      0.00000
         1         4 17722 17731         10 1_61809810 1_61831254 1_61      0.00004
         1         4 17733 17742         10 1_61837510 1_61870847 1_61      0.00000
         1         4 17749 17758         10 1_61892438 1_61922373 1_61      0.00000
         1         4 17763 17772         10 1_61936456 1_61952458 1_61      0.00000
         1         4 17773 17782         10 1_61953975 1_61974572 1_61      0.00000
         1         4 17784 17793         10 1_61984385 1_62014488 1_61      0.00000
         1         4 17795 17804         10 1_62018467 1_62051431 1_62      0.00005
         1         4 17814 17823         10 1_62101357 1_62116715 1_62      0.00006
         1         4 17829 17838         10 1_62129024 1_62158499 1_62      0.00000
         1         4 17840 17849         10 1_62165206 1_62203014 1_62      0.00001
         1         4 17853 17862         10 1_62219967 1_62289171 1_62      0.00005
         1         4 17863 17872         10 1_62299133 1_62336765 1_62      0.00142
         1         4 17873 17882         10 1_62340456 1_62352298 1_62      0.00000
         1         4 17889 17898         10 1_62383960 1_62424766 1_62      0.00000
         1         4 17899 17908         10 1_62428129 1_62479878 1_62      0.00000
         1         4 17916 17925         10 1_62519148 1_62577768 1_62      0.00000
         1         4 17929 17938         10 1_62588889 1_62632356 1_62      0.00000
         1         4 17939 17948         10 1_62635796 1_62667688 1_62      0.00000
         1         4 17949 17958         10 1_62669121 1_62690526 1_62      0.00000
         1         4 17960 17969         10 1_62695527 1_62714683 1_62      0.00000
         1         4 17971 17980         10 1_62722551 1_62775096 1_62      0.00000
         1         4 17981 17990         10 1_62782497 1_62811670 1_62      0.00005
         1         4 17996 18005         10 1_62833267 1_62852633 1_62      0.00017
         1         4 18009 18018         10 1_62869405 1_62906367 1_62      0.00000
         1         4 18028 18037         10 1_62932576 1_62968592 1_62      0.00238
         1         4 18041 18050         10 1_62985709 1_63017775 1_62      0.00000
         1         4 18059 18068         10 1_63060799 1_63088699 1_63      0.00000
         1         4 18072 18081         10 1_63095956 1_63113324 1_63      0.00000
         1         4 18082 18091         10 1_63117575 1_63151016 1_63      0.00001
         1         4 18093 18102         10 1_63157470 1_63177284 1_63      0.00000
         1         4 18103 18112         10 1_63181939 1_63203875 1_63      0.00000
         1         4 18121 18130         10 1_63228570 1_63253164 1_63      0.00000
         1         4 18133 18142         10 1_63257444 1_63283014 1_63      0.00000
         1         4 18143 18152         10 1_63284390 1_63302245 1_63      0.00000
         1         4 18158 18167         10 1_63319072 1_63333122 1_63      0.00000
         1         4 18168 18177         10 1_63333711 1_63357078 1_63      0.00000
         1         4 18182 18191         10 1_63380330 1_63432600 1_63      0.00001
         1         4 18195 18204         10 1_63447691 1_63462543 1_63      0.00000
         1         4 18210 18219         10 1_63478041 1_63530784 1_63      0.00000
         1         4 18221 18230         10 1_63536809 1_63575356 1_63      0.00000
         1         4 18236 18245         10 1_63611435 1_63673361 1_63      0.00000
         1         4 18246 18255         10 1_63674136 1_63721108 1_63      0.00000
         1         4 18259 18268         10 1_63749556 1_63807341 1_63      0.00000
         1         4 18273 18282         10 1_63825188 1_63868111 1_63      0.00000
         1         4 18289 18298         10 1_63902264 1_63953216 1_63      0.00000
         1         4 18299 18308         10 1_63963815 1_63983394 1_63      0.00000
         1         4 18309 18318         10 1_63986213 1_64007421 1_63      0.00000
         1         4 18323 18332         10 1_64020619 1_64071166 1_64      0.00000
         1         4 18333 18342         10 1_64073848 1_64101908 1_64      0.00000
         1         4 18344 18353         10 1_64113737 1_64175921 1_64      0.00000
         1         4 18354 18363         10 1_64179045 1_64216051 1_64      0.00000
         1         4 18364 18373         10 1_64221154 1_64259413 1_64      0.00000
         1         4 18376 18385         10 1_64273169 1_64307340 1_64      0.00000
         1         4 18386 18395         10 1_64313857 1_64335630 1_64      0.00002
         1         4 18398 18407         10 1_64338202 1_64372386 1_64      0.00000
         1         4 18411 18420         10 1_64380066 1_64400043 1_64      0.00000
         1         4 18429 18438         10 1_64419084 1_64437550 1_64      0.00000
         1         4 18441 18450         10 1_64440005 1_64449773 1_64      0.00000
         1         4 18451 18460         10 1_64451038 1_64466014 1_64      0.00000
         1         4 18464 18473         10 1_64473854 1_64496696 1_64      0.00000
         1         4 18474 18483         10 1_64501909 1_64550469 1_64      0.00000
         1         4 18488 18497         10 1_64572371 1_64593682 1_64      0.00086
         1         4 18499 18508         10 1_64596839 1_64616752 1_64      0.00000
         1         4 18509 18518         10 1_64620326 1_64664398 1_64      0.00043
         1         4 18526 18535         10 1_64700031 1_64737292 1_64      0.00000
         1         4 18537 18546         10 1_64741935 1_64770308 1_64      0.00000
         1         4 18547 18556         10 1_64773642 1_64804082 1_64      0.00000
         1         4 18558 18567         10 1_64813347 1_64844762 1_64      0.00000
         1         4 18574 18583         10 1_64855221 1_64880462 1_64      0.00001
         1         4 18592 18601         10 1_64908763 1_64935113 1_64      0.00000
         1         4 18604 18613         10 1_64940538 1_64973912 1_64      0.00000
         1         4 18618 18627         10 1_64995344 1_65029919 1_64      0.00030
         1         4 18633 18642         10 1_65087231 1_65116812 1_65      0.00000
         1         4 18646 18655         10 1_65128639 1_65203417 1_65      0.00000
         1         4 18660 18669         10 1_65222419 1_65244386 1_65      0.00002
         1         4 18678 18687         10 1_65276480 1_65319012 1_65      0.00000
         1         4 18689 18698         10 1_65333099 1_65370997 1_65      0.00000
         1         4 18699 18708         10 1_65381087 1_65425887 1_65      0.00000
         1         4 18710 18719         10 1_65431961 1_65466612 1_65      0.00000
         1         4 18724 18733         10 1_65492318 1_65522044 1_65      0.00000
         1         4 18740 18749         10 1_65541292 1_65577678 1_65      0.00066
         1         4 18754 18763         10 1_65594149 1_65643272 1_65      0.00000
         1         4 18768 18777         10 1_65654201 1_65689358 1_65      0.00000
         1         4 18778 18787         10 1_65693002 1_65736006 1_65      0.00028
         1         4 18793 18802         10 1_65761027 1_65800081 1_65      0.00000
         1         4 18803 18812         10 1_65803308 1_65851939 1_65      0.00003
         1         4 18813 18822         10 1_65855332 1_65901768 1_65      0.00024
         1         4 18827 18836         10 1_65923075 1_65945411 1_65      0.00000
         1         4 18845 18854         10 1_65965060 1_65986077 1_65      0.00000
         1         4 18863 18872         10 1_66018198 1_66058664 1_66      0.00000
         1         4 18875 18884         10 1_66068714 1_66112461 1_66      0.00000
         1         4 18885 18894         10 1_66113567 1_66139653 1_66      0.00001
         1         4 18898 18907         10 1_66147516 1_66178414 1_66      0.00000
         1         4 18915 18924         10 1_66210604 1_66256546 1_66      0.00000
         1         4 18927 18936         10 1_66290336 1_66344261 1_66      0.00004
         1         4 18938 18947         10 1_66357406 1_66401415 1_66      0.00000
         1         4 18949 18958         10 1_66407543 1_66434841 1_66      0.00000
         1         4 18961 18970         10 1_66442541 1_66463285 1_66      0.00000
         1         4 18979 18988         10 1_66477141 1_66494267 1_66      0.00000
         1         4 18990 18999         10 1_66503030 1_66519111 1_66      0.00000
         1         4 19000 19009         10 1_66519809 1_66538247 1_66      0.00000
         1         4 19013 19022         10 1_66543295 1_66560027 1_66      0.00000
         1         4 19025 19034         10 1_66564644 1_66581806 1_66      0.00000
         1         4 19040 19049         10 1_66594020 1_66613796 1_66      0.00000
         1         4 19050 19059         10 1_66616290 1_66630647 1_66      0.00000
         1         4 19065 19074         10 1_66643086 1_66657071 1_66      0.00000
         1         4 19075 19084         10 1_66658346 1_66674258 1_66      0.00000
         1         4 19085 19094         10 1_66679425 1_66712046 1_66      0.00000
         1         4 19101 19110         10 1_66741628 1_66775111 1_66      0.00000
         1         4 19115 19124         10 1_66792842 1_66824195 1_66      0.00000
         1         4 19125 19134         10 1_66829471 1_66864968 1_66      0.00000
         1         4 19137 19146         10 1_66871201 1_66908504 1_66      0.00000
         1         4 19147 19156         10 1_66914788 1_66976165 1_66      0.00000
         1         4 19162 19171         10 1_66999069 1_67054290 1_66      0.00000
         1         4 19174 19183         10 1_67064001 1_67093898 1_67      0.00000
         1         4 19184 19193         10 1_67104178 1_67139828 1_67      0.00000
         1         4 19195 19204         10 1_67147280 1_67161763 1_67      0.00000
         1         4 19210 19219         10 1_67177167 1_67213921 1_67      0.00000
         1         4 19220 19229         10 1_67216978 1_67262538 1_67      0.00121
         1         4 19232 19241         10 1_67276804 1_67286095 1_67      0.00000
         1         4 19245 19254         10 1_67291578 1_67304100 1_67      0.00000
         1         4 19258 19267         10 1_67313350 1_67354698 1_67      0.00002
         1         4 19276 19285         10 1_67399528 1_67452162 1_67      0.00000
         1         4 19286 19295         10 1_67455129 1_67501354 1_67      0.00000
         1         4 19299 19308         10 1_67517536 1_67571230 1_67      0.00000
         1         4 19312 19321         10 1_67584871 1_67615301 1_67      0.00000
         1         4 19327 19336         10 1_67643280 1_67679688 1_67      0.00000
         1         4 19343 19352         10 1_67694098 1_67744189 1_67      0.00000
         1         4 19353 19362         10 1_67749503 1_67782044 1_67      0.00059
         1         4 19368 19377         10 1_67803481 1_67844681 1_67      0.00005
         1         4 19383 19392         10 1_67854845 1_67884064 1_67      0.00004
         1         4 19402 19411         10 1_67897581 1_67926678 1_67      0.00146
         1         4 19412 19421         10 1_67930682 1_67959469 1_67      0.00005
         1         4 19424 19433         10 1_67966994 1_67997739 1_67      0.00000
         1         4 19437 19446         10 1_68010667 1_68031172 1_68      0.00000
         1         4 19447 19456         10 1_68032657 1_68048067 1_68      0.00000
         1         4 19457 19466         10 1_68052960 1_68068727 1_68      0.00000
         1         4 19467 19476         10 1_68071530 1_68100151 1_68      0.01719
         1         4 19477 19486         10 1_68100931 1_68110283 1_68      0.00000
         1         4 19488 19497         10 1_68111963 1_68135318 1_68      0.00000
         1         4 19499 19508         10 1_68139506 1_68171667 1_68      0.00004
         1         4 19510 19519         10 1_68175949 1_68186521 1_68      0.00000
         1         4 19520 19529         10 1_68192474 1_68209813 1_68      0.00004
         1         4 19536 19545         10 1_68223445 1_68253618 1_68      0.00001
         1         4 19546 19555         10 1_68257727 1_68282043 1_68      0.00011
         1         4 19565 19574         10 1_68298763 1_68338390 1_68      0.02600
         1         4 19582 19591         10 1_68362654 1_68398560 1_68      0.00025
         1         4 19592 19601         10 1_68403441 1_68436471 1_68      0.00513
         1         4 19602 19611         10 1_68441166 1_68471888 1_68      0.00100
         1         4 19613 19622         10 1_68475812 1_68522988 1_68      0.00533
         1         4 19629 19638         10 1_68542235 1_68579776 1_68      0.00403
         1         4 19641 19650         10 1_68585452 1_68611048 1_68      0.01307
         1         4 19651 19660         10 1_68614808 1_68632412 1_68      0.00035
         1         4 19661 19670         10 1_68634053 1_68652143 1_68      0.00000
         1         4 19671 19680         10 1_68655897 1_68678642 1_68      0.00000
         1         4 19681 19690         10 1_68681921 1_68709838 1_68      0.00000
         1         4 19696 19705         10 1_68735763 1_68777406 1_68      0.00001
         1         4 19715 19724         10 1_68834492 1_68859496 1_68      0.00000
         1         4 19731 19740         10 1_68875029 1_68893654 1_68      0.00000
         1         4 19741 19750         10 1_68894408 1_68911715 1_68      0.00000
         1         4 19751 19760         10 1_68913469 1_68927208 1_68      0.00000
         1         4 19761 19770         10 1_68928361 1_68971481 1_68      0.00000
         1         4 19772 19781         10 1_68981683 1_68999267 1_68      0.00000
         1         4 19782 19791         10 1_69000931 1_69009675 1_69      0.00000
         1         4 19798 19807         10 1_69019478 1_69032774 1_69      0.00000
         1         4 19811 19820         10 1_69048204 1_69075834 1_69      0.00000
         1         4 19828 19837         10 1_69097650 1_69129491 1_69      0.00000
         1         4 19840 19849         10 1_69149933 1_69168506 1_69      0.00000
         1         4 19857 19866         10 1_69191278 1_69219486 1_69      0.00000
         1         4 19867 19876         10 1_69224536 1_69234359 1_69      0.00000
         1         4 19877 19886         10 1_69234921 1_69247556 1_69      0.00002
         1         4 19887 19896         10 1_69248593 1_69257400 1_69      0.00000
         1         4 19897 19906         10 1_69259764 1_69270546 1_69      0.01469
         1         4 19908 19917         10 1_69273394 1_69282759 1_69      0.00001
         1         4 19918 19927         10 1_69283880 1_69291375 1_69      0.00000
         1         4 19931 19940         10 1_69295961 1_69307555 1_69      0.00000
         1         4 19942 19951         10 1_69311542 1_69333738 1_69      0.00000
         1         4 19961 19970         10 1_69359979 1_69389012 1_69      0.00000
         1         4 19973 19982         10 1_69394383 1_69403078 1_69      0.00000
         1         4 19992 20001         10 1_69432143 1_69444334 1_69      0.00000
         1         4 20008 20017         10 1_69450427 1_69465462 1_69      0.00003
         1         4 20019 20028         10 1_69466981 1_69478627 1_69      0.00000
         1         4 20029 20038         10 1_69480744 1_69491097 1_69      0.00000
         1         4 20046 20055         10 1_69506237 1_69522892 1_69      0.00000
         1         4 20056 20065         10 1_69524616 1_69539165 1_69      0.00000
         1         4 20066 20075         10 1_69541959 1_69571288 1_69      0.00000
         1         4 20082 20091         10 1_69583758 1_69595417 1_69      0.00066
         1         4 20099 20108         10 1_69606726 1_69618918 1_69      0.01341
         1         4 20113 20122         10 1_69622849 1_69634487 1_69      0.00001
         1         4 20123 20132         10 1_69635286 1_69647313 1_69      0.00038
         1         4 20140 20149         10 1_69654426 1_69661607 1_69      0.64221
         1         4 20152 20161         10 1_69663992 1_69677807 1_69      0.00007
         1         4 20162 20171         10 1_69678477 1_69692134 1_69      0.00000
         1         4 20172 20181         10 1_69692851 1_69705878 1_69      0.00000
         1         4 20188 20197         10 1_69722850 1_69735825 1_69      0.00000
         1         4 20202 20211         10 1_69749139 1_69777125 1_69      0.00000
         1         4 20218 20227         10 1_69791674 1_69803449 1_69      0.00000
         1         4 20234 20243         10 1_69811539 1_69824404 1_69      0.00003
         1         4 20248 20257         10 1_69835860 1_69848320 1_69      0.00000
         1         4 20259 20268         10 1_69849705 1_69873917 1_69      0.00000
         1         4 20276 20285         10 1_69890974 1_69902624 1_69      0.00000
         1         4 20291 20300         10 1_69918416 1_69948425 1_69      0.01268
         1         4 20304 20313         10 1_69958810 1_69998748 1_69      0.00369
         1         4 20314 20323         10 1_69999565 1_70038025 1_69      0.00000
         1         4 20331 20340         10 1_70077426 1_70107743 1_70      0.00403
         1         4 20345 20354         10 1_70130938 1_70160322 1_70      0.00001
         1         4 20357 20366         10 1_70165930 1_70188632 1_70      0.00008
         1         4 20368 20377         10 1_70194631 1_70231860 1_70      0.00000
         1         4 20378 20387         10 1_70234565 1_70281347 1_70      0.00000
         1         4 20389 20398         10 1_70295319 1_70348559 1_70      0.00000
         1         4 20399 20408         10 1_70351508 1_70392826 1_70      0.00000
         1         4 20411 20420         10 1_70408479 1_70451528 1_70      0.00000
         1         4 20427 20436         10 1_70471043 1_70520150 1_70      0.00000
         1         4 20444 20453         10 1_70558673 1_70599101 1_70      0.00000
         1         4 20454 20463         10 1_70609879 1_70647730 1_70      0.00000
         1         4 20470 20479         10 1_70676507 1_70715188 1_70      0.00001
         1         4 20480 20489         10 1_70718955 1_70749256 1_70      0.00000
         1         4 20493 20502         10 1_70761742 1_70780446 1_70      0.00000
         1         4 20504 20513         10 1_70782268 1_70792585 1_70      0.00000
         1         4 20523 20532         10 1_70816283 1_70833788 1_70      0.00000
         1         4 20534 20543         10 1_70837169 1_70853652 1_70      0.00000
         1         4 20544 20553         10 1_70875107 1_70927563 1_70      0.00000
         1         4 20562 20571         10 1_70955192 1_70989929 1_70      0.00000
         1         4 20572 20581         10 1_70991631 1_71006357 1_70      0.00073
         1         4 20582 20591         10 1_71007478 1_71025308 1_71      0.00001
         1         4 20592 20601         10 1_71026721 1_71048638 1_71      0.00001
         1         4 20603 20612         10 1_71058909 1_71078110 1_71      0.00166
         1         4 20617 20626         10 1_71083304 1_71100454 1_71      0.01303
         1         4 20628 20637         10 1_71104778 1_71114029 1_71      0.00000
         1         4 20638 20647         10 1_71117960 1_71134892 1_71      0.00000
         1         4 20648 20657         10 1_71139345 1_71150926 1_71      0.00001
         1         4 20663 20672         10 1_71160239 1_71178604 1_71      0.00107
         1         4 20680 20689         10 1_71193239 1_71207768 1_71      0.00000
         1         4 20690 20699         10 1_71211069 1_71237972 1_71      0.00000
         1         4 20705 20714         10 1_71257485 1_71269030 1_71      0.00000
         1         4 20719 20728         10 1_71294144 1_71347805 1_71      0.00001
         1         4 20735 20744         10 1_71376270 1_71407578 1_71      0.00002
         1         4 20745 20754         10 1_71408360 1_71426444 1_71      0.00029
         1         4 20755 20764         10 1_71431023 1_71499402 1_71      0.00001
         1         4 20767 20776         10 1_71510079 1_71557997 1_71      0.00000
         1         4 20777 20786         10 1_71560457 1_71591624 1_71      0.00000
         1         4 20789 20798         10 1_71610086 1_71651658 1_71      0.00000
         1         4 20802 20811         10 1_71659284 1_71695423 1_71      0.00000
         1         4 20816 20825         10 1_71712806 1_71732273 1_71      0.00000
         1         4 20826 20835         10 1_71734192 1_71760296 1_71      0.00000
         1         4 20842 20851         10 1_71785077 1_71819356 1_71      0.00002
         1         4 20858 20867         10 1_71852255 1_71887939 1_71      0.00000
         1         4 20876 20885         10 1_71926615 1_71952197 1_71      0.00000
         1         4 20888 20897         10 1_71966294 1_72003691 1_71      0.00000
         1         4 20901 20910         10 1_72017459 1_72040936 1_72      0.00000
         1         4 20911 20920         10 1_72041856 1_72068961 1_72      0.00000
         1         4 20921 20930         10 1_72070008 1_72102670 1_72      0.00001
         1         4 20935 20944         10 1_72126625 1_72204607 1_72      0.00003
         1         4 20945 20954         10 1_72208455 1_72273346 1_72      0.00000
         1         4 20960 20969         10 1_72304221 1_72359738 1_72      0.00001
         1         4 20970 20979         10 1_72368986 1_72445697 1_72      0.00000
         1         4 20989 20998         10 1_72510346 1_72551607 1_72      0.00000
         1         4 20999 21008         10 1_72555113 1_72597452 1_72      0.00024
         1         4 21009 21018         10 1_72600151 1_72638963 1_72      0.00000
         1         4 21024 21033         10 1_72660824 1_72705917 1_72      0.00000
         1         4 21034 21043         10 1_72714365 1_72739049 1_72      0.00000
         1         4 21046 21055         10 1_72742251 1_72758347 1_72      0.00000
         1         4 21057 21066         10 1_72760488 1_72776376 1_72      0.00007
         1         4 21068 21077         10 1_72785413 1_72815282 1_72      0.00000
         1         4 21080 21089         10 1_72836983 1_72893689 1_72      0.00000
         1         4 21099 21108         10 1_72944666 1_72990029 1_72      0.00000
         1         4 21117 21126         10 1_73012647 1_73020775 1_73      0.00000
         1         4 21128 21137         10 1_73025942 1_73030835 1_73      0.00192
         1         4 21139 21148         10 1_73032874 1_73046000 1_73      0.00000
         1         4 21152 21161         10 1_73052488 1_73061622 1_73      0.00000
         1         4 21166 21175         10 1_73068103 1_73076614 1_73      0.00003
         1         4 21178 21187         10 1_73081600 1_73095527 1_73      0.00000
         1         4 21194 21203         10 1_73106447 1_73121120 1_73      0.00001
         1         4 21204 21213         10 1_73122435 1_73144877 1_73      0.00000
         1         4 21217 21226         10 1_73165078 1_73184175 1_73      0.00012
         1         4 21228 21237         10 1_73187965 1_73234673 1_73      0.00000
         1         4 21238 21247         10 1_73239166 1_73282025 1_73      0.00000
         1         4 21248 21257         10 1_73286310 1_73318024 1_73      0.00000
         1         4 21259 21268         10 1_73322136 1_73339993 1_73      0.00000
         1         4 21272 21281         10 1_73354330 1_73406566 1_73      2.00494
         1         4 21282 21291         10 1_73408647 1_73447523 1_73      0.00001
         1         4 21292 21301         10 1_73448679 1_73479034 1_73      0.00000
         1         4 21304 21313         10 1_73486718 1_73517452 1_73      0.00002
         1         4 21314 21323         10 1_73520150 1_73559475 1_73      0.15503
         1         4 21326 21335         10 1_73571530 1_73630067 1_73      0.00053
         1         4 21336 21345         10 1_73633030 1_73671201 1_73      0.00000
         1         4 21346 21355         10 1_73674816 1_73707413 1_73      0.00000
         1         4 21362 21371         10 1_73739075 1_73788522 1_73      0.00000
         1         4 21372 21381         10 1_73792634 1_73837790 1_73      0.00000
         1         4 21391 21400         10 1_73889926 1_73937790 1_73      0.00003
         1         4 21401 21410         10 1_73950237 1_73976132 1_73      0.00000
         1         4 21415 21424         10 1_73996891 1_74042774 1_73      0.00000
         1         4 21425 21434         10 1_74046575 1_74103045 1_74      0.00090
         1         4 21439 21448         10 1_74127964 1_74177798 1_74      0.00000
         1         4 21450 21459         10 1_74180756 1_74250180 1_74      0.00000
         1         4 21467 21476         10 1_74294467 1_74357316 1_74      0.00016
         1         4 21479 21488         10 1_74361453 1_74404712 1_74      0.00000
         1         4 21489 21498         10 1_74407358 1_74440913 1_74      0.01017
         1         4 21506 21515         10 1_74467142 1_74510009 1_74      0.00000
         1         4 21517 21526         10 1_74523253 1_74559743 1_74      0.00000
         1         4 21529 21538         10 1_74566693 1_74579975 1_74      0.00003
         1         4 21539 21548         10 1_74580833 1_74589073 1_74      0.00000
         1         4 21549 21558         10 1_74591234 1_74604377 1_74      0.00000
         1         4 21563 21572         10 1_74610853 1_74624218 1_74      0.00000
         1         4 21573 21582         10 1_74624886 1_74643836 1_74      0.00640
         1         4 21589 21598         10 1_74677950 1_74694714 1_74      0.00000
         1         4 21606 21615         10 1_74721239 1_74799304 1_74      0.00000
         1         4 21619 21628         10 1_74817722 1_74884007 1_74      0.00000
         1         4 21629 21638         10 1_74889706 1_75040632 1_74      0.00035
         1         4 21645 21654         10 1_75080710 1_75129810 1_75      0.00000
         1         4 21655 21664         10 1_75135995 1_75162597 1_75      0.00037
         1         4 21665 21674         10 1_75163124 1_75176531 1_75      0.00000
         1         4 21675 21684         10 1_75180802 1_75205410 1_75      0.00000
         1         4 21686 21695         10 1_75216133 1_75246490 1_75      0.00000
         1         4 21696 21705         10 1_75252802 1_75272133 1_75      0.00001
         1         4 21712 21721         10 1_75303179 1_75328281 1_75      0.00252
         1         4 21730 21739         10 1_75366685 1_75411246 1_75      0.00185
         1         4 21749 21758         10 1_75465440 1_75492861 1_75      0.00043
         1         4 21768 21777         10 1_75544964 1_75558825 1_75      0.00466
         1         4 21778 21787         10 1_75560357 1_75574770 1_75      0.00002
         1         4 21795 21804         10 1_75608888 1_75626797 1_75      0.00100
         1         4 21814 21823         10 1_75657996 1_75698597 1_75      0.00010
         1         4 21833 21842         10 1_75722302 1_75769514 1_75      0.00000
         1         4 21843 21852         10 1_75771003 1_75818367 1_75      0.00000
         1         4 21855 21864         10 1_75832145 1_75875485 1_75      0.00000
         1         4 21868 21877         10 1_75883852 1_75911439 1_75      0.00003
         1         4 21886 21895         10 1_75949310 1_75976067 1_75      0.00106
         1         4 21900 21909         10 1_75998411 1_76025960 1_75      0.00097
         1         4 21917 21926         10 1_76075557 1_76102362 1_76      0.00001
         1         4 21928 21937         10 1_76107891 1_76127816 1_76      0.00056
         1         4 21941 21950         10 1_76135870 1_76153392 1_76      0.00002
         1         4 21951 21960         10 1_76155402 1_76172350 1_76      0.00060
         1         4 21969 21978         10 1_76196287 1_76223357 1_76      0.00198
         1         4 21979 21988         10 1_76227961 1_76276650 1_76      0.00000
         1         4 21989 21998         10 1_76278565 1_76295386 1_76      0.00000
         1         4 22001 22010         10 1_76302679 1_76347831 1_76      0.00000
         1         4 22011 22020         10 1_76352659 1_76370888 1_76      0.00000
         1         4 22021 22030         10 1_76377456 1_76388883 1_76      0.00000
         1         4 22039 22048         10 1_76417611 1_76430769 1_76      0.00000
         1         4 22053 22062         10 1_76442314 1_76459519 1_76      0.00000
         1         4 22065 22074         10 1_76461909 1_76470326 1_76      0.00000
         1         4 22081 22090         10 1_76482640 1_76494927 1_76      0.00354
         1         4 22091 22100         10 1_76497705 1_76538128 1_76      0.00005
         1         4 22107 22116         10 1_76576632 1_76614056 1_76      0.00000
         1         4 22125 22134         10 1_76657027 1_76670905 1_76      0.00000
         1         4 22138 22147         10 1_76677838 1_76687370 1_76      0.00000
         1         4 22153 22162         10 1_76692836 1_76706511 1_76      0.00000
         1         4 22172 22181         10 1_76748634 1_76787968 1_76      0.00000
         1         4 22182 22191         10 1_76792695 1_76837310 1_76      0.00000
         1         4 22199 22208         10 1_76880820 1_76910251 1_76      0.00000
         1         4 22210 22219         10 1_76917631 1_76950225 1_76      0.00000
         1         4 22224 22233         10 1_76975397 1_76994474 1_76      0.00000
         1         4 22236 22245         10 1_77001550 1_77037301 1_77      0.00000
         1         4 22253 22262         10 1_77070933 1_77125885 1_77      0.00000
         1         4 22266 22275         10 1_77149798 1_77184401 1_77      0.00011
         1         4 22276 22285         10 1_77186790 1_77209036 1_77      0.00000
         1         4 22286 22295         10 1_77212468 1_77245736 1_77      0.00000
         1         4 22298 22307         10 1_77251051 1_77282369 1_77      0.00000
         1         4 22317 22326         10 1_77325099 1_77379611 1_77      0.00000
         1         4 22328 22337         10 1_77386427 1_77422635 1_77      0.00000
         1         4 22345 22354         10 1_77457435 1_77474032 1_77      0.00000
         1         4 22356 22365         10 1_77476356 1_77499396 1_77      0.00000
         1         4 22368 22377         10 1_77504018 1_77537660 1_77      0.00000
         1         4 22379 22388         10 1_77547816 1_77598289 1_77      0.00000
         1         4 22389 22398         10 1_77600836 1_77628645 1_77      0.00003
         1         4 22408 22417         10 1_77676658 1_77719543 1_77      0.00000
         1         4 22422 22431         10 1_77764050 1_77830562 1_77      0.00325
         1         4 22438 22447         10 1_77858187 1_77889364 1_77      0.00070
         1         4 22453 22462         10 1_77906141 1_77928378 1_77      0.00004
         1         4 22467 22476         10 1_77939402 1_77957129 1_77      0.00000
         1         4 22483 22492         10 1_77981401 1_78015995 1_77      0.00011
         1         4 22502 22511         10 1_78061127 1_78095874 1_78      0.00000
         1         4 22512 22521         10 1_78098062 1_78110876 1_78      0.00000
         1         4 22522 22531         10 1_78111356 1_78135652 1_78      0.00000
         1         4 22532 22541         10 1_78138939 1_78170000 1_78      0.00003
         1         4 22547 22556         10 1_78181826 1_78223478 1_78      0.00000
         1         4 22557 22566         10 1_78225728 1_78276744 1_78      0.00000
         1         4 22572 22581         10 1_78300778 1_78363536 1_78      0.00004
         1         4 22587 22596         10 1_78398352 1_78437922 1_78      0.00005
         1         4 22606 22615         10 1_78468045 1_78492006 1_78      0.00000
         1         4 22619 22628         10 1_78508239 1_78525724 1_78      0.00000
         1         4 22629 22638         10 1_78531931 1_78573836 1_78      0.00000
         1         4 22644 22653         10 1_78604641 1_78632197 1_78      0.00000
         1         4 22659 22668         10 1_78657421 1_78685583 1_78      0.00000
         1         4 22671 22680         10 1_78701201 1_78728272 1_78      0.00000
         1         4 22681 22690         10 1_78731391 1_78763254 1_78      0.00000
         1         4 22697 22706         10 1_78792963 1_78817363 1_78      0.00000
         1         4 22707 22716         10 1_78826926 1_78856611 1_78      0.00000
         1         4 22724 22733         10 1_78896090 1_78938782 1_78      0.00000
         1         4 22737 22746         10 1_78954327 1_78982110 1_78      0.00000
         1         4 22747 22756         10 1_78982858 1_79016726 1_78      0.00000
         1         4 22757 22766         10 1_79021247 1_79058798 1_79      0.00000
         1         4 22771 22780         10 1_79077448 1_79111711 1_79      0.00008
         1         4 22788 22797         10 1_79141411 1_79152490 1_79      0.00000
         1         4 22798 22807         10 1_79155749 1_79179835 1_79      0.00000
         1         4 22808 22817         10 1_79188240 1_79220795 1_79      0.00000
         1         4 22824 22833         10 1_79232119 1_79268859 1_79      0.00000
         1         4 22834 22843         10 1_79271321 1_79302327 1_79      0.00026
         1         4 22844 22853         10 1_79305052 1_79326134 1_79      0.00026
         1         4 22854 22863         10 1_79326737 1_79350419 1_79      0.00000
         1         4 22869 22878         10 1_79366824 1_79398486 1_79      0.00000
         1         4 22879 22888         10 1_79402169 1_79434143 1_79      0.00000
         1         4 22889 22898         10 1_79437011 1_79465604 1_79      0.00005
         1         4 22901 22910         10 1_79472850 1_79494281 1_79      0.00000
         1         4 22913 22922         10 1_79501059 1_79537012 1_79      0.00000
         1         4 22931 22940         10 1_79574491 1_79609580 1_79      0.00000
         1         4 22942 22951         10 1_79618457 1_79651320 1_79      0.00000
         1         4 22953 22962         10 1_79658406 1_79700956 1_79      0.00000
         1         4 22965 22974         10 1_79708103 1_79732114 1_79      0.00000
         1         4 22975 22984         10 1_79732830 1_79764411 1_79      0.00000
         1         4 22987 22996         10 1_79770523 1_79789145 1_79      0.00000
         1         4 23004 23013         10 1_79821305 1_79852276 1_79      0.00000
         1         4 23018 23027         10 1_79863571 1_79888684 1_79      0.00000
         1         4 23029 23038         10 1_79894078 1_79933324 1_79      0.00000
         1         4 23039 23048         10 1_79937456 1_79981239 1_79      0.00010
         1         4 23052 23061         10 1_80003244 1_80045993 1_80      0.00000
         1         4 23063 23072         10 1_80052382 1_80066555 1_80      0.00000
         1         4 23073 23082         10 1_80073960 1_80101577 1_80      0.00000
         1         4 23084 23093         10 1_80110270 1_80137890 1_80      0.00001
         1         4 23094 23103         10 1_80140397 1_80172704 1_80      0.00000
         1         4 23110 23119         10 1_80197857 1_80223286 1_80      0.00000
         1         4 23120 23129         10 1_80228213 1_80258236 1_80      0.00000
         1         4 23130 23139         10 1_80264014 1_80278372 1_80      0.00000
         1         4 23141 23150         10 1_80280132 1_80300957 1_80      0.00000
         1         4 23151 23160         10 1_80313813 1_80353079 1_80      0.00000
         1         4 23165 23174         10 1_80400196 1_80439553 1_80      0.00000
         1         4 23175 23184         10 1_80440582 1_80481259 1_80      0.00000
         1         4 23185 23194         10 1_80484376 1_80530102 1_80      0.00000
         1         4 23197 23206         10 1_80541834 1_80559408 1_80      0.00001
         1         4 23215 23224         10 1_80581214 1_80614924 1_80      0.00000
         1         4 23225 23234         10 1_80615666 1_80641891 1_80      0.00000
         1         4 23235 23244         10 1_80645856 1_80662828 1_80      0.00000
         1         4 23246 23255         10 1_80668123 1_80695676 1_80      0.00000
         1         4 23258 23267         10 1_80699985 1_80761382 1_80      0.00000
         1         4 23268 23277         10 1_80766932 1_80802660 1_80      0.00000
         1         4 23280 23289         10 1_80812048 1_80851718 1_80      0.00000
         1         4 23297 23306         10 1_80884615 1_80923799 1_80      0.00000
         1         4 23307 23316         10 1_80928870 1_80960709 1_80      0.00000
         1         4 23320 23329         10 1_80982050 1_81025759 1_80      0.00000
         1         4 23330 23339         10 1_81031580 1_81066140 1_81      0.00000
         1         4 23344 23353         10 1_81097705 1_81118415 1_81      0.00000
         1         4 23360 23369         10 1_81133415 1_81170852 1_81      0.00000
         1         4 23375 23384         10 1_81195275 1_81221629 1_81      0.00000
         1         4 23386 23395         10 1_81225071 1_81252621 1_81      0.00000
         1         4 23399 23408         10 1_81269038 1_81287696 1_81      0.00000
         1         4 23415 23424         10 1_81309489 1_81340435 1_81      0.00000
         1         4 23425 23434         10 1_81345283 1_81390284 1_81      0.00000
         1         4 23435 23444         10 1_81391185 1_81407460 1_81      0.00001
         1         4 23446 23455         10 1_81412381 1_81469257 1_81      0.00001
         1         4 23461 23470         10 1_81499865 1_81523009 1_81      0.00000
         1         4 23478 23487         10 1_81561737 1_81587160 1_81      0.00011
         1         4 23493 23502         10 1_81603436 1_81629107 1_81      0.00000
         1         4 23503 23512         10 1_81629767 1_81654814 1_81      0.00000
         1         4 23513 23522         10 1_81656974 1_81703772 1_81      0.00000
         1         4 23523 23532         10 1_81706773 1_81739877 1_81      0.00000
         1         4 23539 23548         10 1_81760654 1_81797498 1_81      0.00000
         1         4 23552 23561         10 1_81824870 1_81868907 1_81      0.00002
         1         4 23562 23571         10 1_81874799 1_81933912 1_81      0.00034
         1         4 23572 23581         10 1_81938989 1_81979777 1_81      0.00000
         1         4 23584 23593         10 1_82001553 1_82026403 1_82      0.00000
         1         4 23595 23604         10 1_82033013 1_82081325 1_82      0.00000
         1         4 23605 23614         10 1_82087070 1_82115468 1_82      0.00000
         1         4 23622 23631         10 1_82144386 1_82171159 1_82      0.00000
         1         4 23632 23641         10 1_82171742 1_82201491 1_82      0.00000
         1         4 23642 23651         10 1_82205460 1_82229038 1_82      0.00000
         1         4 23656 23665         10 1_82248090 1_82274047 1_82      0.00000
         1         4 23667 23676         10 1_82279939 1_82295522 1_82      0.00000
         1         4 23685 23694         10 1_82326944 1_82364572 1_82      0.00000
         1         4 23695 23704         10 1_82369996 1_82389389 1_82      0.00000
         1         4 23710 23719         10 1_82413102 1_82437922 1_82      0.00000
         1         4 23723 23732         10 1_82453728 1_82502644 1_82      0.00000
         1         4 23742 23751         10 1_82537611 1_82578667 1_82      0.00000
         1         4 23752 23761         10 1_82584522 1_82626596 1_82      0.00000
         1         4 23764 23773         10 1_82637881 1_82679213 1_82      0.00000
         1         4 23775 23784         10 1_82683428 1_82710725 1_82      0.00000
         1         4 23794 23803         10 1_82731725 1_82754736 1_82      0.00000
         1         4 23813 23822         10 1_82802413 1_82843611 1_82      0.00000
         1         4 23826 23835         10 1_82862110 1_82908356 1_82      0.00000
         1         4 23839 23848         10 1_82924665 1_82951366 1_82      0.00000
         1         4 23849 23858         10 1_82952467 1_82987717 1_82      0.00000
         1         4 23867 23876         10 1_83021530 1_83060401 1_83      0.00000
         1         4 23880 23889         10 1_83070920 1_83086247 1_83      0.00000
         1         4 23890 23899         10 1_83089128 1_83117781 1_83      0.00000
         1         4 23907 23916         10 1_83148995 1_83172475 1_83      0.00000
         1         4 23922 23931         10 1_83195623 1_83232931 1_83      0.00000
         1         4 23932 23941         10 1_83238102 1_83272174 1_83      0.00000
         1         4 23946 23955         10 1_83303280 1_83337371 1_83      0.00000
         1         4 23961 23970         10 1_83371539 1_83417979 1_83      0.00000
         1         4 23972 23981         10 1_83422447 1_83461857 1_83      0.00000
         1         4 23982 23991         10 1_83465231 1_83498536 1_83      0.00000
         1         4 23992 24001         10 1_83499054 1_83527049 1_83      0.00000
         1         4 24006 24015         10 1_83545300 1_83579218 1_83      0.00000
         1         4 24016 24025         10 1_83586357 1_83626527 1_83      0.00000
         1         4 24031 24040         10 1_83656404 1_83704728 1_83      0.00000
         1         4 24041 24050         10 1_83710011 1_83743175 1_83      0.00000
         1         4 24051 24060         10 1_83746119 1_83772844 1_83      0.00000
         1         4 24061 24070         10 1_83774581 1_83810130 1_83      0.00000
         1         4 24074 24083         10 1_83835255 1_83887019 1_83      0.00000
         1         4 24093 24102         10 1_83930309 1_83972435 1_83      0.00000
         1         4 24103 24112         10 1_83975056 1_84057931 1_83      0.00000
         1         4 24122 24131         10 1_84111692 1_84165644 1_84      0.00000
         1         4 24132 24141         10 1_84170367 1_84201634 1_84      0.00000
         1         4 24143 24152         10 1_84208124 1_84222818 1_84      0.00000
         1         4 24158 24167         10 1_84236247 1_84257409 1_84      0.00000
         1         4 24173 24182         10 1_84286392 1_84330094 1_84      0.00000
         1         4 24185 24194         10 1_84351681 1_84400239 1_84      0.00000
         1         4 24199 24208         10 1_84424501 1_84468443 1_84      0.00000
         1         4 24213 24222         10 1_84480221 1_84511539 1_84      0.00000
         1         4 24223 24232         10 1_84513559 1_84544499 1_84      0.00000
         1         4 24237 24246         10 1_84559546 1_84596517 1_84      0.00000
         1         4 24249 24258         10 1_84606540 1_84640977 1_84      0.00000
         1         4 24264 24273         10 1_84670256 1_84719820 1_84      0.00000
         1         4 24275 24284         10 1_84733047 1_84768192 1_84      0.00000
         1         4 24285 24294         10 1_84774712 1_84809833 1_84      0.00000
         1         4 24298 24307         10 1_84833244 1_84862897 1_84      0.00000
         1         4 24308 24317         10 1_84863616 1_84896122 1_84      0.00000
         1         4 24320 24329         10 1_84904364 1_84938080 1_84      0.00000
         1         4 24332 24341         10 1_84947626 1_84986335 1_84      0.00000
         1         4 24349 24358         10 1_85008134 1_85067382 1_85      0.00000
         1         4 24359 24368         10 1_85074027 1_85127634 1_85      0.00000
         1         4 24369 24378         10 1_85130808 1_85161236 1_85      0.00000
         1         4 24381 24390         10 1_85174705 1_85194985 1_85      0.00000
         1         4 24398 24407         10 1_85206009 1_85249839 1_85      0.00000
         1         4 24411 24420         10 1_85258830 1_85307764 1_85      0.00000
         1         4 24427 24436         10 1_85346236 1_85390382 1_85      0.00000
         1         4 24444 24453         10 1_85431430 1_85480097 1_85      0.00000
         1         4 24460 24469         10 1_85513166 1_85558629 1_85      0.00000
         1         4 24472 24481         10 1_85570629 1_85599678 1_85      0.00000
         1         4 24488 24497         10 1_85627867 1_85659069 1_85      0.00000
         1         4 24501 24510         10 1_85673233 1_85697413 1_85      0.00000
         1         4 24519 24528         10 1_85713322 1_85727293 1_85      0.00004
         1         4 24534 24543         10 1_85754383 1_85792801 1_85      0.00000
         1         4 24544 24553         10 1_85796676 1_85842274 1_85      0.00000
         1         4 24554 24563         10 1_85853647 1_85893346 1_85      0.00000
         1         4 24570 24579         10 1_85926520 1_85964147 1_85      0.00014
         1         4 24580 24589         10 1_85967239 1_86006808 1_85      0.00000
         1         4 24599 24608         10 1_86053510 1_86111140 1_86      0.00006
         1         4 24617 24626         10 1_86162683 1_86210312 1_86      0.00002
         1         4 24633 24642         10 1_86255274 1_86297489 1_86      0.00000
         1         4 24645 24654         10 1_86322600 1_86362556 1_86      0.00000
         1         4 24655 24664         10 1_86368507 1_86415290 1_86      0.00000
         1         4 24667 24676         10 1_86427990 1_86451403 1_86      0.00000
         1         4 24678 24687         10 1_86456604 1_86503081 1_86      0.00000
         1         4 24690 24699         10 1_86513248 1_86548901 1_86      0.00000
         1         4 24702 24711         10 1_86567079 1_86603531 1_86      0.00000
         1         4 24715 24724         10 1_86618631 1_86667210 1_86      0.00000
         1         4 24734 24743         10 1_86707213 1_86748892 1_86      0.00000
         1         4 24751 24760         10 1_86802667 1_86824861 1_86      0.00000
         1         4 24761 24770         10 1_86826979 1_86864010 1_86      0.00000
         1         4 24771 24780         10 1_86864849 1_86888776 1_86      0.00000
         1         4 24781 24790         10 1_86889448 1_86931672 1_86      0.00000
         1         4 24791 24800         10 1_86944055 1_86991157 1_86      0.00000
         1         4 24801 24810         10 1_86997939 1_87025313 1_86      0.00000
         1         4 24816 24825         10 1_87055723 1_87105855 1_87      0.00000
         1         4 24826 24835         10 1_87117326 1_87163784 1_87      0.00000
         1         4 24836 24845         10 1_87169366 1_87229025 1_87      0.00000
         1         4 24854 24863         10 1_87258985 1_87293277 1_87      0.00000
         1         4 24864 24873         10 1_87297397 1_87342067 1_87      0.00000
         1         4 24874 24883         10 1_87346963 1_87366600 1_87      0.00000
         1         4 24886 24895         10 1_87374984 1_87398916 1_87      0.00000
         1         4 24898 24907         10 1_87402236 1_87435889 1_87      0.00000
         1         4 24908 24917         10 1_87437555 1_87455719 1_87      0.00000
         1         4 24918 24927         10 1_87458329 1_87489907 1_87      0.00000
         1         4 24928 24937         10 1_87490723 1_87509200 1_87      0.00000
         1         4 24938 24947         10 1_87510494 1_87543081 1_87      0.00000
         1         4 24948 24957         10 1_87547788 1_87581855 1_87      0.00000
         1         4 24958 24967         10 1_87583573 1_87625397 1_87      0.00000
         1         4 24972 24981         10 1_87674850 1_87724307 1_87      0.00000
         1         4 24984 24993         10 1_87728694 1_87763852 1_87      0.00000
         1         4 25000 25009         10 1_87795895 1_87824350 1_87      0.00000
         1         4 25016 25025         10 1_87858429 1_87877761 1_87      0.00000
         1         4 25029 25038         10 1_87881796 1_87910494 1_87      0.00152
         1         4 25039 25048         10 1_87913280 1_87956558 1_87      0.00000
         1         4 25049 25058         10 1_87964004 1_87977163 1_87      0.00000
         1         4 25062 25071         10 1_87984546 1_87990987 1_87      0.00000
         1         4 25075 25084         10 1_87996998 1_88032485 1_87      0.00000
         1         4 25085 25094         10 1_88036939 1_88093490 1_88      0.00055
         1         4 25096 25105         10 1_88103446 1_88144838 1_88      0.00001
         1         4 25107 25116         10 1_88151992 1_88181412 1_88      0.00016
         1         4 25126 25135         10 1_88231187 1_88246037 1_88      0.00018
         1         4 25141 25150         10 1_88265591 1_88306559 1_88      0.00000
         1         4 25153 25162         10 1_88319436 1_88375375 1_88      0.00003
         1         4 25163 25172         10 1_88375996 1_88395350 1_88      0.00000
         1         4 25173 25182         10 1_88398777 1_88451368 1_88      0.00000
         1         4 25183 25192         10 1_88456104 1_88495803 1_88      0.00000
         1         4 25198 25207         10 1_88539617 1_88586008 1_88      0.00000
         1         4 25210 25219         10 1_88595430 1_88629767 1_88      0.00000
         1         4 25220 25229         10 1_88635153 1_88654885 1_88      0.00000
         1         4 25234 25243         10 1_88676538 1_88709939 1_88      0.00001
         1         4 25244 25253         10 1_88715067 1_88764710 1_88      0.00006
         1         4 25258 25267         10 1_88784776 1_88822246 1_88      0.00000
         1         4 25268 25277         10 1_88824942 1_88845233 1_88      0.00000
         1         4 25280 25289         10 1_88859819 1_88904687 1_88      0.00000
         1         4 25290 25299         10 1_88907550 1_88938984 1_88      0.00003
         1         4 25301 25310         10 1_88946242 1_88969953 1_88      0.00000
         1         4 25313 25322         10 1_88975332 1_89006597 1_88      0.00000
         1         4 25323 25332         10 1_89009607 1_89050654 1_89      0.00000
         1         4 25341 25350         10 1_89087842 1_89112596 1_89      0.00000
         1         4 25357 25366         10 1_89137190 1_89150451 1_89      0.00000
         1         4 25368 25377         10 1_89152972 1_89173807 1_89      0.00000
         1         4 25378 25387         10 1_89175092 1_89197336 1_89      0.00000
         1         4 25388 25397         10 1_89198035 1_89213755 1_89      0.00000
         1         4 25402 25411         10 1_89223892 1_89247703 1_89      0.00000
         1         4 25412 25421         10 1_89253039 1_89273550 1_89      0.00000
         1         4 25422 25431         10 1_89275294 1_89301259 1_89      0.00000
         1         4 25440 25449         10 1_89316809 1_89338792 1_89      0.00000
         1         4 25458 25467         10 1_89372113 1_89387794 1_89      0.00000
         1         4 25476 25485         10 1_89405567 1_89449269 1_89      0.00000
         1         4 25489 25498         10 1_89463716 1_89494219 1_89      0.00000
         1         4 25500 25509         10 1_89496382 1_89509288 1_89      0.00000
         1         4 25516 25525         10 1_89534955 1_89551146 1_89      0.00000
         1         4 25531 25540         10 1_89556264 1_89581354 1_89      0.00000
         1         4 25548 25557         10 1_89595512 1_89645207 1_89      0.00000
         1         4 25558 25567         10 1_89650572 1_89685791 1_89      0.00000
         1         4 25573 25582         10 1_89711867 1_89746106 1_89      0.00000
         1         4 25583 25592         10 1_89748883 1_89763051 1_89      0.00000
         1         4 25598 25607         10 1_89789163 1_89836753 1_89      0.00000
         1         4 25608 25617         10 1_89837324 1_89860043 1_89      0.00000
         1         4 25619 25628         10 1_89868198 1_89893086 1_89      0.00000
         1         4 25638 25647         10 1_89936667 1_89970074 1_89      0.00000
         1         4 25650 25659         10 1_89986660 1_90019837 1_89      0.00000
         1         4 25663 25672         10 1_90053556 1_90112078 1_90      0.00000
         1         4 25676 25685         10 1_90124246 1_90143601 1_90      0.00000
         1         4 25689 25698         10 1_90147871 1_90156001 1_90      0.00000
         1         4 25699 25708         10 1_90160188 1_90186711 1_90      0.00000
         1         4 25711 25720         10 1_90192799 1_90205045 1_90      0.00002
         1         4 25721 25730         10 1_90212608 1_90248990 1_90      0.00000
         1         4 25731 25740         10 1_90254934 1_90278756 1_90      0.00000
         1         4 25741 25750         10 1_90283892 1_90312660 1_90      0.00000
         1         4 25753 25762         10 1_90320110 1_90354074 1_90      0.00000
         1         4 25763 25772         10 1_90359139 1_90402075 1_90      0.00000
         1         4 25773 25782         10 1_90408764 1_90457310 1_90      0.00000
         1         4 25789 25798         10 1_90487840 1_90519951 1_90      0.00000
         1         4 25799 25808         10 1_90526289 1_90561071 1_90      0.00000
         1         4 25809 25818         10 1_90564240 1_90600614 1_90      0.00000
         1         4 25819 25828         10 1_90611301 1_90641846 1_90      0.00000
         1         4 25831 25840         10 1_90653127 1_90688598 1_90      0.00000
         1         4 25841 25850         10 1_90689913 1_90722926 1_90      0.00000
         1         4 25860 25869         10 1_90760748 1_90789350 1_90      0.00000
         1         4 25870 25879         10 1_90795797 1_90833667 1_90      0.00000
         1         4 25889 25898         10 1_90870835 1_90897053 1_90      0.00000
         1         4 25899 25908         10 1_90898219 1_90913017 1_90      0.00000
         1         4 25913 25922         10 1_90928317 1_90956859 1_90      0.00000
         1         4 25923 25932         10 1_90963288 1_91001080 1_90      0.00000
         1         4 25934 25943         10 1_91009497 1_91033087 1_91      0.00000
         1         4 25953 25962         10 1_91062114 1_91079836 1_91      0.00001
         1         4 25965 25974         10 1_91093330 1_91123890 1_91      0.00000
         1         4 25983 25992         10 1_91146837 1_91233956 1_91      0.00000
         1         4 25997 26006         10 1_91256694 1_91294048 1_91      0.00000
         1         4 26007 26016         10 1_91304175 1_91350265 1_91      0.00000
         1         4 26018 26027         10 1_91364281 1_91404824 1_91      0.00000
         1         4 26028 26037         10 1_91411713 1_91449023 1_91      0.00000
         1         4 26039 26048         10 1_91459665 1_91489564 1_91      0.00000
         1         4 26049 26058         10 1_91490680 1_91501905 1_91      0.00000
         1         4 26061 26070         10 1_91522348 1_91541748 1_91      0.00001
         1         4 26072 26081         10 1_91546359 1_91575352 1_91      0.00000
         1         4 26082 26091         10 1_91576112 1_91618395 1_91      0.00000
         1         4 26092 26101         10 1_91623471 1_91676543 1_91      0.00000
         1         4 26102 26111         10 1_91680350 1_91726573 1_91      0.00000
         1         4 26121 26130         10 1_91775691 1_91819240 1_91      0.00000
         1         4 26134 26143         10 1_91828616 1_91838651 1_91      0.00000
         1         4 26145 26154         10 1_91840712 1_91863075 1_91      0.00000
         1         4 26160 26169         10 1_91888946 1_91902258 1_91      0.00000
         1         4 26174 26183         10 1_91926201 1_91964076 1_91      0.00000
         1         4 26187 26196         10 1_91988409 1_92022056 1_91      0.00000
         1         4 26198 26207         10 1_92031172 1_92077269 1_92      0.00000
         1         4 26209 26218         10 1_92081642 1_92094635 1_92      0.00000
         1         4 26224 26233         10 1_92104370 1_92133074 1_92      0.00000
         1         4 26235 26244         10 1_92138426 1_92170241 1_92      0.00000
         1         4 26245 26254         10 1_92170897 1_92186479 1_92      0.00000
         1         4 26257 26266         10 1_92191743 1_92204771 1_92      0.00000
         1         4 26274 26283         10 1_92221120 1_92234519 1_92      0.00000
         1         4 26284 26293         10 1_92235747 1_92273291 1_92      0.00000
         1         4 26294 26303         10 1_92273799 1_92308130 1_92      0.00000
         1         4 26306 26315         10 1_92318747 1_92339972 1_92      0.00044
         1         4 26322 26331         10 1_92354094 1_92379280 1_92      0.00000
         1         4 26337 26346         10 1_92386168 1_92417044 1_92      0.00000
         1         4 26347 26356         10 1_92422155 1_92447818 1_92      0.00000
         1         4 26357 26366         10 1_92448905 1_92507986 1_92      0.00000
         1         4 26368 26377         10 1_92514549 1_92538233 1_92      0.00414
         1         4 26380 26389         10 1_92553104 1_92591521 1_92      0.00000
         1         4 26399 26408         10 1_92626871 1_92648167 1_92      0.00000
         1         4 26416 26425         10 1_92668933 1_92678873 1_92      0.00000
         1         4 26433 26442         10 1_92691285 1_92702064 1_92      0.00000
         1         4 26447 26456         10 1_92705112 1_92730269 1_92      0.00000
         1         4 26463 26472         10 1_92761947 1_92814316 1_92      0.00000
         1         4 26474 26483         10 1_92822385 1_92861740 1_92      0.00000
         1         4 26492 26501         10 1_92901881 1_92936159 1_92      0.00000
         1         4 26507 26516         10 1_92958471 1_92999178 1_92      0.00006
         1         4 26522 26531         10 1_93042002 1_93089971 1_93      0.00000
         1         4 26536 26545         10 1_93111459 1_93155864 1_93      0.00000
         1         4 26555 26564         10 1_93198693 1_93235434 1_93      0.00000
         1         4 26566 26575         10 1_93252325 1_93306012 1_93      0.00000
         1         4 26580 26589         10 1_93330755 1_93380820 1_93      0.00000
         1         4 26592 26601         10 1_93390250 1_93451746 1_93      0.00004
         1         4 26605 26614         10 1_93470466 1_93513626 1_93      0.00016
         1         4 26618 26627         10 1_93528465 1_93556587 1_93      0.00001
         1         4 26632 26641         10 1_93573507 1_93601848 1_93      0.00741
         1         4 26643 26652         10 1_93604079 1_93631890 1_93      0.00000
         1         4 26654 26663         10 1_93643871 1_93673835 1_93      0.00000
         1         4 26667 26676         10 1_93689893 1_93716184 1_93      0.00000
         1         4 26680 26689         10 1_93768168 1_93841837 1_93      0.00000
         1         4 26690 26699         10 1_93842565 1_93860696 1_93      0.00000
         1         4 26707 26716         10 1_93879150 1_93897991 1_93      0.00000
         1         4 26717 26726         10 1_93902437 1_93945570 1_93      0.00000
         1         4 26728 26737         10 1_93954887 1_93999583 1_93      0.00000
         1         4 26741 26750         10 1_94012306 1_94046670 1_94      0.00000
         1         4 26751 26760         10 1_94050170 1_94095637 1_94      0.00000
         1         4 26764 26773         10 1_94118833 1_94152958 1_94      0.00000
         1         4 26775 26784         10 1_94157472 1_94194111 1_94      0.00000
         1         4 26785 26794         10 1_94194986 1_94227838 1_94      0.00000
         1         4 26802 26811         10 1_94265191 1_94297605 1_94      0.00000
         1         4 26813 26822         10 1_94302868 1_94338687 1_94      0.00000
         1         4 26823 26832         10 1_94341355 1_94357120 1_94      0.00000
         1         4 26835 26844         10 1_94365770 1_94387401 1_94      0.00000
         1         4 26851 26860         10 1_94393518 1_94403058 1_94      0.00000
         1         4 26868 26877         10 1_94410387 1_94427302 1_94      0.00000
         1         4 26883 26892         10 1_94436518 1_94465311 1_94      0.00000
         1         4 26897 26906         10 1_94470196 1_94489515 1_94      0.00000
         1         4 26914 26923         10 1_94514974 1_94552526 1_94      0.00000
         1         4 26925 26934         10 1_94561735 1_94588771 1_94      0.00000
         1         4 26935 26944         10 1_94591492 1_94619234 1_94      0.00000
         1         4 26950 26959         10 1_94656100 1_94688223 1_94      0.00000
         1         4 26960 26969         10 1_94691806 1_94710572 1_94      0.00000
         1         4 26971 26980         10 1_94720499 1_94741509 1_94      0.00000
         1         4 26983 26992         10 1_94744676 1_94758023 1_94      0.00000
         1         4 26993 27002         10 1_94763208 1_94788688 1_94      0.00000
         1         4 27007 27016         10 1_94800793 1_94848229 1_94      0.00012
         1         4 27018 27027         10 1_94851805 1_94872199 1_94      0.00000
         1         4 27029 27038         10 1_94879736 1_94906276 1_94      0.00000
         1         4 27039 27048         10 1_94912236 1_94960531 1_94      0.00000
         1         4 27057 27066         10 1_94996612 1_95042642 1_94      0.00000
         1         4 27073 27082         10 1_95064999 1_95090688 1_95      0.00032
         1         4 27085 27094         10 1_95100264 1_95125160 1_95      0.00561
         1         4 27097 27106         10 1_95131034 1_95159504 1_95      0.00000
         1         4 27110 27119         10 1_95169058 1_95188662 1_95      0.00000
         1         4 27124 27133         10 1_95196633 1_95211527 1_95      0.00000
         1         4 27134 27143         10 1_95212200 1_95249015 1_95      0.00000
         1         4 27144 27153         10 1_95252719 1_95275545 1_95      0.00000
         1         4 27156 27165         10 1_95279975 1_95296267 1_95      0.00004
         1         4 27166 27175         10 1_95297194 1_95332170 1_95      0.00000
         1         4 27179 27188         10 1_95343107 1_95364482 1_95      0.00003
         1         4 27190 27199         10 1_95374697 1_95390247 1_95      0.00000
         1         4 27203 27212         10 1_95397233 1_95436660 1_95      0.00024
         1         4 27218 27227         10 1_95456352 1_95489622 1_95      0.00000
         1         4 27228 27237         10 1_95493609 1_95529576 1_95      0.00008
         1         4 27242 27251         10 1_95561963 1_95596003 1_95      0.00067
         1         4 27252 27261         10 1_95596525 1_95627159 1_95      0.00000
         1         4 27262 27271         10 1_95629710 1_95649775 1_95      0.00000
         1         4 27272 27281         10 1_95654830 1_95686282 1_95      0.00000
         1         4 27285 27294         10 1_95697063 1_95747675 1_95      0.01859
         1         4 27300 27309         10 1_95768012 1_95798781 1_95      0.20862
         1         4 27310 27319         10 1_95803368 1_95821492 1_95      0.00000
         1         4 27325 27334         10 1_95847141 1_95886268 1_95      0.00058
         1         4 27336 27345         10 1_95903175 1_95922536 1_95      0.00478
         1         4 27350 27359         10 1_95937114 1_95964150 1_95      0.03021
         1         4 27360 27369         10 1_95965312 1_95981167 1_95      0.00067
         1         4 27372 27381         10 1_95994363 1_96012245 1_95      0.00000
         1         4 27382 27391         10 1_96012854 1_96041534 1_96      0.00000
         1         4 27394 27403         10 1_96047665 1_96076185 1_96      0.00000
         1         4 27407 27416         10 1_96097538 1_96127587 1_96      0.00000
         1         4 27417 27426         10 1_96128694 1_96153673 1_96      0.00000
         1         4 27427 27436         10 1_96155679 1_96180660 1_96      0.00000
         1         4 27437 27446         10 1_96184022 1_96221839 1_96      0.00000
         1         4 27449 27458         10 1_96233569 1_96269602 1_96      0.00000
         1         4 27459 27468         10 1_96271829 1_96308088 1_96      0.00000
         1         4 27475 27484         10 1_96338720 1_96363201 1_96      0.00000
         1         4 27494 27503         10 1_96382717 1_96409942 1_96      0.00000
         1         4 27511 27520         10 1_96489809 1_96512477 1_96      0.00000
         1         4 27521 27530         10 1_96516291 1_96538570 1_96      0.00001
         1         4 27540 27549         10 1_96566057 1_96590105 1_96      0.00000
         1         4 27553 27562         10 1_96605321 1_96647718 1_96      0.00001
         1         4 27570 27579         10 1_96684598 1_96719943 1_96      0.00000
         1         4 27580 27589         10 1_96723674 1_96763703 1_96      0.00000
         1         4 27590 27599         10 1_96764339 1_96793281 1_96      0.00181
         1         4 27608 27617         10 1_96831891 1_96861036 1_96      0.01586
         1         4 27618 27627         10 1_96864740 1_96899233 1_96      0.00000
         1         4 27628 27637         10 1_96901020 1_96927160 1_96      0.00006
         1         4 27646 27655         10 1_96937759 1_96954247 1_96      0.00018
         1         4 27665 27674         10 1_96982368 1_97006005 1_96      0.00022
         1         4 27675 27684         10 1_97009453 1_97038665 1_97      0.00000
         1         4 27694 27703         10 1_97062330 1_97074461 1_97      0.00102
         1         4 27706 27715         10 1_97076251 1_97084999 1_97      0.00002
         1         4 27717 27726         10 1_97087641 1_97097279 1_97      0.00000
         1         4 27735 27744         10 1_97104277 1_97112047 1_97      0.00000
         1         4 27751 27760         10 1_97121964 1_97128743 1_97      0.00000
         1         4 27765 27774         10 1_97137942 1_97155126 1_97      0.00000
         1         4 27775 27784         10 1_97158356 1_97190167 1_97      0.00000
         1         4 27787 27796         10 1_97203257 1_97218245 1_97      0.00000
         1         4 27799 27808         10 1_97237677 1_97270876 1_97      0.00002
         1         4 27813 27822         10 1_97278225 1_97292517 1_97      0.00000
         1         4 27823 27832         10 1_97293306 1_97309196 1_97      0.00000
         1         4 27842 27851         10 1_97323464 1_97336640 1_97      0.00000
         1         4 27853 27862         10 1_97340241 1_97354675 1_97      0.00000
         1         4 27872 27881         10 1_97375654 1_97416133 1_97      0.00000
         1         4 27882 27891         10 1_97421317 1_97460697 1_97      0.00036
         1         4 27895 27904         10 1_97471066 1_97488767 1_97      0.00000
         1         4 27905 27914         10 1_97490404 1_97559086 1_97      0.00000
         1         4 27916 27925         10 1_97567877 1_97599957 1_97      0.00000
         1         4 27934 27943         10 1_97614545 1_97629814 1_97      0.00000
         1         4 27946 27955         10 1_97641060 1_97653523 1_97      0.00000
         1         4 27960 27969         10 1_97660536 1_97670707 1_97      0.00000
         1         4 27971 27980         10 1_97672038 1_97696420 1_97      0.00000
         1         4 27981 27990         10 1_97699422 1_97722839 1_97      0.00007
         1         4 27996 28005         10 1_97746135 1_97772657 1_97      0.00000
         1         4 28006 28015         10 1_97774068 1_97796152 1_97      0.00000
         1         4 28023 28032         10 1_97819452 1_97843281 1_97      0.00000
         1         4 28034 28043         10 1_97850386 1_97880245 1_97      0.00000
         1         4 28044 28053         10 1_97881853 1_97897342 1_97      0.00000
         1         4 28056 28065         10 1_97906442 1_97931346 1_97      0.00000
         1         4 28066 28075         10 1_97932845 1_97978742 1_97      0.00000
         1         4 28076 28085         10 1_97982899 1_98005337 1_97      0.00000
         1         4 28089 28098         10 1_98016480 1_98042889 1_98      0.00000
         1         4 28099 28108         10 1_98046306 1_98078072 1_98      0.00000
         1         4 28113 28122         10 1_98106826 1_98133752 1_98      0.00002
         1         4 28125 28134         10 1_98137745 1_98156599 1_98      0.00000
         1         4 28135 28144         10 1_98159978 1_98196332 1_98      0.00000
         1         4 28152 28161         10 1_98227089 1_98270229 1_98      0.00030
         1         4 28162 28171         10 1_98271619 1_98303187 1_98      0.00000
         1         4 28175 28184         10 1_98321135 1_98358099 1_98      0.00000
         1         4 28193 28202         10 1_98399154 1_98456883 1_98      0.00000
         1         4 28212 28221         10 1_98502082 1_98541890 1_98      0.00000
         1         4 28222 28231         10 1_98546946 1_98567934 1_98      0.00000
         1         4 28232 28241         10 1_98572002 1_98608767 1_98      0.00000
         1         4 28247 28256         10 1_98623884 1_98655139 1_98      0.00000
         1         4 28257 28266         10 1_98658068 1_98670630 1_98      0.00001
         1         4 28267 28276         10 1_98671508 1_98697652 1_98      0.00000
         1         4 28277 28286         10 1_98702880 1_98732744 1_98      0.00000
         1         4 28287 28296         10 1_98735817 1_98770708 1_98      0.00000
         1         4 28300 28309         10 1_98777325 1_98798983 1_98      0.00000
         1         4 28312 28321         10 1_98808327 1_98833319 1_98      0.00000
         1         4 28323 28332         10 1_98848776 1_98884005 1_98      0.00000
         1         4 28334 28343         10 1_98888966 1_98928316 1_98      0.00000
         1         4 28353 28362         10 1_98986363 1_99036898 1_98      0.00000
         1         4 28368 28377         10 1_99062029 1_99111358 1_99      0.00000
         1         4 28378 28387         10 1_99112285 1_99123099 1_99      0.00000
         1         4 28392 28401         10 1_99131111 1_99148056 1_99      0.00000
         1         4 28403 28412         10 1_99151861 1_99172166 1_99      0.00000
         1         4 28414 28423         10 1_99174158 1_99215652 1_99      0.00000
         1         4 28428 28437         10 1_99244405 1_99272740 1_99      0.00331
         1         4 28440 28449         10 1_99296699 1_99339350 1_99      0.00000
         1         4 28453 28462         10 1_99351279 1_99381074 1_99      0.00000
         1         4 28472 28481         10 1_99412636 1_99432507 1_99      0.00000
         1         4 28491 28500         10 1_99464155 1_99491549 1_99      0.00000
         1         4 28502 28511         10 1_99501926 1_99530779 1_99      0.00000
         1         4 28512 28521         10 1_99536192 1_99560515 1_99      0.00000
         1         4 28522 28531         10 1_99563630 1_99605504 1_99      0.00000
         1         4 28536 28545         10 1_99618870 1_99634575 1_99      0.00000
         1         4 28546 28555         10 1_99642111 1_99673879 1_99      0.00000
         1         4 28560 28569         10 1_99694250 1_99728526 1_99      0.00000
         1         4 28575 28584         10 1_99749544 1_99780997 1_99      0.00000
         1         4 28585 28594         10 1_99785011 1_99819163 1_99      0.00000
         1         4 28598 28607         10 1_99842950 1_99884667 1_99      0.00000
         1         4 28608 28617         10 1_99892663 1_99941197 1_99      0.00000
         1         4 28618 28627         10 1_99946118 1_99977381 1_99      0.00000
         1         4 28631 28640         10 1_99997409 1_100014690 1_99      0.00000
         1         4 28641 28650         10 1_100017712 1_100026042 1_100      0.00000
         1         4 28653 28662         10 1_100033288 1_100048923 1_100      0.00000
         1         4 28672 28681         10 1_100077642 1_100119812 1_100      0.00000
         1         4 28682 28691         10 1_100126040 1_100151489 1_100      0.00005
         1         4 28697 28706         10 1_100164075 1_100191189 1_100      0.00000
         1         4 28709 28718         10 1_100198816 1_100226648 1_100      0.00019
         1         4 28727 28736         10 1_100240175 1_100276970 1_100      0.00560
         1         4 28745 28754         10 1_100311625 1_100348072 1_100      0.00000
         1         4 28764 28773         10 1_100378612 1_100428866 1_100      0.00001
         1         4 28779 28788         10 1_100454805 1_100481800 1_100      0.00000
         1         4 28791 28800         10 1_100499961 1_100540902 1_100      0.00013
         1         4 28805 28814         10 1_100550920 1_100611566 1_100      0.00000
         1         4 28817 28826         10 1_100621739 1_100657881 1_100      0.00000
         1         4 28827 28836         10 1_100658686 1_100668701 1_100      0.00000
         1         4 28837 28846         10 1_100671247 1_100715707 1_100      0.00000
         1         4 28847 28856         10 1_100719953 1_100742934 1_100      0.00000
         1         4 28862 28871         10 1_100753547 1_100764790 1_100      0.00000
         1         4 28872 28881         10 1_100766676 1_100794258 1_100      0.00000
         1         4 28882 28891         10 1_100796835 1_100818762 1_100      0.00000
         1         4 28893 28902         10 1_100821153 1_100835682 1_100      0.00001
         1         4 28903 28912         10 1_100836358 1_100854989 1_100      0.00000
         1         4 28915 28924         10 1_100862935 1_100890525 1_100      0.00000
         1         4 28925 28934         10 1_100896569 1_100934490 1_100      0.00000
         1         4 28941 28950         10 1_100961893 1_101010611 1_100      0.00000
         1         4 28951 28960         10 1_101013707 1_101059284 1_101      0.00000
         1         4 28961 28970         10 1_101061674 1_101099217 1_101      0.00000
         1         4 28978 28987         10 1_101131325 1_101144651 1_101      0.00000
         1         4 28991 29000         10 1_101154128 1_101174676 1_101      0.00000
         1         4 29005 29014         10 1_101188217 1_101250270 1_101      0.00002
         1         4 29015 29024         10 1_101258753 1_101302911 1_101      0.00000
         1         4 29028 29037         10 1_101312588 1_101342924 1_101      0.00000
         1         4 29040 29049         10 1_101357530 1_101401054 1_101      0.00000
         1         4 29050 29059         10 1_101403755 1_101422901 1_101      0.00000
         1         4 29061 29070         10 1_101426241 1_101467375 1_101      0.00000
         1         4 29080 29089         10 1_101500087 1_101549895 1_101      0.00000
         1         4 29097 29106         10 1_101588215 1_101629147 1_101      0.00000
         1         4 29107 29116         10 1_101633579 1_101691980 1_101      0.00010
         1         4 29125 29134         10 1_101729323 1_101763993 1_101      0.00000
         1         4 29135 29144         10 1_101764766 1_101800691 1_101      0.00000
         1         4 29145 29154         10 1_101804224 1_101862081 1_101      0.00000
         1         4 29155 29164         10 1_101862890 1_101894803 1_101      0.00000
         1         4 29172 29181         10 1_101915425 1_101936469 1_101      0.00000
         1         4 29188 29197         10 1_101947307 1_101968474 1_101      0.00001
         1         4 29204 29213         10 1_101991877 1_102004794 1_101      0.00000
         1         4 29220 29229         10 1_102014798 1_102026796 1_102      0.00000
         1         4 29231 29240         10 1_102033767 1_102066137 1_102      0.00000
         1         4 29246 29255         10 1_102087005 1_102113800 1_102      0.00001
         1         4 29262 29271         10 1_102146418 1_102177493 1_102      0.00000
         1         4 29279 29288         10 1_102223308 1_102260600 1_102      0.00000
         1         4 29298 29307         10 1_102303034 1_102349222 1_102      0.00000
         1         4 29308 29317         10 1_102349701 1_102377060 1_102      0.00000
         1         4 29323 29332         10 1_102403092 1_102440885 1_102      0.00000
         1         4 29337 29346         10 1_102461131 1_102507325 1_102      0.00000
         1         4 29352 29361         10 1_102542046 1_102577962 1_102      0.00000
         1         4 29362 29371         10 1_102585973 1_102625108 1_102      0.00000
         1         4 29375 29384         10 1_102651984 1_102708438 1_102      0.00000
         1         4 29385 29394         10 1_102713934 1_102723117 1_102      0.00000
         1         4 29402 29411         10 1_102760285 1_102797435 1_102      0.00000
         1         4 29420 29429         10 1_102828770 1_102871223 1_102      0.00000
         1         4 29430 29439         10 1_102875798 1_102914319 1_102      0.00000
         1         4 29441 29450         10 1_102922766 1_102965735 1_102      0.00000
         1         4 29458 29467         10 1_102989935 1_103033809 1_102      0.00000
         1         4 29468 29477         10 1_103034522 1_103058924 1_103      0.00000
         1         4 29481 29490         10 1_103068456 1_103089557 1_103      0.00000
         1         4 29493 29502         10 1_103105517 1_103131020 1_103      0.00000
         1         4 29503 29512         10 1_103131663 1_103167073 1_103      0.00000
         1         4 29515 29524         10 1_103176645 1_103204181 1_103      0.00000
         1         4 29525 29534         10 1_103207203 1_103219606 1_103      0.00000
         1         4 29536 29545         10 1_103222330 1_103279439 1_103      0.00000
         1         4 29546 29555         10 1_103288370 1_103321011 1_103      0.00000
         1         4 29556 29565         10 1_103327392 1_103353034 1_103      0.00000
         1         4 29574 29583         10 1_103383980 1_103415878 1_103      0.00000
         1         4 29584 29593         10 1_103419210 1_103455587 1_103      0.00011
         1         4 29597 29606         10 1_103481415 1_103512736 1_103      0.00000
         1         4 29611 29620         10 1_103522579 1_103558851 1_103      0.00000
         1         4 29625 29634         10 1_103579758 1_103591868 1_103      0.00000
         1         4 29638 29647         10 1_103600385 1_103625531 1_103      0.00000
         1         4 29648 29657         10 1_103629992 1_103646675 1_103      0.00000
         1         4 29659 29668         10 1_103650760 1_103675933 1_103      0.00000
         1         4 29671 29680         10 1_103693680 1_103737208 1_103      0.00001
         1         4 29681 29690         10 1_103741106 1_103771533 1_103      0.00000
         1         4 29691 29700         10 1_103772305 1_103819532 1_103      0.00000
         1         4 29701 29710         10 1_103820527 1_103834800 1_103      0.00007
         1         4 29711 29720         10 1_103835692 1_103872816 1_103      0.00000
         1         4 29727 29736         10 1_103903019 1_103954366 1_103      0.00000
         1         4 29737 29746         10 1_103958229 1_103984874 1_103      0.00000
         1         4 29748 29757         10 1_103986819 1_104016822 1_103      0.00000
         1         4 29760 29769         10 1_104027056 1_104053062 1_104      0.00000
         1         4 29770 29779         10 1_104054034 1_104073286 1_104      0.00001
         1         4 29782 29791         10 1_104083552 1_104101603 1_104      0.00000
         1         4 29792 29801         10 1_104102370 1_104139103 1_104      0.00000
         1         4 29806 29815         10 1_104154028 1_104190674 1_104      0.00000
         1         4 29816 29825         10 1_104193700 1_104236755 1_104      0.00000
         1         4 29835 29844         10 1_104295675 1_104339577 1_104      0.00000
         1         4 29845 29854         10 1_104344681 1_104399643 1_104      0.00000
         1         4 29855 29864         10 1_104402858 1_104430057 1_104      0.00000
         1         4 29866 29875         10 1_104447778 1_104513649 1_104      0.00000
         1         4 29878 29887         10 1_104523943 1_104571550 1_104      0.00000
         1         4 29891 29900         10 1_104612671 1_104676527 1_104      0.00000
         1         4 29905 29914         10 1_104711668 1_104766139 1_104      0.00000
         1         4 29915 29924         10 1_104771596 1_104824638 1_104      0.00000
         1         4 29930 29939         10 1_104852009 1_104914568 1_104      0.00000
         1         4 29946 29955         10 1_104938059 1_104981299 1_104      0.00000
         1         4 29957 29966         10 1_104991163 1_105048946 1_104      0.00000
         1         4 29969 29978         10 1_105068661 1_105108951 1_105      0.00000
         1         4 29981 29990         10 1_105123176 1_105158813 1_105      0.00000
         1         4 29998 30007         10 1_105176802 1_105215796 1_105      0.00096
         1         4 30008 30017         10 1_105220711 1_105280922 1_105      0.00000
         1         4 30018 30027         10 1_105285431 1_105331384 1_105      0.00002
         1         4 30028 30037         10 1_105332746 1_105355814 1_105      0.00000
         1         4 30038 30047         10 1_105366870 1_105405603 1_105      0.00000
         1         4 30052 30061         10 1_105429503 1_105478899 1_105      0.00000
         1         4 30068 30077         10 1_105505572 1_105541362 1_105      0.00000
         1         4 30085 30094         10 1_105574079 1_105627935 1_105      0.00000
         1         4 30095 30104         10 1_105632367 1_105673506 1_105      0.00000
         1         4 30108 30117         10 1_105689048 1_105711733 1_105      0.00000
         1         4 30118 30127         10 1_105716024 1_105734463 1_105      0.00000
         1         4 30135 30144         10 1_105748141 1_105766734 1_105      0.00000
         1         4 30146 30155         10 1_105775863 1_105788150 1_105      0.00000
         1         4 30160 30169         10 1_105807031 1_105866389 1_105      0.00000
         1         4 30172 30181         10 1_105884830 1_105920066 1_105      0.00000
         1         4 30189 30198         10 1_105961904 1_106001306 1_105      0.00000
         1         4 30199 30208         10 1_106006454 1_106039988 1_106      0.00000
         1         4 30215 30224         10 1_106075851 1_106129669 1_106      0.00000
         1         4 30229 30238         10 1_106142598 1_106192582 1_106      0.00000
         1         4 30242 30251         10 1_106209523 1_106251297 1_106      0.00000
         1         4 30253 30262         10 1_106267009 1_106315769 1_106      0.00000
         1         4 30266 30275         10 1_106330138 1_106364060 1_106      0.00000
         1         4 30277 30286         10 1_106375614 1_106397945 1_106      0.00000
         1         4 30289 30298         10 1_106405223 1_106418326 1_106      0.00000
         1         4 30299 30308         10 1_106419064 1_106461717 1_106      0.00000
         1         4 30313 30322         10 1_106490945 1_106525704 1_106      0.00000
         1         4 30323 30332         10 1_106530650 1_106576947 1_106      0.00000
         1         4 30333 30342         10 1_106587227 1_106627623 1_106      0.00000
         1         4 30344 30353         10 1_106632563 1_106645283 1_106      0.00000
         1         4 30357 30366         10 1_106658462 1_106693480 1_106      0.00001
         1         4 30368 30377         10 1_106701255 1_106715126 1_106      0.00000
         1         4 30386 30395         10 1_106741642 1_106772544 1_106      0.00000
         1         4 30399 30408         10 1_106802833 1_106823487 1_106      0.00000
         1         4 30410 30419         10 1_106828716 1_106853896 1_106      0.00000
         1         4 30426 30435         10 1_106881204 1_106922400 1_106      0.00000
         1         4 30439 30448         10 1_106935147 1_106977440 1_106      0.00000
         1         4 30458 30467         10 1_107030729 1_107060604 1_107      0.00000
         1         4 30468 30477         10 1_107063935 1_107103407 1_107      0.00000
         1         4 30481 30490         10 1_107138018 1_107174916 1_107      0.00000
         1         4 30497 30506         10 1_107196335 1_107229219 1_107      0.00000
         1         4 30509 30518         10 1_107241380 1_107272778 1_107      0.00000
         1         4 30519 30528         10 1_107276156 1_107307188 1_107      0.00000
         1         4 30537 30546         10 1_107329634 1_107353298 1_107      0.00000
         1         4 30547 30556         10 1_107359897 1_107397118 1_107      0.00000
         1         4 30560 30569         10 1_107421711 1_107477482 1_107      0.00002
         1         4 30572 30581         10 1_107508500 1_107538815 1_107      0.00000
         1         4 30586 30595         10 1_107544870 1_107560334 1_107      0.00000
         1         4 30598 30607         10 1_107564284 1_107594255 1_107      0.00000
         1         4 30611 30620         10 1_107617115 1_107670068 1_107      0.00000
         1         4 30621 30630         10 1_107686655 1_107699857 1_107      0.00000
         1         4 30631 30640         10 1_107704997 1_107754928 1_107      0.00000
         1         4 30641 30650         10 1_107757633 1_107803506 1_107      0.00000
         1         4 30652 30661         10 1_107813286 1_107854532 1_107      0.00000
         1         4 30671 30680         10 1_107900434 1_107940642 1_107      0.00000
         1         4 30684 30693         10 1_107963801 1_108000927 1_107      0.00000
         1         4 30698 30707         10 1_108017761 1_108066559 1_108      0.00000
         1         4 30713 30722         10 1_108077109 1_108111674 1_108      0.00000
         1         4 30727 30736         10 1_108124797 1_108161004 1_108      0.00000
         1         4 30739 30748         10 1_108165281 1_108193699 1_108      0.00002
         1         4 30749 30758         10 1_108195319 1_108205124 1_108      0.00075
         1         4 30760 30769         10 1_108209148 1_108242335 1_108      0.00000
         1         4 30778 30787         10 1_108253791 1_108279712 1_108      0.00000
         1         4 30792 30801         10 1_108290373 1_108324371 1_108      0.00000
         1         4 30808 30817         10 1_108353235 1_108375586 1_108      0.00000
         1         4 30819 30828         10 1_108377172 1_108389281 1_108      0.00000
         1         4 30835 30844         10 1_108404294 1_108428696 1_108      0.00000
         1         4 30845 30854         10 1_108429956 1_108439759 1_108      0.00000
         1         4 30859 30868         10 1_108443252 1_108468451 1_108      0.00000
         1         4 30869 30878         10 1_108472825 1_108489760 1_108      0.00000
         1         4 30887 30896         10 1_108516301 1_108555412 1_108      0.00000
         1         4 30897 30906         10 1_108561314 1_108608586 1_108      0.00000
         1         4 30914 30923         10 1_108635270 1_108654846 1_108      0.00000
         1         4 30925 30934         10 1_108664861 1_108697774 1_108      0.00000
         1         4 30942 30951         10 1_108716655 1_108738932 1_108      0.00000
         1         4 30952 30961         10 1_108741178 1_108771992 1_108      0.00000
         1         4 30968 30977         10 1_108789364 1_108835044 1_108      0.00000
         1         4 30978 30987         10 1_108838139 1_108893638 1_108      0.00000
         1         4 30992 31001         10 1_108920823 1_108947338 1_108      0.00000
         1         4 31009 31018         10 1_108978832 1_109012713 1_108      0.00000
         1         4 31019 31028         10 1_109018382 1_109062440 1_109      0.00000
         1         4 31031 31040         10 1_109076155 1_109094400 1_109      0.00001
         1         4 31044 31053         10 1_109107765 1_109146974 1_109      0.00000
         1         4 31058 31067         10 1_109167399 1_109197448 1_109      0.00000
         1         4 31068 31077         10 1_109198199 1_109214355 1_109      0.00000
         1         4 31078 31087         10 1_109215849 1_109227263 1_109      0.00000
         1         4 31091 31100         10 1_109232527 1_109245515 1_109      0.00000
         1         4 31101 31110         10 1_109247114 1_109275027 1_109      0.00000
         1         4 31120 31129         10 1_109304455 1_109336220 1_109      0.00000
         1         4 31132 31141         10 1_109358877 1_109406898 1_109      0.00000
         1         4 31143 31152         10 1_109408386 1_109431433 1_109      0.00000
         1         4 31154 31163         10 1_109433443 1_109444092 1_109      0.00000
         1         4 31165 31174         10 1_109448826 1_109481470 1_109      0.00000
         1         4 31175 31184         10 1_109484183 1_109515809 1_109      0.00000
         1         4 31188 31197         10 1_109523397 1_109531554 1_109      0.00000
         1         4 31205 31214         10 1_109547409 1_109563505 1_109      0.00000
         1         4 31215 31224         10 1_109567012 1_109578574 1_109      0.00000
         1         4 31225 31234         10 1_109579455 1_109611218 1_109      0.00000
         1         4 31235 31244         10 1_109619450 1_109649036 1_109      0.00000
         1         4 31246 31255         10 1_109651574 1_109677462 1_109      0.00000
         1         4 31256 31265         10 1_109680994 1_109710143 1_109      0.00000
         1         4 31266 31275         10 1_109712897 1_109742447 1_109      0.00000
         1         4 31285 31294         10 1_109773195 1_109811700 1_109      0.00000
         1         4 31296 31305         10 1_109824125 1_109854140 1_109      0.00000
         1         4 31314 31323         10 1_109881902 1_109926178 1_109      0.00000
         1         4 31331 31340         10 1_109962305 1_110006450 1_109      0.00002
         1         4 31343 31352         10 1_110030460 1_110063112 1_110      0.00000
         1         4 31362 31371         10 1_110096555 1_110141635 1_110      0.00000
         1         4 31375 31384         10 1_110162521 1_110243637 1_110      0.00000
         1         4 31385 31394         10 1_110246254 1_110281938 1_110      0.00000
         1         4 31401 31410         10 1_110325188 1_110374424 1_110      0.00000
         1         4 31415 31424         10 1_110394922 1_110442201 1_110      0.00000
         1         4 31427 31436         10 1_110458344 1_110528787 1_110      0.00000
         1         4 31441 31450         10 1_110556870 1_110622877 1_110      0.00022
         1         4 31451 31460         10 1_110629127 1_110677068 1_110      0.00013
         1         4 31462 31471         10 1_110689655 1_110723926 1_110      0.00000
         1         4 31472 31481         10 1_110725343 1_110755520 1_110      0.00000
         1         4 31483 31492         10 1_110761696 1_110795159 1_110      0.00000
         1         4 31495 31504         10 1_110805306 1_110838935 1_110      0.00000
         1         4 31505 31514         10 1_110842566 1_110881429 1_110      0.00000
         1         4 31515 31524         10 1_110883254 1_110925380 1_110      0.00000
         1         4 31529 31538         10 1_110940491 1_110987305 1_110      0.00000
         1         4 31541 31550         10 1_110997601 1_111031892 1_110      0.19769
         1         4 31551 31560         10 1_111039014 1_111063325 1_111      0.00000
         1         4 31569 31578         10 1_111079413 1_111126689 1_111      0.00000
         1         4 31579 31588         10 1_111133004 1_111149657 1_111      0.00000
         1         4 31589 31598         10 1_111151738 1_111165854 1_111      0.00000
         1         4 31599 31608         10 1_111168674 1_111203045 1_111      0.00000
         1         4 31609 31618         10 1_111203728 1_111217600 1_111      0.00000
         1         4 31620 31629         10 1_111222074 1_111231764 1_111      0.00000
         1         4 31631 31640         10 1_111238044 1_111265311 1_111      0.00002
         1         4 31641 31650         10 1_111266820 1_111289853 1_111      0.00002
         1         4 31651 31660         10 1_111292500 1_111309865 1_111      0.00000
         1         4 31661 31670         10 1_111313827 1_111336082 1_111      0.00000
         1         4 31675 31684         10 1_111351276 1_111383749 1_111      0.00000
         1         4 31690 31699         10 1_111408351 1_111449186 1_111      0.00000
         1         4 31702 31711         10 1_111458566 1_111478571 1_111      0.00000
         1         4 31712 31721         10 1_111481164 1_111524240 1_111      0.01359
         1         4 31727 31736         10 1_111543233 1_111576807 1_111      0.06706
         1         4 31746 31755         10 1_111615822 1_111641890 1_111      0.02968
         1         4 31757 31766         10 1_111648538 1_111685293 1_111      0.00005
         1         4 31768 31777         10 1_111694550 1_111741573 1_111      0.00036
         1         4 31778 31787         10 1_111750865 1_111797485 1_111      0.00007
         1         4 31789 31798         10 1_111817969 1_111855994 1_111      0.00000
         1         4 31801 31810         10 1_111869682 1_111906378 1_111      0.00470
         1         4 31812 31821         10 1_111917015 1_111949130 1_111      0.00000
         1         4 31823 31832         10 1_111953841 1_111970041 1_111      0.00000
         1         4 31833 31842         10 1_111975840 1_112016180 1_111      0.00000
         1         4 31851 31860         10 1_112041959 1_112078041 1_112      0.00001
         1         4 31863 31872         10 1_112091461 1_112108216 1_112      0.00000
         1         4 31875 31884         10 1_112125567 1_112164141 1_112      0.00000
         1         4 31890 31899         10 1_112188391 1_112209432 1_112      0.00000
         1         4 31907 31916         10 1_112228550 1_112247273 1_112      0.00000
         1         4 31917 31926         10 1_112255796 1_112276332 1_112      0.00000
         1         4 31933 31942         10 1_112297674 1_112316000 1_112      0.00000
         1         4 31943 31952         10 1_112318745 1_112358643 1_112      0.00002
         1         4 31953 31962         10 1_112361233 1_112389392 1_112      0.00000
         1         4 31963 31972         10 1_112396207 1_112430168 1_112      0.00000
         1         4 31973 31982         10 1_112433242 1_112448600 1_112      0.00000
         1         4 31987 31996         10 1_112457702 1_112494700 1_112      0.00000
         1         4 32001 32010         10 1_112510714 1_112539296 1_112      0.00000
         1         4 32014 32023         10 1_112551212 1_112593811 1_112      0.00000
         1         4 32025 32034         10 1_112600386 1_112638987 1_112      0.00000
         1         4 32035 32044         10 1_112639951 1_112653414 1_112      0.00415
         1         4 32054 32063         10 1_112673186 1_112687161 1_112      0.00194
         1         4 32064 32073         10 1_112705678 1_112743490 1_112      0.00000
         1         4 32074 32083         10 1_112749122 1_112794874 1_112      0.00062
         1         4 32090 32099         10 1_112820656 1_112856613 1_112      0.00000
         1         4 32100 32109         10 1_112858578 1_112868588 1_112      0.00001
         1         4 32115 32124         10 1_112895736 1_112921066 1_112      0.00000
         1         4 32125 32134         10 1_112926589 1_112964636 1_112      0.00000
         1         4 32141 32150         10 1_112982957 1_113002078 1_112      0.00009
         1         4 32158 32167         10 1_113025079 1_113048252 1_113      0.00001
         1         4 32168 32177         10 1_113051732 1_113069392 1_113      0.00000
         1         4 32178 32187         10 1_113070281 1_113107108 1_113      0.00000
         1         4 32191 32200         10 1_113112409 1_113138149 1_113      0.00000
         1         4 32201 32210         10 1_113140856 1_113192171 1_113      0.00000
         1         4 32212 32221         10 1_113193746 1_113241062 1_113      0.00000
         1         4 32222 32231         10 1_113244208 1_113280440 1_113      0.00000
         1         4 32233 32242         10 1_113296627 1_113334938 1_113      0.00000
         1         4 32245 32254         10 1_113338641 1_113370478 1_113      0.00000
         1         4 32259 32268         10 1_113388581 1_113424876 1_113      0.00000
         1         4 32271 32280         10 1_113434708 1_113465026 1_113      0.00000
         1         4 32281 32290         10 1_113468524 1_113515306 1_113      0.00001
         1         4 32294 32303         10 1_113532171 1_113574134 1_113      0.00000
         1         4 32308 32317         10 1_113607033 1_113638343 1_113      0.00000
         1         4 32321 32330         10 1_113667077 1_113710226 1_113      0.00000
         1         4 32331 32340         10 1_113716650 1_113754128 1_113      0.00000
         1         4 32343 32352         10 1_113771023 1_113830996 1_113      0.00008
         1         4 32356 32365         10 1_113857582 1_113899879 1_113      0.00000
         1         4 32368 32377         10 1_113919066 1_113988756 1_113      0.00000
         1         4 32381 32390         10 1_114008939 1_114066752 1_114      0.00000
         1         4 32392 32401         10 1_114073221 1_114099724 1_114      0.00015
         1         4 32404 32413         10 1_114104620 1_114118520 1_114      0.00000
         1         4 32419 32428         10 1_114137258 1_114151246 1_114      0.00000
         1         4 32429 32438         10 1_114153606 1_114180799 1_114      0.00002
         1         4 32441 32450         10 1_114191095 1_114223760 1_114      0.00000
         1         4 32454 32463         10 1_114239740 1_114263777 1_114      0.00001
         1         4 32468 32477         10 1_114269490 1_114277592 1_114      0.00000
         1         4 32478 32487         10 1_114278186 1_114290289 1_114      0.00001
         1         4 32494 32503         10 1_114295467 1_114321152 1_114      0.00000
         1         4 32505 32514         10 1_114329599 1_114342233 1_114      0.00000
         1         4 32516 32525         10 1_114346075 1_114360210 1_114      0.00000
         1         4 32526 32535         10 1_114361082 1_114390335 1_114      0.00000
         1         4 32536 32545         10 1_114392362 1_114413088 1_114      0.00000
         1         4 32551 32560         10 1_114432723 1_114498544 1_114      0.00000
         1         4 32562 32571         10 1_114502265 1_114538587 1_114      0.00834
         1         4 32572 32581         10 1_114540169 1_114563672 1_114      0.00000
         1         4 32582 32591         10 1_114567376 1_114626277 1_114      0.00000
         1         4 32592 32601         10 1_114630788 1_114647883 1_114      0.00000
         1         4 32605 32614         10 1_114657346 1_114719390 1_114      0.00000
         1         4 32620 32629         10 1_114737613 1_114775186 1_114      0.00000
         1         4 32630 32639         10 1_114778146 1_114819989 1_114      0.00000
         1         4 32643 32652         10 1_114842562 1_114891461 1_114      0.00000
         1         4 32653 32662         10 1_114903276 1_114936117 1_114      0.00000
         1         4 32664 32673         10 1_114940701 1_114954356 1_114      0.00000
         1         4 32678 32687         10 1_114963591 1_114985973 1_114      0.00000
         1         4 32692 32701         10 1_115005991 1_115029574 1_115      0.00000
         1         4 32702 32711         10 1_115030169 1_115044858 1_115      0.00000
         1         4 32715 32724         10 1_115064310 1_115083179 1_115      0.00000
         1         4 32730 32739         10 1_115104185 1_115133017 1_115      0.00000
         1         4 32745 32754         10 1_115139729 1_115164557 1_115      0.00000
         1         4 32755 32764         10 1_115165794 1_115186945 1_115      0.00000
         1         4 32766 32775         10 1_115191812 1_115241697 1_115      0.00000
         1         4 32777 32786         10 1_115253094 1_115300516 1_115      0.00000
         1         4 32787 32796         10 1_115304806 1_115359239 1_115      0.00000
         1         4 32797 32806         10 1_115360490 1_115370004 1_115      0.00004
         1         4 32814 32823         10 1_115383629 1_115393775 1_115      0.00000
         1         4 32825 32834         10 1_115395320 1_115411045 1_115      0.00000
         1         4 32835 32844         10 1_115413806 1_115425391 1_115      0.00000
         1         4 32851 32860         10 1_115436024 1_115464596 1_115      0.00000
         1         4 32861 32870         10 1_115466181 1_115504429 1_115      0.00000
         1         4 32878 32887         10 1_115533109 1_115559570 1_115      0.00000
         1         4 32888 32897         10 1_115562778 1_115604066 1_115      0.00000
         1         4 32903 32912         10 1_115625825 1_115682556 1_115      0.00013
         1         4 32913 32922         10 1_115687853 1_115714260 1_115      0.00000
         1         4 32923 32932         10 1_115718107 1_115752022 1_115      0.00000
         1         4 32941 32950         10 1_115770834 1_115795759 1_115      0.00000
         1         4 32954 32963         10 1_115811524 1_115858985 1_115      0.00000
         1         4 32964 32973         10 1_115862487 1_115897130 1_115      0.00000
         1         4 32975 32984         10 1_115914778 1_115941233 1_115      0.00000
         1         4 32985 32994         10 1_115944746 1_115991009 1_115      0.00002
         1         4 32995 33004         10 1_115995052 1_116046553 1_115      0.00000
         1         4 33011 33020         10 1_116095724 1_116118317 1_116      0.00000
         1         4 33021 33030         10 1_116119541 1_116154393 1_116      0.00000
         1         4 33035 33044         10 1_116180026 1_116210143 1_116      0.00000
         1         4 33045 33054         10 1_116214586 1_116234996 1_116      0.00000
         1         4 33055 33064         10 1_116240443 1_116275673 1_116      0.00000
         1         4 33074 33083         10 1_116302285 1_116331397 1_116      0.00000
         1         4 33087 33096         10 1_116334521 1_116347276 1_116      0.00000
         1         4 33106 33115         10 1_116359834 1_116380436 1_116      0.00003
         1         4 33123 33132         10 1_116398740 1_116435188 1_116      0.00000
         1         4 33142 33151         10 1_116477887 1_116494757 1_116      0.00000
         1         4 33155 33164         10 1_116505412 1_116528899 1_116      0.00000
         1         4 33165 33174         10 1_116531923 1_116591912 1_116      0.00000
         1         4 33181 33190         10 1_116616111 1_116634053 1_116      0.00000
         1         4 33192 33201         10 1_116659369 1_116705595 1_116      0.00233
         1         4 33202 33211         10 1_116709565 1_116758107 1_116      0.00000
         1         4 33212 33221         10 1_116759048 1_116798655 1_116      0.00000
         1         4 33222 33231         10 1_116802742 1_116840288 1_116      0.00003
         1         4 33234 33243         10 1_116845157 1_116890568 1_116      0.00032
         1         4 33249 33258         10 1_116933791 1_116990952 1_116      0.00000
         1         4 33259 33268         10 1_116999270 1_117047495 1_116      0.00000
         1         4 33272 33281         10 1_117071322 1_117107798 1_117      0.00000
         1         4 33282 33291         10 1_117111226 1_117159563 1_117      0.00000
         1         4 33292 33301         10 1_117166551 1_117230204 1_117      0.00000
         1         4 33304 33313         10 1_117243952 1_117292169 1_117      0.00000
         1         4 33322 33331         10 1_117303307 1_117345968 1_117      0.00000
         1         4 33332 33341         10 1_117347018 1_117372373 1_117      0.00000
         1         4 33345 33354         10 1_117393340 1_117448456 1_117      0.00000
         1         4 33361 33370         10 1_117495408 1_117542923 1_117      0.00000
         1         4 33371 33380         10 1_117543547 1_117563172 1_117      0.00000
         1         4 33381 33390         10 1_117567419 1_117577561 1_117      0.00000
         1         4 33391 33400         10 1_117578628 1_117593219 1_117      0.00000
         1         4 33402 33411         10 1_117598293 1_117619160 1_117      0.00036
         1         4 33412 33421         10 1_117621382 1_117677247 1_117      0.00000
         1         4 33422 33431         10 1_117681687 1_117720412 1_117      0.00000
         1         4 33435 33444         10 1_117729155 1_117743103 1_117      0.00000
         1         4 33453 33462         10 1_117755649 1_117782598 1_117      0.00000
         1         4 33465 33474         10 1_117785960 1_117803969 1_117      0.00000
         1         4 33480 33489         10 1_117821063 1_117858350 1_117      0.00000
         1         4 33490 33499         10 1_117862296 1_117899693 1_117      0.00000
         1         4 33505 33514         10 1_117917471 1_117943495 1_117      0.00000
         1         4 33520 33529         10 1_117955346 1_117997374 1_117      0.00000
         1         4 33535 33544         10 1_118022872 1_118058790 1_118      0.00000
         1         4 33552 33561         10 1_118101381 1_118110662 1_118      0.00018
         1         4 33562 33571         10 1_118112213 1_118133819 1_118      0.00000
         1         4 33573 33582         10 1_118138357 1_118159992 1_118      0.00001
         1         4 33583 33592         10 1_118162844 1_118177924 1_118      0.00000
         1         4 33593 33602         10 1_118180576 1_118222449 1_118      0.00000
         1         4 33605 33614         10 1_118233829 1_118280348 1_118      0.00000
         1         4 33615 33624         10 1_118283206 1_118320081 1_118      0.00000
         1         4 33633 33642         10 1_118355114 1_118369586 1_118      0.00000
         1         4 33643 33652         10 1_118372137 1_118405901 1_118      0.00000
         1         4 33653 33662         10 1_118406468 1_118510151 1_118      0.00000
         1         4 33663 33672         10 1_118512769 1_118543015 1_118      0.00000
         1         4 33679 33688         10 1_118581426 1_118606312 1_118      0.00001
         1         4 33693 33702         10 1_118630146 1_118664074 1_118      0.00000
         1         4 33703 33712         10 1_118677837 1_118699646 1_118      0.00003
         1         4 33721 33730         10 1_118717106 1_118747795 1_118      0.00000
         1         4 33732 33741         10 1_118754775 1_118794552 1_118      0.00001
         1         4 33751 33760         10 1_118818679 1_118831598 1_118      0.00000
         1         4 33768 33777         10 1_118855196 1_118882592 1_118      0.00000
         1         4 33781 33790         10 1_118890809 1_118913163 1_118      0.00000
         1         4 33791 33800         10 1_118914036 1_118932116 1_118      0.00000
         1         4 33804 33813         10 1_118939418 1_118975382 1_118      0.00036
         1         4 33817 33826         10 1_118991721 1_119025273 1_118      0.00002
         1         4 33829 33838         10 1_119038295 1_119070353 1_119      0.00029
         1         4 33848 33857         10 1_119104383 1_119131089 1_119      0.00000
         1         4 33858 33867         10 1_119133433 1_119149472 1_119      0.00000
         1         4 33870 33879         10 1_119158995 1_119173518 1_119      0.00000
         1         4 33881 33890         10 1_119175463 1_119199498 1_119      0.00000
         1         4 33898 33907         10 1_119218969 1_119230769 1_119      0.00000
         1         4 33908 33917         10 1_119233981 1_119255892 1_119      0.00000
         1         4 33922 33931         10 1_119265860 1_119280508 1_119      0.00000
         1         4 33936 33945         10 1_119288994 1_119305837 1_119      0.00000
         1         4 33950 33959         10 1_119316454 1_119336208 1_119      0.00000
         1         4 33960 33969         10 1_119336856 1_119349859 1_119      0.00006
         1         4 33972 33981         10 1_119351642 1_119367705 1_119      0.00000
         1         4 33983 33992         10 1_119369661 1_119392513 1_119      0.00000
         1         4 33993 34002         10 1_119396930 1_119420396 1_119      0.00000
         1         4 34010 34019         10 1_119446658 1_119478298 1_119      0.00000
         1         4 34020 34029         10 1_119481078 1_119516989 1_119      0.00000
         1         4 34033 34042         10 1_119537566 1_119559609 1_119      0.00000
         1         4 34043 34052         10 1_119563032 1_119594188 1_119      0.00000
         1         4 34055 34064         10 1_119603193 1_119628301 1_119      0.00000
         1         4 34070 34079         10 1_119639343 1_119658397 1_119      0.00000
         1         4 34080 34089         10 1_119659112 1_119707993 1_119      0.00000
         1         4 34093 34102         10 1_119730608 1_119769818 1_119      0.00004
         1         4 34103 34112         10 1_119771239 1_119801617 1_119      0.00000
         1         4 34113 34122         10 1_119804462 1_119844392 1_119      0.00000
         1         4 34127 34136         10 1_119859280 1_119891466 1_119      0.00319
         1         4 34139 34148         10 1_119898338 1_119912678 1_119      0.00000
         1         4 34153 34162         10 1_119921741 1_119933186 1_119      0.00000
         1         4 34164 34173         10 1_119940508 1_119959301 1_119      0.00000
         1         4 34174 34183         10 1_119960229 1_119973657 1_119      0.00000
         1         4 34186 34195         10 1_119978634 1_120009491 1_119      0.00000
         1         4 34198 34207         10 1_120023656 1_120049739 1_120      0.00000
         1         4 34213 34222         10 1_120064061 1_120092053 1_120      0.00000
         1         4 34223 34232         10 1_120094791 1_120103363 1_120      0.00000
         1         4 34237 34246         10 1_120109206 1_120131749 1_120      0.00000
         1         4 34254 34263         10 1_120160998 1_120202560 1_120      0.00000
         1         4 34267 34276         10 1_120222800 1_120253358 1_120      0.00000
         1         4 34282 34291         10 1_120272008 1_120306765 1_120      0.00003
         1         4 34292 34301         10 1_120309985 1_120331025 1_120      0.00000
         1         4 34304 34313         10 1_120345134 1_120357341 1_120      0.00001
         1         4 34314 34323         10 1_120357888 1_120398709 1_120      0.00000
         1         4 34327 34336         10 1_120411354 1_120452644 1_120      0.00000
         1         4 34337 34346         10 1_120458833 1_120486764 1_120      0.00000
         1         4 34347 34356         10 1_120487730 1_120508850 1_120      0.00000
         1         4 34357 34366         10 1_120512852 1_120558571 1_120      0.00000
         1         4 34367 34376         10 1_120561303 1_120599313 1_120      0.00060
         1         4 34379 34388         10 1_120606376 1_120647074 1_120      0.00001
         1         4 34398 34407         10 1_120710037 1_120738518 1_120      0.00000
         1         4 34415 34424         10 1_120768741 1_120794422 1_120      0.00000
         1         4 34433 34442         10 1_120820759 1_120853383 1_120      0.00000
         1         4 34451 34460         10 1_120878816 1_120921694 1_120      0.00000
         1         4 34461 34470         10 1_120924294 1_120946921 1_120      0.00000
         1         4 34471 34480         10 1_120948506 1_120980728 1_120      0.00000
         1         4 34482 34491         10 1_120985569 1_121007374 1_120      0.00000
         1         4 34498 34507         10 1_121027320 1_121065988 1_121      0.00000
         1         4 34508 34517         10 1_121070159 1_121113938 1_121      0.00000
         1         4 34518 34527         10 1_121125892 1_121162249 1_121      0.00000
         1         4 34533 34542         10 1_121197048 1_121241763 1_121      0.00000
         1         4 34543 34552         10 1_121246031 1_121279436 1_121      0.00000
         1         4 34554 34563         10 1_121289298 1_121321039 1_121      0.00001
         1         4 34565 34574         10 1_121326404 1_121353645 1_121      0.00000
         1         4 34575 34584         10 1_121354776 1_121367440 1_121      0.00000
         1         4 34591 34600         10 1_121393438 1_121429139 1_121      0.00000
         1         4 34601 34610         10 1_121434364 1_121464958 1_121      0.00000
         1         4 34611 34620         10 1_121467421 1_121501011 1_121      0.00000
         1         4 34626 34635         10 1_121522409 1_121532667 1_121      0.00000
         1         4 34643 34652         10 1_121543185 1_121557189 1_121      0.00000
         1         4 34656 34665         10 1_121572060 1_121614718 1_121      0.00000
         1         4 34673 34682         10 1_121651490 1_121681908 1_121      0.00000
         1         4 34683 34692         10 1_121686760 1_121738321 1_121      0.00000
         1         4 34693 34702         10 1_121742520 1_121785956 1_121      0.00000
         1         4 34704 34713         10 1_121794535 1_121821443 1_121      0.00000
         1         4 34718 34727         10 1_121828601 1_121851052 1_121      0.00000
         1         4 34735 34744         10 1_121887335 1_121915236 1_121      0.00000
         1         4 34749 34758         10 1_121923485 1_121941796 1_121      0.00000
         1         4 34768 34777         10 1_121981318 1_122038583 1_121      0.00000
         1         4 34778 34787         10 1_122042142 1_122082919 1_122      0.00000
         1         4 34788 34797         10 1_122092418 1_122170168 1_122      0.00000
         1         4 34805 34814         10 1_122207720 1_122246235 1_122      0.00066
         1         4 34815 34824         10 1_122247475 1_122269813 1_122      0.00000
         1         4 34825 34834         10 1_122271495 1_122331818 1_122      0.00000
         1         4 34840 34849         10 1_122351159 1_122392170 1_122      0.00000
         1         4 34851 34860         10 1_122393516 1_122422955 1_122      0.00000
         1         4 34868 34877         10 1_122446779 1_122459436 1_122      0.00000
         1         4 34887 34896         10 1_122478733 1_122515993 1_122      0.00000
         1         4 34901 34910         10 1_122536730 1_122581781 1_122      0.00000
         1         4 34920 34929         10 1_122635073 1_122724030 1_122      0.00000
         1         4 34931 34940         10 1_122732326 1_122786578 1_122      0.00000
         1         4 34942 34951         10 1_122789893 1_122806056 1_122      0.00000
         1         4 34954 34963         10 1_122814776 1_122831435 1_122      0.00010
         1         4 34964 34973         10 1_122838665 1_122884941 1_122      0.00000
         1         4 34974 34983         10 1_122888344 1_122910153 1_122      0.00000
         1         4 34989 34998         10 1_122920723 1_122939246 1_122      0.00000
         1         4 34999 35008         10 1_122941877 1_122971595 1_122      0.00000
         1         4 35016 35025         10 1_122985584 1_123007443 1_122      0.00000
         1         4 35027 35036         10 1_123009293 1_123033120 1_123      0.00002
         1         4 35043 35052         10 1_123082107 1_123148441 1_123      0.00000
         1         4 35055 35064         10 1_123163957 1_123206027 1_123      0.00001
         1         4 35073 35082         10 1_123245400 1_123282027 1_123      0.00001
         1         4 35083 35092         10 1_123286884 1_123335404 1_123      0.00000
         1         4 35094 35103         10 1_123341814 1_123372013 1_123      0.00002
         1         4 35104 35113         10 1_123376575 1_123428502 1_123      0.00000
         1         4 35114 35123         10 1_123433366 1_123472580 1_123      0.00017
         1         4 35126 35135         10 1_123483242 1_123512070 1_123      0.00000
         1         4 35139 35148         10 1_123521498 1_123538472 1_123      0.00000
         1         4 35149 35158         10 1_123542173 1_123588405 1_123      0.00000
         1         4 35159 35168         10 1_123595903 1_123646279 1_123      0.00000
         1         4 35177 35186         10 1_123663172 1_123699690 1_123      0.00000
         1         4 35190 35199         10 1_123713681 1_123754290 1_123      0.00000
         1         4 35203 35212         10 1_123759757 1_123810192 1_123      0.00000
         1         4 35216 35225         10 1_123826108 1_123861816 1_123      0.00000
         1         4 35229 35238         10 1_123888938 1_123939406 1_123      0.00000
         1         4 35239 35248         10 1_123943834 1_123978943 1_123      0.00000
         1         4 35250 35259         10 1_123987026 1_124033716 1_123      0.00000
         1         4 35262 35271         10 1_124048075 1_124080535 1_124      0.00000
         1         4 35275 35284         10 1_124089784 1_124102343 1_124      0.00000
         1         4 35285 35294         10 1_124105590 1_124132833 1_124      0.00000
         1         4 35303 35312         10 1_124160537 1_124179341 1_124      0.00000
         1         4 35313 35322         10 1_124182539 1_124240701 1_124      0.00000
         1         4 35323 35332         10 1_124243794 1_124278528 1_124      0.00000
         1         4 35333 35342         10 1_124283211 1_124321672 1_124      0.00000
         1         4 35348 35357         10 1_124361549 1_124434920 1_124      0.00000
         1         4 35358 35367         10 1_124441015 1_124493785 1_124      0.00000
         1         4 35375 35384         10 1_124536027 1_124573797 1_124      0.00001
         1         4 35387 35396         10 1_124596574 1_124637029 1_124      0.00000
         1         4 35400 35409         10 1_124658570 1_124710517 1_124      0.00000
         1         4 35411 35420         10 1_124727550 1_124776803 1_124      0.00000
         1         4 35424 35433         10 1_124787315 1_124823740 1_124      0.00000
         1         4 35436 35445         10 1_124840360 1_124879799 1_124      0.00000
         1         4 35446 35455         10 1_124885080 1_124933249 1_124      0.00000
         1         4 35459 35468         10 1_124970086 1_125001859 1_124      0.00000
         1         4 35469 35478         10 1_125004510 1_125039479 1_125      0.00000
         1         4 35480 35489         10 1_125047683 1_125088283 1_125      0.00000
         1         4 35490 35499         10 1_125093370 1_125130076 1_125      0.00000
         1         4 35503 35512         10 1_125142593 1_125166764 1_125      0.00000
         1         4 35514 35523         10 1_125169998 1_125189770 1_125      0.00000
         1         4 35524 35533         10 1_125192047 1_125210326 1_125      0.00000
         1         4 35534 35543         10 1_125211865 1_125236075 1_125      0.00000
         1         4 35544 35553         10 1_125237022 1_125253129 1_125      0.00000
         1         4 35559 35568         10 1_125267287 1_125293533 1_125      0.00000
         1         4 35574 35583         10 1_125312039 1_125350385 1_125      0.00002
         1         4 35590 35599         10 1_125386860 1_125412459 1_125      0.00000
         1         4 35601 35610         10 1_125419422 1_125470067 1_125      0.00000
         1         4 35611 35620         10 1_125475078 1_125525843 1_125      0.00000
         1         4 35621 35630         10 1_125527836 1_125576382 1_125      0.00000
         1         4 35637 35646         10 1_125617290 1_125659701 1_125      0.00000
         1         4 35650 35659         10 1_125683638 1_125715321 1_125      0.00000
         1         4 35660 35669         10 1_125720102 1_125733651 1_125      0.00000
         1         4 35671 35680         10 1_125741252 1_125770635 1_125      0.00000
         1         4 35686 35695         10 1_125781214 1_125816099 1_125      0.00000
         1         4 35696 35705         10 1_125820639 1_125841641 1_125      0.00000
         1         4 35712 35721         10 1_125853925 1_125883564 1_125      0.00000
         1         4 35723 35732         10 1_125891647 1_125915572 1_125      0.00000
         1         4 35741 35750         10 1_125936515 1_125959974 1_125      0.00000
         1         4 35759 35768         10 1_125977428 1_126002784 1_125      0.00000
         1         4 35769 35778         10 1_126009044 1_126021934 1_126      0.00007
         1         4 35788 35797         10 1_126040942 1_126063213 1_126      0.00000
         1         4 35798 35807         10 1_126066441 1_126091814 1_126      0.00000
         1         4 35814 35823         10 1_126131359 1_126157430 1_126      0.00000
         1         4 35833 35842         10 1_126187169 1_126235693 1_126      0.00000
         1         4 35844 35853         10 1_126254507 1_126299666 1_126      0.00000
         1         4 35854 35863         10 1_126317188 1_126342882 1_126      0.00000
         1         4 35864 35873         10 1_126359610 1_126386442 1_126      0.00000
         1         4 35874 35883         10 1_126390793 1_126424046 1_126      0.00009
         1         4 35891 35900         10 1_126467233 1_126507912 1_126      0.00000
         1         4 35905 35914         10 1_126513497 1_126523428 1_126      0.00004
         1         4 35916 35925         10 1_126526262 1_126538395 1_126      0.00000
         1         4 35926 35935         10 1_126539267 1_126550639 1_126      0.00000
         1         4 35936 35945         10 1_126551558 1_126565055 1_126      0.00000
         1         4 35946 35955         10 1_126565644 1_126573977 1_126      0.00000
         1         4 35958 35967         10 1_126588121 1_126605148 1_126      0.00000
         1         4 35968 35977         10 1_126605956 1_126629376 1_126      0.00000
         1         4 35981 35990         10 1_126636282 1_126661687 1_126      0.00000
         1         4 35992 36001         10 1_126664539 1_126678201 1_126      0.00001
         1         4 36003 36012         10 1_126679598 1_126695280 1_126      0.00000
         1         4 36014 36023         10 1_126696878 1_126710717 1_126      0.00000
         1         4 36033 36042         10 1_126755887 1_126792214 1_126      0.00001
         1         4 36044 36053         10 1_126795177 1_126826224 1_126      0.00000
         1         4 36058 36067         10 1_126846004 1_126857724 1_126      0.00000
         1         4 36071 36080         10 1_126868292 1_126919056 1_126      0.00000
         1         4 36085 36094         10 1_126947165 1_126983495 1_126      0.00000
         1         4 36095 36104         10 1_126987796 1_127032746 1_126      0.00000
         1         4 36110 36119         10 1_127047251 1_127078337 1_127      0.00000
         1         4 36122 36131         10 1_127086296 1_127162536 1_127      0.00000
         1         4 36135 36144         10 1_127169075 1_127191314 1_127      0.00000
         1         4 36146 36155         10 1_127211327 1_127244454 1_127      0.00000
         1         4 36165 36174         10 1_127286647 1_127329909 1_127      0.00000
         1         4 36180 36189         10 1_127358003 1_127393212 1_127      0.00000
         1         4 36192 36201         10 1_127401605 1_127416670 1_127      0.00000
         1         4 36205 36214         10 1_127423955 1_127453797 1_127      0.00000
         1         4 36216 36225         10 1_127462209 1_127495563 1_127      0.00002
         1         4 36229 36238         10 1_127509925 1_127560100 1_127      0.00002
         1         4 36246 36255         10 1_127601394 1_127643004 1_127      0.00001
         1         4 36262 36271         10 1_127677859 1_127715182 1_127      0.00000
         1         4 36272 36281         10 1_127719308 1_127759370 1_127      0.00000
         1         4 36284 36293         10 1_127769440 1_127820270 1_127      0.00000
         1         4 36294 36303         10 1_127824132 1_127846719 1_127      0.00000
         1         4 36306 36315         10 1_127850628 1_127917611 1_127      0.00000
         1         4 36316 36325         10 1_127919340 1_128005453 1_127      0.00000
         1         4 36333 36342         10 1_128042015 1_128088574 1_128      0.00000
         1         4 36343 36352         10 1_128090885 1_128130986 1_128      0.00000
         1         4 36359 36368         10 1_128166812 1_128194611 1_128      0.00000
         1         4 36369 36378         10 1_128196285 1_128220771 1_128      0.00002
         1         4 36387 36396         10 1_128237072 1_128258434 1_128      0.00001
         1         4 36401 36410         10 1_128265362 1_128279950 1_128      0.00005
         1         4 36413 36422         10 1_128285207 1_128298400 1_128      0.00000
         1         4 36423 36432         10 1_128303117 1_128344943 1_128      0.00000
         1         4 36433 36442         10 1_128350074 1_128395025 1_128      0.00000
         1         4 36443 36452         10 1_128398119 1_128423046 1_128      0.00000
         1         4 36458 36467         10 1_128439488 1_128453314 1_128      0.00000
         1         4 36470 36479         10 1_128460813 1_128477674 1_128      0.00000
         1         4 36485 36494         10 1_128486783 1_128507508 1_128      0.00000
         1         4 36495 36504         10 1_128508782 1_128522788 1_128      0.00000
         1         4 36513 36522         10 1_128555700 1_128569784 1_128      0.00001
         1         4 36525 36534         10 1_128581140 1_128619497 1_128      0.00265
         1         4 36540 36549         10 1_128632323 1_128667524 1_128      0.00022
         1         4 36552 36561         10 1_128680860 1_128710940 1_128      0.00006
         1         4 36562 36571         10 1_128713945 1_128742532 1_128      0.00000
         1         4 36581 36590         10 1_128795796 1_128832795 1_128      0.00001
         1         4 36594 36603         10 1_128841475 1_128861003 1_128      0.00000
         1         4 36608 36617         10 1_128875537 1_128891549 1_128      0.00000
         1         4 36618 36627         10 1_128892227 1_128921702 1_128      0.00000
         1         4 36628 36637         10 1_128924585 1_128962989 1_128      0.00116
         1         4 36642 36651         10 1_129012606 1_129078631 1_129      0.00003
         1         4 36655 36664         10 1_129082869 1_129104975 1_129      0.00000
         1         4 36667 36676         10 1_129125371 1_129159075 1_129      0.00013
         1         4 36678 36687         10 1_129176247 1_129222824 1_129      0.00005
         1         4 36690 36699         10 1_129234605 1_129265474 1_129      0.01463
         1         4 36706 36715         10 1_129289328 1_129326765 1_129      0.00000
         1         4 36716 36725         10 1_129327525 1_129357543 1_129      0.00002
         1         4 36726 36735         10 1_129359913 1_129389035 1_129      0.00000
         1         4 36742 36751         10 1_129418649 1_129441798 1_129      0.00000
         1         4 36752 36761         10 1_129444498 1_129463309 1_129      0.00000
         1         4 36766 36775         10 1_129483633 1_129504783 1_129      0.00095
         1         4 36783 36792         10 1_129516228 1_129538616 1_129      0.00040
         1         4 36794 36803         10 1_129540371 1_129602591 1_129      0.00000
         1         4 36806 36815         10 1_129607144 1_129629193 1_129      0.00000
         1         4 36816 36825         10 1_129630659 1_129647606 1_129      0.00000
         1         4 36826 36835         10 1_129648306 1_129688488 1_129      0.00000
         1         4 36841 36850         10 1_129700300 1_129714829 1_129      0.00000
         1         4 36857 36866         10 1_129722379 1_129735002 1_129      0.00000
         1         4 36870 36879         10 1_129740555 1_129750233 1_129      0.00001
         1         4 36885 36894         10 1_129755354 1_129771402 1_129      0.00000
         1         4 36896 36905         10 1_129773072 1_129786341 1_129      0.00000
         1         4 36906 36915         10 1_129787403 1_129801503 1_129      0.00000
         1         4 36916 36925         10 1_129802834 1_129813861 1_129      0.00000
         1         4 36929 36938         10 1_129824317 1_129833769 1_129      0.00000
         1         4 36939 36948         10 1_129836154 1_129858166 1_129      0.00000
         1         4 36949 36958         10 1_129862037 1_129874017 1_129      0.00000
         1         4 36960 36969         10 1_129875901 1_129889441 1_129      0.00000
         1         4 36976 36985         10 1_129901149 1_129921429 1_129      0.00000
         1         4 36986 36995         10 1_129922415 1_129939069 1_129      0.00000
         1         4 36997 37006         10 1_129940789 1_129954075 1_129      0.00001
         1         4 37014 37023         10 1_129983211 1_130019204 1_129      0.00000
         1         4 37025 37034         10 1_130027707 1_130062225 1_130      0.00000
         1         4 37035 37044         10 1_130065251 1_130098352 1_130      0.00000
         1         4 37054 37063         10 1_130153639 1_130195541 1_130      0.00000
         1         4 37072 37081         10 1_130241562 1_130306258 1_130      0.00000
         1         4 37088 37097         10 1_130345610 1_130417023 1_130      0.00000
         1         4 37099 37108         10 1_130425115 1_130447315 1_130      0.00000
         1         4 37114 37123         10 1_130466127 1_130484973 1_130      0.00000
         1         4 37125 37134         10 1_130495452 1_130539484 1_130      0.00000
         1         4 37140 37149         10 1_130558745 1_130575535 1_130      0.00000
         1         4 37150 37159         10 1_130576374 1_130585696 1_130      0.00002
         1         4 37166 37175         10 1_130594282 1_130616104 1_130      0.00000
         1         4 37183 37192         10 1_130622582 1_130629617 1_130      0.00000
         1         4 37193 37202         10 1_130631027 1_130657394 1_130      0.00000
         1         4 37206 37215         10 1_130668857 1_130691141 1_130      0.00000
         1         4 37218 37227         10 1_130693195 1_130703953 1_130      0.00000
         1         4 37235 37244         10 1_130715256 1_130733039 1_130      0.00000
         1         4 37246 37255         10 1_130736547 1_130784987 1_130      0.00309
         1         4 37256 37265         10 1_130788107 1_130811915 1_130      0.00000
         1         4 37267 37276         10 1_130816531 1_130856114 1_130      0.00001
         1         4 37284 37293         10 1_130908508 1_130970250 1_130      0.00000
         1         4 37294 37303         10 1_130976191 1_131007753 1_130      0.00000
         1         4 37306 37315         10 1_131025051 1_131044543 1_131      0.00000
         1         4 37317 37326         10 1_131050606 1_131093723 1_131      0.00000
         1         4 37329 37338         10 1_131097062 1_131133790 1_131      0.00000
         1         4 37345 37354         10 1_131169508 1_131221292 1_131      0.00000
         1         4 37357 37366         10 1_131228416 1_131246126 1_131      0.00000
         1         4 37370 37379         10 1_131259479 1_131293371 1_131      0.00000
         1         4 37380 37389         10 1_131296818 1_131327595 1_131      0.00001
         1         4 37398 37407         10 1_131363073 1_131409580 1_131      0.00000
         1         4 37409 37418         10 1_131414026 1_131441875 1_131      0.00000
         1         4 37423 37432         10 1_131453415 1_131485275 1_131      0.00000
         1         4 37433 37442         10 1_131491172 1_131511420 1_131      0.00000
         1         4 37446 37455         10 1_131521571 1_131548327 1_131      0.00000
         1         4 37456 37465         10 1_131553025 1_131587732 1_131      0.00000
         1         4 37469 37478         10 1_131599359 1_131618644 1_131      0.00000
         1         4 37479 37488         10 1_131622573 1_131645351 1_131      0.00000
         1         4 37496 37505         10 1_131670404 1_131691682 1_131      0.00000
         1         4 37506 37515         10 1_131692298 1_131709408 1_131      0.00000
         1         4 37522 37531         10 1_131726415 1_131765126 1_131      0.00000
         1         4 37534 37543         10 1_131770948 1_131779646 1_131      0.00000
         1         4 37544 37553         10 1_131780727 1_131789302 1_131      0.00000
         1         4 37554 37563         10 1_131793933 1_131803277 1_131      0.00000
         1         4 37566 37575         10 1_131805779 1_131853658 1_131      0.00000
         1         4 37577 37586         10 1_131856135 1_131876599 1_131      0.00011
         1         4 37587 37596         10 1_131880589 1_131907460 1_131      0.00000
         1         4 37597 37606         10 1_131908035 1_131937039 1_131      0.00000
         1         4 37614 37623         10 1_131967411 1_132003341 1_131      0.00001
         1         4 37631 37640         10 1_132031327 1_132055698 1_132      0.00000
         1         4 37647 37656         10 1_132074385 1_132117581 1_132      0.00000
         1         4 37662 37671         10 1_132127417 1_132140644 1_132      0.00000
         1         4 37674 37683         10 1_132147132 1_132161383 1_132      0.00001
         1         4 37686 37695         10 1_132169600 1_132182348 1_132      0.00000
         1         4 37704 37713         10 1_132201508 1_132240437 1_132      0.00000
         1         4 37716 37725         10 1_132257918 1_132304418 1_132      0.00000
         1         4 37726 37735         10 1_132309110 1_132321964 1_132      0.00000
         1         4 37743 37752         10 1_132340097 1_132373633 1_132      0.00000
         1         4 37757 37766         10 1_132390445 1_132429135 1_132      0.00000
         1         4 37768 37777         10 1_132437217 1_132480247 1_132      0.00000
         1         4 37782 37791         10 1_132498578 1_132532832 1_132      0.00000
         1         4 37799 37808         10 1_132552990 1_132585060 1_132      0.00000
         1         4 37818 37827         10 1_132617712 1_132662040 1_132      0.00000
         1         4 37835 37844         10 1_132677226 1_132696696 1_132      0.00000
         1         4 37845 37854         10 1_132700417 1_132713941 1_132      0.00000
         1         4 37855 37864         10 1_132718523 1_132737230 1_132      0.00000
         1         4 37866 37875         10 1_132741874 1_132772303 1_132      0.00001
         1         4 37876 37885         10 1_132785890 1_132850490 1_132      0.00000
         1         4 37888 37897         10 1_132881327 1_132903543 1_132      0.00000
         1         4 37905 37914         10 1_132931455 1_132959445 1_132      0.00001
         1         4 37915 37924         10 1_132961287 1_132977717 1_132      0.00000
         1         4 37933 37942         10 1_132993459 1_133027725 1_132      0.00000
         1         4 37947 37956         10 1_133049792 1_133086487 1_133      0.00001
         1         4 37957 37966         10 1_133090678 1_133125103 1_133      0.00000
         1         4 37969 37978         10 1_133134355 1_133167852 1_133      0.00001
         1         4 37983 37992         10 1_133183163 1_133206035 1_133      0.00000
         1         4 37999 38008         10 1_133231927 1_133250621 1_133      0.00000
         1         4 38012 38021         10 1_133261394 1_133281803 1_133      0.00000
         1         4 38022 38031         10 1_133283246 1_133292875 1_133      0.00000
         1         4 38037 38046         10 1_133299309 1_133328943 1_133      0.00000
         1         4 38047 38056         10 1_133333390 1_133385312 1_133      0.00000
         1         4 38057 38066         10 1_133388189 1_133432869 1_133      0.00000
         1         4 38068 38077         10 1_133446041 1_133490015 1_133      0.00000
         1         4 38080 38089         10 1_133505228 1_133541446 1_133      0.00000
         1         4 38094 38103         10 1_133560171 1_133600582 1_133      0.00000
         1         4 38107 38116         10 1_133620294 1_133653492 1_133      0.00000
         1         4 38118 38127         10 1_133661495 1_133695257 1_133      0.00000
         1         4 38133 38142         10 1_133714830 1_133761476 1_133      0.00000
         1         4 38144 38153         10 1_133770210 1_133830754 1_133      0.00000
         1         4 38161 38170         10 1_133859180 1_133901191 1_133      0.00000
         1         4 38171 38180         10 1_133911095 1_133956449 1_133      0.00000
         1         4 38185 38194         10 1_133976437 1_134014080 1_133      0.00000
         1         4 38196 38205         10 1_134023436 1_134054059 1_134      0.00000
         1         4 38206 38215         10 1_134057192 1_134106172 1_134      0.00000
         1         4 38216 38225         10 1_134107469 1_134126345 1_134      0.00000
         1         4 38229 38238         10 1_134141374 1_134205553 1_134      0.00000
         1         4 38241 38250         10 1_134212921 1_134255251 1_134      0.00000
         1         4 38252 38261         10 1_134268895 1_134323983 1_134      0.00000
         1         4 38262 38271         10 1_134328540 1_134376472 1_134      0.00000
         1         4 38273 38282         10 1_134385318 1_134417940 1_134      0.00000
         1         4 38285 38294         10 1_134428529 1_134472952 1_134      0.00000
         1         4 38302 38311         10 1_134500353 1_134536175 1_134      0.00000
         1         4 38320 38329         10 1_134594268 1_134612592 1_134      0.00000
         1         4 38335 38344         10 1_134637561 1_134688681 1_134      0.00000
         1         4 38346 38355         10 1_134692148 1_134737968 1_134      0.00000
         1         4 38358 38367         10 1_134758913 1_134791063 1_134      0.00000
         1         4 38368 38377         10 1_134791751 1_134820412 1_134      0.00000
         1         4 38380 38389         10 1_134829479 1_134863763 1_134      0.00000
         1         4 38391 38400         10 1_134870089 1_134894642 1_134      0.00000
         1         4 38401 38410         10 1_134899062 1_134919783 1_134      0.00000
         1         4 38411 38420         10 1_134921617 1_134966998 1_134      0.00000
         1         4 38421 38430         10 1_134971085 1_135026805 1_134      0.00125
         1         4 38432 38441         10 1_135027902 1_135041478 1_135      0.00000
         1         4 38446 38455         10 1_135049473 1_135070309 1_135      0.00000
         1         4 38462 38471         10 1_135083986 1_135115385 1_135      0.00001
         1         4 38476 38485         10 1_135143214 1_135182483 1_135      0.00000
         1         4 38491 38500         10 1_135200014 1_135222306 1_135      0.00002
         1         4 38502 38511         10 1_135227139 1_135266678 1_135      0.00101
         1         4 38512 38521         10 1_135269426 1_135285949 1_135      0.00000
         1         4 38525 38534         10 1_135300080 1_135318405 1_135      0.00000
         1         4 38538 38547         10 1_135326568 1_135346801 1_135      0.00006
         1         4 38556 38565         10 1_135383667 1_135395349 1_135      0.00000
         1         4 38568 38577         10 1_135401296 1_135423599 1_135      0.00000
         1         4 38581 38590         10 1_135437083 1_135450925 1_135      0.00000
         1         4 38599 38608         10 1_135459813 1_135469555 1_135      0.00000
         1         4 38614 38623         10 1_135480465 1_135488177 1_135      0.00000
         1         4 38624 38633         10 1_135489211 1_135508163 1_135      0.00000
         1         4 38639 38648         10 1_135518104 1_135544450 1_135      0.00000
         1         4 38649 38658         10 1_135545087 1_135555493 1_135      0.00000
         1         4 38660 38669         10 1_135557938 1_135576196 1_135      0.00001
         1         4 38671 38680         10 1_135580651 1_135594701 1_135      0.00006
         1         4 38681 38690         10 1_135595967 1_135627970 1_135      0.00000
         1         4 38693 38702         10 1_135637890 1_135654590 1_135      0.00000
         1         4 38708 38717         10 1_135666191 1_135678654 1_135      0.00000
         1         4 38721 38730         10 1_135684462 1_135720965 1_135      0.00000
         1         4 38732 38741         10 1_135728217 1_135772309 1_135      0.00000
         1         4 38747 38756         10 1_135794641 1_135818336 1_135      0.00000
         1         4 38764 38773         10 1_135855513 1_135903045 1_135      0.00000
         1         4 38775 38784         10 1_135915011 1_135948669 1_135      0.00000
         1         4 38787 38796         10 1_135958530 1_135990058 1_135      0.00209
         1         4 38801 38810         10 1_135996421 1_136029972 1_135      0.00001
         1         4 38811 38820         10 1_136031522 1_136065188 1_136      0.00000
         1         4 38826 38835         10 1_136092875 1_136129341 1_136      0.00000
         1         4 38844 38853         10 1_136154420 1_136180945 1_136      0.00000
         1         4 38854 38863         10 1_136186716 1_136214876 1_136      0.00000
         1         4 38865 38874         10 1_136216947 1_136246247 1_136      0.00000
         1         4 38875 38884         10 1_136246732 1_136278683 1_136      0.00000
         1         4 38887 38896         10 1_136285672 1_136331840 1_136      0.00000
         1         4 38897 38906         10 1_136337997 1_136403859 1_136      0.00000
         1         4 38907 38916         10 1_136426688 1_136453210 1_136      0.00000
         1         4 38926 38935         10 1_136475521 1_136506716 1_136      0.00000
         1         4 38937 38946         10 1_136512957 1_136554879 1_136      0.00000
         1         4 38955 38964         10 1_136588668 1_136601200 1_136      0.00000
         1         4 38965 38974         10 1_136601674 1_136611084 1_136      0.00000
         1         4 38975 38984         10 1_136612044 1_136620976 1_136      0.00000
         1         4 38987 38996         10 1_136623809 1_136643192 1_136      0.00000
         1         4 38998 39007         10 1_136647726 1_136694352 1_136      0.00000
         1         4 39008 39017         10 1_136694846 1_136706851 1_136      0.00000
         1         4 39023 39032         10 1_136713441 1_136745286 1_136      0.00000
         1         4 39035 39044         10 1_136748194 1_136757022 1_136      0.00000
         1         4 39045 39054         10 1_136757844 1_136765979 1_136      0.00000
         1         4 39062 39071         10 1_136773453 1_136793711 1_136      0.00000
         1         4 39077 39086         10 1_136832697 1_136865003 1_136      0.00000
         1         4 39087 39096         10 1_136866897 1_136885559 1_136      0.00000
         1         4 39097 39106         10 1_136887129 1_136915697 1_136      0.00000
         1         4 39107 39116         10 1_136918482 1_136956124 1_136      0.00000
         1         4 39125 39134         10 1_136978533 1_137006471 1_136      0.00000
         1         4 39135 39144         10 1_137007294 1_137020683 1_137      0.00000
         1         4 39148 39157         10 1_137032019 1_137041100 1_137      0.00000
         1         4 39160 39169         10 1_137045105 1_137064354 1_137      0.00000
         1         4 39177 39186         10 1_137077330 1_137095424 1_137      0.00000
         1         4 39187 39196         10 1_137101040 1_137118516 1_137      0.00000
         1         4 39197 39206         10 1_137121787 1_137139320 1_137      0.00000
         1         4 39213 39222         10 1_137152563 1_137167137 1_137      0.00000
         1         4 39223 39232         10 1_137168466 1_137183813 1_137      0.00000
         1         4 39235 39244         10 1_137194675 1_137217207 1_137      0.00000
         1         4 39245 39254         10 1_137219161 1_137239688 1_137      0.00000
         1         4 39255 39264         10 1_137244123 1_137274052 1_137      0.00000
         1         4 39265 39274         10 1_137276824 1_137305486 1_137      0.00000
         1         4 39277 39286         10 1_137315447 1_137345332 1_137      0.00000
         1         4 39287 39296         10 1_137349424 1_137396735 1_137      0.00000
         1         4 39298 39307         10 1_137405720 1_137448349 1_137      0.00000
         1         4 39316 39325         10 1_137480731 1_137505413 1_137      0.00000
         1         4 39326 39335         10 1_137506302 1_137539180 1_137      0.00000
         1         4 39344 39353         10 1_137590307 1_137638951 1_137      0.00000
         1         4 39358 39367         10 1_137655599 1_137702863 1_137      0.00000
         1         4 39368 39377         10 1_137706377 1_137724999 1_137      0.00000
         1         4 39384 39393         10 1_137750962 1_137788290 1_137      0.00000
         1         4 39402 39411         10 1_137809590 1_137855340 1_137      0.00000
         1         4 39415 39424         10 1_137873973 1_137920902 1_137      0.00000
         1         4 39427 39436         10 1_137933514 1_137963325 1_137      0.00000
         1         4 39437 39446         10 1_137967387 1_138004581 1_137      0.00000
         1         4 39449 39458         10 1_138014520 1_138070709 1_138      0.00000
         1         4 39460 39469         10 1_138086719 1_138132570 1_138      0.00000
         1         4 39470 39479         10 1_138136440 1_138149530 1_138      0.00000
         1         4 39480 39489         10 1_138150286 1_138161602 1_138      0.00000
         1         4 39495 39504         10 1_138172671 1_138203464 1_138      0.00000
         1         4 39510 39519         10 1_138228039 1_138257774 1_138      0.00000
         1         4 39522 39531         10 1_138274479 1_138306056 1_138      0.00000
         1         4 39537 39546         10 1_138318575 1_138333057 1_138      0.00000
         1         4 39548 39557         10 1_138334855 1_138359190 1_138      0.00000
         1         4 39558 39567         10 1_138359970 1_138374422 1_138      0.00000
         1         4 39568 39577         10 1_138378375 1_138418093 1_138      0.00000
         1         4 39583 39592         10 1_138442780 1_138458268 1_138      0.00000
         1         4 39601 39610         10 1_138481657 1_138502908 1_138      0.00000
         1         4 39616 39625         10 1_138515481 1_138545586 1_138      0.00000
         1         4 39627 39636         10 1_138575363 1_138606699 1_138      0.00000
         1         4 39637 39646         10 1_138607355 1_138624838 1_138      0.00000
         1         4 39647 39656         10 1_138637663 1_138647152 1_138      0.00000
         1         4 39660 39669         10 1_138653010 1_138708702 1_138      0.00000
         1         4 39672 39681         10 1_138722852 1_138745244 1_138      0.00002
         1         4 39688 39697         10 1_138776993 1_138815380 1_138      0.00003
         1         4 39703 39712         10 1_138826286 1_138862875 1_138      0.00000
         1         4 39717 39726         10 1_138880332 1_138918455 1_138      0.00000
         1         4 39727 39736         10 1_138920591 1_138967049 1_138      0.00000
         1         4 39737 39746         10 1_138972931 1_138988280 1_138      0.00000
         1         4 39748 39757         10 1_138990274 1_139023721 1_138      0.00000
         1         4 39764 39773         10 1_139056582 1_139106517 1_139      0.00000
         1         4 39778 39787         10 1_139134301 1_139172805 1_139      0.00000
         1         4 39788 39797         10 1_139173490 1_139199233 1_139      0.00000
         1         4 39803 39812         10 1_139221702 1_139237882 1_139      0.00001
         1         4 39820 39829         10 1_139258539 1_139281191 1_139      0.00000
         1         4 39830 39839         10 1_139281755 1_139306868 1_139      0.00003
         1         4 39846 39855         10 1_139327498 1_139357221 1_139      0.00008
         1         4 39856 39865         10 1_139360285 1_139402658 1_139      0.00237
         1         4 39869 39878         10 1_139426169 1_139467414 1_139      0.00048
         1         4 39886 39895         10 1_139486670 1_139533191 1_139      0.00000
         1         4 39896 39905         10 1_139537985 1_139566335 1_139      0.00001
         1         4 39906 39915         10 1_139568037 1_139617178 1_139      0.00000
         1         4 39921 39930         10 1_139641019 1_139666464 1_139      0.00000
         1         4 39931 39940         10 1_139668028 1_139697423 1_139      0.00000
         1         4 39943 39952         10 1_139704913 1_139732157 1_139      0.00000
         1         4 39953 39962         10 1_139739242 1_139760510 1_139      0.00000
         1         4 39964 39973         10 1_139763326 1_139793244 1_139      0.00000
         1         4 39974 39983         10 1_139797467 1_139818506 1_139      0.00000
         1         4 39986 39995         10 1_139828803 1_139840481 1_139      0.00001
         1         4 40001 40010         10 1_139850307 1_139878375 1_139      0.00000
         1         4 40011 40020         10 1_139878974 1_139905292 1_139      0.00047
         1         4 40021 40030         10 1_139908590 1_139939939 1_139      0.00000
         1         4 40032 40041         10 1_139950787 1_139992756 1_139      0.00000
         1         4 40042 40051         10 1_139996082 1_140019929 1_139      0.00003
         1         4 40060 40069         10 1_140031257 1_140061488 1_140      0.00000
         1         4 40071 40080         10 1_140066856 1_140087386 1_140      0.00000
         1         4 40081 40090         10 1_140093656 1_140107379 1_140      0.00000
         1         4 40092 40101         10 1_140110433 1_140132361 1_140      0.00000
         1         4 40105 40114         10 1_140140334 1_140170942 1_140      0.00000
         1         4 40115 40124         10 1_140176164 1_140204291 1_140      0.00000
         1         4 40125 40134         10 1_140209951 1_140247129 1_140      0.00000
         1         4 40135 40144         10 1_140249856 1_140277945 1_140      0.00000
         1         4 40149 40158         10 1_140283890 1_140299426 1_140      0.00000
         1         4 40163 40172         10 1_140311162 1_140322647 1_140      0.00000
         1         4 40173 40182         10 1_140324309 1_140361417 1_140      0.00000
         1         4 40185 40194         10 1_140371280 1_140401992 1_140      0.00000
         1         4 40198 40207         10 1_140419817 1_140455653 1_140      0.00000
         1         4 40210 40219         10 1_140468259 1_140495128 1_140      0.00000
         1         4 40224 40233         10 1_140515864 1_140536710 1_140      0.00000
         1         4 40238 40247         10 1_140548157 1_140559346 1_140      0.00000
         1         4 40249 40258         10 1_140560986 1_140579263 1_140      0.00016
         1         4 40263 40272         10 1_140586736 1_140612693 1_140      0.07632
         1         4 40275 40284         10 1_140619351 1_140640300 1_140      0.00000
         1         4 40285 40294         10 1_140644593 1_140671498 1_140      0.00000
         1         4 40296 40305         10 1_140676239 1_140688283 1_140      0.00107
         1         4 40306 40315         10 1_140688856 1_140709356 1_140      0.00005
         1         4 40316 40325         10 1_140710492 1_140726958 1_140      0.00000
         1         4 40327 40336         10 1_140735477 1_140767108 1_140      0.00000
         1         4 40340 40349         10 1_140789818 1_140822481 1_140      0.00000
         1         4 40351 40360         10 1_140839804 1_140898339 1_140      0.00000
         1         4 40361 40370         10 1_140903074 1_140931611 1_140      0.00000
         1         4 40375 40384         10 1_140947515 1_140976578 1_140      0.00000
         1         4 40389 40398         10 1_141006408 1_141066134 1_141      0.00016
         1         4 40407 40416         10 1_141147644 1_141205936 1_141      0.00000
         1         4 40417 40426         10 1_141206623 1_141282853 1_141      0.00000
         1         4 40428 40437         10 1_141287102 1_141364692 1_141      0.00000
         1         4 40447 40456         10 1_141389337 1_141398093 1_141      0.00000
         1         4 40463 40472         10 1_141421953 1_141448104 1_141      0.00000
         1         4 40476 40485         10 1_141460090 1_141493437 1_141      0.00000
         1         4 40494 40503         10 1_141522022 1_141534064 1_141      0.00000
         1         4 40506 40515         10 1_141542218 1_141556376 1_141      0.00002
         1         4 40519 40528         10 1_141564914 1_141585965 1_141      0.00000
         1         4 40533 40542         10 1_141604498 1_141646863 1_141      0.00000
         1         4 40544 40553         10 1_141649890 1_141664299 1_141      0.00000
         1         4 40554 40563         10 1_141667709 1_141678755 1_141      0.00000
         1         4 40567 40576         10 1_141681865 1_141692678 1_141      0.00000
         1         4 40581 40590         10 1_141698340 1_141712601 1_141      0.00000
         1         4 40591 40600         10 1_141713896 1_141729928 1_141      0.00003
         1         4 40601 40610         10 1_141735937 1_141751836 1_141      0.00000
         1         4 40619 40628         10 1_141775075 1_141796602 1_141      0.00000
         1         4 40637 40646         10 1_141809854 1_141823000 1_141      0.00354
         1         4 40649 40658         10 1_141832802 1_141844680 1_141      0.00001
         1         4 40666 40675         10 1_141858221 1_141873410 1_141      0.00002
         1         4 40676 40685         10 1_141876514 1_141908188 1_141      0.00000
         1         4 40686 40695         10 1_141909055 1_141924300 1_141      0.00002
         1         4 40705 40714         10 1_141950092 1_141975997 1_141      0.00000
         1         4 40720 40729         10 1_141987667 1_142009612 1_141      0.00000
         1         4 40731 40740         10 1_142019672 1_142038535 1_142      0.00333
         1         4 40749 40758         10 1_142053171 1_142077638 1_142      0.00048
         1         4 40763 40772         10 1_142096846 1_142114899 1_142      0.00000
         1         4 40773 40782         10 1_142116436 1_142140686 1_142      0.00000
         1         4 40787 40796         10 1_142147423 1_142165043 1_142      0.00000
         1         4 40805 40814         10 1_142180020 1_142192985 1_142      0.00000
         1         4 40823 40832         10 1_142210425 1_142249927 1_142      0.00000
         1         4 40833 40842         10 1_142253847 1_142275815 1_142      0.00000
         1         4 40843 40852         10 1_142278720 1_142285884 1_142      0.00000
         1         4 40859 40868         10 1_142295866 1_142304495 1_142      0.00000
         1         4 40869 40878         10 1_142305506 1_142330887 1_142      0.00000
         1         4 40879 40888         10 1_142331706 1_142343749 1_142      0.00000
         1         4 40894 40903         10 1_142355351 1_142388997 1_142      0.00000
         1         4 40905 40914         10 1_142396392 1_142425137 1_142      0.00000
         1         4 40919 40928         10 1_142442349 1_142467222 1_142      0.00034
         1         4 40929 40938         10 1_142473440 1_142499890 1_142      0.00000
         1         4 40939 40948         10 1_142502514 1_142526240 1_142      0.00000
         1         4 40950 40959         10 1_142531268 1_142545832 1_142      0.00000
         1         4 40960 40969         10 1_142546609 1_142573477 1_142      0.00000
         1         4 40970 40979         10 1_142576525 1_142612068 1_142      0.00000
         1         4 40980 40989         10 1_142616678 1_142661643 1_142      0.00000
         1         4 40993 41002         10 1_142675490 1_142709772 1_142      0.00000
         1         4 41006 41015         10 1_142749074 1_142786992 1_142      0.00000
         1         4 41016 41025         10 1_142791349 1_142810227 1_142      0.00000
         1         4 41026 41035         10 1_142812620 1_142830371 1_142      0.00000
         1         4 41036 41045         10 1_142832701 1_142867808 1_142      0.00000
         1         4 41051 41060         10 1_142880294 1_142902185 1_142      0.00000
         1         4 41062 41071         10 1_142909664 1_142927902 1_142      0.00029
         1         4 41077 41086         10 1_142936908 1_142952043 1_142      0.00000
         1         4 41089 41098         10 1_142954998 1_142966394 1_142      0.00041
         1         4 41099 41108         10 1_142967164 1_142978940 1_142      0.00000
         1         4 41113 41122         10 1_142985122 1_143002928 1_142      0.00000
         1         4 41124 41133         10 1_143006030 1_143045827 1_143      0.00000
         1         4 41134 41143         10 1_143046767 1_143073664 1_143      0.00000
         1         4 41144 41153         10 1_143074446 1_143096173 1_143      0.00000
         1         4 41154 41163         10 1_143098338 1_143119103 1_143      0.00000
         1         4 41164 41173         10 1_143121891 1_143141556 1_143      0.00004
         1         4 41175 41184         10 1_143145310 1_143156790 1_143      0.00000
         1         4 41192 41201         10 1_143166644 1_143188538 1_143      0.00000
         1         4 41202 41211         10 1_143189440 1_143214548 1_143      0.00000
         1         4 41215 41224         10 1_143219720 1_143234212 1_143      0.00000
         1         4 41225 41234         10 1_143235076 1_143250869 1_143      0.00000
         1         4 41237 41246         10 1_143253586 1_143282143 1_143      0.00000
         1         4 41251 41260         10 1_143288710 1_143304730 1_143      0.00000
         1         4 41270 41279         10 1_143324164 1_143344954 1_143      0.00002
         1         4 41280 41289         10 1_143345967 1_143365625 1_143      0.00000
         1         4 41290 41299         10 1_143366441 1_143389957 1_143      0.00000
         1         4 41307 41316         10 1_143404543 1_143419012 1_143      0.00001
         1         4 41318 41327         10 1_143430992 1_143463359 1_143      0.00000
         1         4 41331 41340         10 1_143474642 1_143498686 1_143      0.00000
         1         4 41347 41356         10 1_143519763 1_143551813 1_143      0.00000
         1         4 41364 41373         10 1_143574160 1_143611789 1_143      0.00000
         1         4 41381 41390         10 1_143620732 1_143652323 1_143      0.00000
         1         4 41391 41400         10 1_143656842 1_143711195 1_143      0.00000
         1         4 41401 41410         10 1_143717587 1_143761712 1_143      0.00000
         1         4 41414 41423         10 1_143785719 1_143822681 1_143      0.00000
         1         4 41426 41435         10 1_143842485 1_143858776 1_143      0.00000
         1         4 41436 41445         10 1_143860394 1_143870308 1_143      0.00000
         1         4 41454 41463         10 1_143883694 1_143907062 1_143      0.00000
         1         4 41465 41474         10 1_143908922 1_143950853 1_143      0.00000
         1         4 41478 41487         10 1_143958789 1_143970494 1_143      0.00000
         1         4 41491 41500         10 1_143984910 1_144010687 1_143      0.00000
         1         4 41503 41512         10 1_144019451 1_144034367 1_144      0.00000
         1         4 41517 41526         10 1_144052643 1_144072528 1_144      0.00000
         1         4 41533 41542         10 1_144144839 1_144174343 1_144      0.00000
         1         4 41550 41559         10 1_144192798 1_144204684 1_144      0.00000
         1         4 41560 41569         10 1_144206597 1_144248117 1_144      0.00000
         1         4 41570 41579         10 1_144252458 1_144290275 1_144      0.00000
         1         4 41580 41589         10 1_144296817 1_144324566 1_144      0.00000
         1         4 41590 41599         10 1_144326159 1_144354396 1_144      0.00000
         1         4 41609 41618         10 1_144365935 1_144378176 1_144      0.00000
         1         4 41621 41630         10 1_144390474 1_144403182 1_144      0.00000
         1         4 41631 41640         10 1_144405803 1_144424154 1_144      0.00000
         1         4 41641 41650         10 1_144425299 1_144440699 1_144      0.00000
         1         4 41651 41660         10 1_144441472 1_144453439 1_144      0.00000
         1         4 41663 41672         10 1_144458884 1_144466980 1_144      0.00002
         1         4 41673 41682         10 1_144467945 1_144485488 1_144      0.00000
         1         4 41683 41692         10 1_144486336 1_144511696 1_144      0.00000
         1         4 41695 41704         10 1_144528009 1_144540224 1_144      0.00000
         1         4 41710 41719         10 1_144559564 1_144596250 1_144      0.00000
         1         4 41728 41737         10 1_144618235 1_144649729 1_144      0.00000
         1         4 41746 41755         10 1_144672480 1_144684647 1_144      0.00000
         1         4 41762 41771         10 1_144702204 1_144712130 1_144      0.00003
         1         4 41777 41786         10 1_144719862 1_144734926 1_144      0.00026
         1         4 41787 41796         10 1_144738305 1_144755405 1_144      0.00000
         1         4 41805 41814         10 1_144780238 1_144795866 1_144      0.00000
         1         4 41816 41825         10 1_144800870 1_144862548 1_144      0.00000
         1         4 41826 41835         10 1_144866780 1_144902192 1_144      0.00000
         1         4 41836 41845         10 1_144903414 1_144928766 1_144      0.00001
         1         4 41850 41859         10 1_144935820 1_144953458 1_144      0.00001
         1         4 41860 41869         10 1_144956593 1_144974912 1_144      0.00173
         1         4 41870 41879         10 1_144975647 1_145010083 1_144      0.00000
         1         4 41880 41889         10 1_145011996 1_145053086 1_145      0.11109
         1         4 41894 41903         10 1_145071354 1_145105905 1_145      0.00000
         1         4 41908 41917         10 1_145122049 1_145155610 1_145      0.00000
         1         4 41918 41927         10 1_145159115 1_145180339 1_145      0.00000
         1         4 41936 41945         10 1_145205546 1_145221633 1_145      0.00000
         1         4 41946 41955         10 1_145222792 1_145238415 1_145      0.00000
         1         4 41965 41974         10 1_145254841 1_145279148 1_145      0.00004
         1         4 41975 41984         10 1_145280015 1_145441463 1_145      0.00000
         1         4 41993 42002         10 1_145481208 1_145509281 1_145      0.00000
         1         4 42007 42016         10 1_145527655 1_145558453 1_145      0.00000
         1         4 42023 42032         10 1_145596868 1_145618448 1_145      0.00000
         1         4 42033 42042         10 1_145621086 1_145632485 1_145      0.00002
         1         4 42045 42054         10 1_145635104 1_145647706 1_145      0.00000
         1         4 42057 42066         10 1_145659514 1_145693093 1_145      0.00002
         1         4 42069 42078         10 1_145710047 1_145756277 1_145      0.01570
         1         4 42082 42091         10 1_145772765 1_145800392 1_145      0.00003
         1         4 42099 42108         10 1_145815127 1_145828399 1_145      0.00001
         1         4 42117 42126         10 1_145848744 1_145873011 1_145      0.00000
         1         4 42127 42136         10 1_145877915 1_145902725 1_145      0.00000
         1         4 42137 42146         10 1_145905405 1_145916064 1_145      0.00000
         1         4 42147 42156         10 1_145916980 1_145938398 1_145      0.00000
         1         4 42158 42167         10 1_145940630 1_145962822 1_145      0.00000
         1         4 42171 42180         10 1_145975934 1_146006795 1_145      0.00000
         1         4 42181 42190         10 1_146010629 1_146042648 1_146      0.00044
         1         4 42199 42208         10 1_146102048 1_146160662 1_146      0.00008
         1         4 42209 42218         10 1_146164169 1_146214079 1_146      0.00000
         1         4 42219 42228         10 1_146223344 1_146272968 1_146      0.00000
         1         4 42230 42239         10 1_146281040 1_146301785 1_146      0.00000
         1         4 42249 42258         10 1_146326292 1_146362760 1_146      0.00000
         1         4 42260 42269         10 1_146375703 1_146398172 1_146      0.00000
         1         4 42271 42280         10 1_146401068 1_146422162 1_146      0.00000
         1         4 42281 42290         10 1_146426276 1_146452209 1_146      0.00000
         1         4 42292 42301         10 1_146458834 1_146472110 1_146      0.00000
         1         4 42302 42311         10 1_146476483 1_146498014 1_146      0.00000
         1         4 42317 42326         10 1_146507480 1_146521361 1_146      0.00002
         1         4 42333 42342         10 1_146553562 1_146581491 1_146      0.00013
         1         4 42349 42358         10 1_146603518 1_146627596 1_146      0.00000
         1         4 42368 42377         10 1_146670400 1_146699910 1_146      0.00000
         1         4 42384 42393         10 1_146727140 1_146741832 1_146      0.00002
         1         4 42403 42412         10 1_146782893 1_146807473 1_146      0.00447
         1         4 42422 42431         10 1_146833973 1_146865836 1_146      0.00060
         1         4 42433 42442         10 1_146871082 1_146898679 1_146      0.00006
         1         4 42443 42452         10 1_146899836 1_146918849 1_146      0.00000
         1         4 42456 42465         10 1_146933803 1_146953985 1_146      0.00000
         1         4 42468 42477         10 1_146963316 1_146979606 1_146      0.00000
         1         4 42487 42496         10 1_147004611 1_147011374 1_147      0.00000
         1         4 42497 42506         10 1_147011863 1_147023886 1_147      0.00001
         1         4 42514 42523         10 1_147035689 1_147057175 1_147      0.00000
         1         4 42527 42536         10 1_147084101 1_147114311 1_147      0.00000
         1         4 42541 42550         10 1_147125595 1_147149008 1_147      0.00000
         1         4 42551 42560         10 1_147159437 1_147179252 1_147      0.00000
         1         4 42563 42572         10 1_147189639 1_147245689 1_147      0.00000
         1         4 42576 42585         10 1_147258333 1_147290904 1_147      0.00000
         1         4 42590 42599         10 1_147305065 1_147320547 1_147      0.00000
         1         4 42601 42610         10 1_147323152 1_147335277 1_147      0.00000
         1         4 42617 42626         10 1_147359834 1_147389458 1_147      0.00000
         1         4 42635 42644         10 1_147415147 1_147427934 1_147      0.00000
         1         4 42650 42659         10 1_147443335 1_147461937 1_147      0.00000
         1         4 42666 42675         10 1_147478010 1_147503579 1_147      0.00000
         1         4 42679 42688         10 1_147518607 1_147553616 1_147      0.00000
         1         4 42694 42703         10 1_147578796 1_147608180 1_147      0.00000
         1         4 42705 42714         10 1_147612813 1_147631356 1_147      0.00000
         1         4 42721 42730         10 1_147650058 1_147672973 1_147      0.00000
         1         4 42738 42747         10 1_147698384 1_147717270 1_147      0.00000
         1         4 42748 42757         10 1_147720430 1_147748654 1_147      0.00000
         1         4 42767 42776         10 1_147770500 1_147800510 1_147      0.00002
         1         4 42777 42786         10 1_147803874 1_147837201 1_147      0.00000
         1         4 42794 42803         10 1_147865186 1_147888703 1_147      0.00000
         1         4 42804 42813         10 1_147891529 1_147903832 1_147      0.00000
         1         4 42821 42830         10 1_147911722 1_147922935 1_147      0.00000
         1         4 42835 42844         10 1_147942947 1_147960201 1_147      0.00004
         1         4 42853 42862         10 1_147978297 1_148032198 1_147      0.00000
         1         4 42863 42872         10 1_148036346 1_148066807 1_148      0.00001
         1         4 42882 42891         10 1_148086495 1_148117214 1_148      0.00000
         1         4 42895 42904         10 1_148121089 1_148134571 1_148      0.00002
         1         4 42912 42921         10 1_148142986 1_148162379 1_148      0.00000
         1         4 42925 42934         10 1_148182827 1_148215218 1_148      0.00000
         1         4 42942 42951         10 1_148255220 1_148285999 1_148      0.00000
         1         4 42953 42962         10 1_148297898 1_148347596 1_148      0.00000
         1         4 42964 42973         10 1_148357105 1_148448794 1_148      0.00000
         1         4 42974 42983         10 1_148463057 1_148507238 1_148      0.00000
         1         4 42984 42993         10 1_148510695 1_148518768 1_148      0.00000
         1         4 42995 43004         10 1_148520533 1_148549291 1_148      0.00031
         1         4 43008 43017         10 1_148560488 1_148592968 1_148      0.00000
         1         4 43020 43029         10 1_148601184 1_148648730 1_148      0.00000
         1         4 43031 43040         10 1_148658330 1_148695816 1_148      0.00000
         1         4 43041 43050         10 1_148701804 1_148733848 1_148      0.00001
         1         4 43051 43060         10 1_148736971 1_148764146 1_148      0.00000
         1         4 43063 43072         10 1_148774083 1_148790298 1_148      0.00000
         1         4 43081 43090         10 1_148800984 1_148811816 1_148      0.00000
         1         4 43095 43104         10 1_148821406 1_148842557 1_148      0.00001
         1         4 43107 43116         10 1_148853933 1_148869669 1_148      0.00000
         1         4 43123 43132         10 1_148881179 1_148894806 1_148      0.00001
         1         4 43141 43150         10 1_148926249 1_148937496 1_148      0.00000
         1         4 43155 43164         10 1_148942759 1_148959235 1_148      0.00000
         1         4 43165 43174         10 1_148963945 1_148997739 1_148      0.00000
         1         4 43182 43191         10 1_149007854 1_149030370 1_149      0.00000
         1         4 43192 43201         10 1_149032833 1_149065855 1_149      0.00000
         1         4 43207 43216         10 1_149073655 1_149090815 1_149      0.00000
         1         4 43217 43226         10 1_149094152 1_149111761 1_149      0.00003
         1         4 43231 43240         10 1_149127161 1_149159953 1_149      0.00000
         1         4 43241 43250         10 1_149171628 1_149198940 1_149      0.01298
         1         4 43251 43260         10 1_149201047 1_149229459 1_149      0.00331
         1         4 43263 43272         10 1_149236341 1_149270247 1_149      0.00000
         1         4 43273 43282         10 1_149275171 1_149305906 1_149      0.00000
         1         4 43284 43293         10 1_149315601 1_149345873 1_149      0.00580
         1         4 43297 43306         10 1_149357181 1_149375949 1_149      0.00000
         1         4 43307 43316         10 1_149377013 1_149408609 1_149      0.00000
         1         4 43319 43328         10 1_149426256 1_149448708 1_149      0.00000
         1         4 43334 43343         10 1_149457364 1_149468143 1_149      0.00000
         1         4 43352 43361         10 1_149504943 1_149540836 1_149      0.00000
         1         4 43363 43372         10 1_149547998 1_149565219 1_149      0.00000
         1         4 43373 43382         10 1_149566612 1_149582431 1_149      0.00000
         1         4 43383 43392         10 1_149583981 1_149596819 1_149      0.00000
         1         4 43393 43402         10 1_149597629 1_149621065 1_149      0.00000
         1         4 43411 43420         10 1_149663049 1_149699901 1_149      0.00000
         1         4 43426 43435         10 1_149723293 1_149743388 1_149      0.00000
         1         4 43441 43450         10 1_149768977 1_149817840 1_149      0.00039
         1         4 43455 43464         10 1_149839743 1_149875278 1_149      0.00000
         1         4 43465 43474         10 1_149877055 1_149920229 1_149      0.00000
         1         4 43476 43485         10 1_149925394 1_149960460 1_149      0.00000
         1         4 43486 43495         10 1_149964531 1_149982414 1_149      0.00000
         1         4 43498 43507         10 1_149992523 1_150029692 1_149      0.00000
         1         4 43508 43517         10 1_150030338 1_150046041 1_150      0.00000
         1         4 43523 43532         10 1_150084135 1_150145802 1_150      0.00001
         1         4 43535 43544         10 1_150150099 1_150173328 1_150      0.00000
         1         4 43546 43555         10 1_150175315 1_150187027 1_150      0.00000
         1         4 43557 43566         10 1_150189606 1_150202452 1_150      0.00000
         1         4 43567 43576         10 1_150203473 1_150219796 1_150      0.00000
         1         4 43579 43588         10 1_150227170 1_150247215 1_150      0.00000
         1         4 43589 43598         10 1_150247745 1_150258078 1_150      0.00000
         1         4 43599 43608         10 1_150258696 1_150265669 1_150      0.00001
         1         4 43609 43618         10 1_150266415 1_150274354 1_150      0.00000
         1         4 43622 43631         10 1_150282160 1_150316446 1_150      0.00000
         1         4 43632 43641         10 1_150317595 1_150336948 1_150      0.00000
         1         4 43645 43654         10 1_150347814 1_150373698 1_150      0.00000
         1         4 43657 43666         10 1_150383028 1_150405688 1_150      0.00000
         1         4 43669 43678         10 1_150418028 1_150451924 1_150      0.00000
         1         4 43682 43691         10 1_150468762 1_150486119 1_150      0.00000
         1         4 43694 43703         10 1_150494541 1_150530822 1_150      0.00000
         1         4 43707 43716         10 1_150539375 1_150571148 1_150      0.00000
         1         4 43718 43727         10 1_150577829 1_150604818 1_150      0.00000
         1         4 43731 43740         10 1_150612711 1_150641999 1_150      0.00000
         1         4 43745 43754         10 1_150656178 1_150698082 1_150      0.00000
         1         4 43757 43766         10 1_150705759 1_150747465 1_150      0.00000
         1         4 43775 43784         10 1_150768567 1_150800060 1_150      0.00000
         1         4 43791 43800         10 1_150818369 1_150855769 1_150      0.00001
         1         4 43803 43812         10 1_150864388 1_150889690 1_150      0.00000
         1         4 43815 43824         10 1_150896895 1_150908718 1_150      0.00000
         1         4 43827 43836         10 1_150912895 1_150948810 1_150      0.00000
         1         4 43839 43848         10 1_150952715 1_150972066 1_150      0.00000
         1         4 43852 43861         10 1_150980022 1_151003015 1_150      0.00000
         1         4 43862 43871         10 1_151008053 1_151023504 1_151      0.00004
         1         4 43872 43881         10 1_151027117 1_151049034 1_151      0.00001
         1         4 43885 43894         10 1_151055048 1_151078097 1_151      0.00000
         1         4 43902 43911         10 1_151087902 1_151118623 1_151      0.00001
         1         4 43920 43929         10 1_151141129 1_151155094 1_151      0.00000
         1         4 43931 43940         10 1_151162173 1_151186228 1_151      0.00001
         1         4 43943 43952         10 1_151198052 1_151221764 1_151      0.00000
         1         4 43957 43966         10 1_151242984 1_151283686 1_151      0.00000
         1         4 43967 43976         10 1_151285131 1_151312790 1_151      0.00000
         1         4 43977 43986         10 1_151313694 1_151340713 1_151      0.00000
         1         4 43987 43996         10 1_151345033 1_151357236 1_151      0.00000
         1         4 43997 44006         10 1_151357939 1_151381986 1_151      0.00000
         1         4 44007 44016         10 1_151384877 1_151419137 1_151      0.00000
         1         4 44022 44031         10 1_151447090 1_151466080 1_151      0.00000
         1         4 44036 44045         10 1_151477550 1_151518122 1_151      0.00000
         1         4 44046 44055         10 1_151519789 1_151546627 1_151      0.00000
         1         4 44063 44072         10 1_151566163 1_151588532 1_151      0.00000
         1         4 44074 44083         10 1_151589731 1_151613365 1_151      0.00000
         1         4 44084 44093         10 1_151613869 1_151640338 1_151      0.00000
         1         4 44095 44104         10 1_151644431 1_151667239 1_151      0.00000
         1         4 44105 44114         10 1_151671594 1_151693959 1_151      0.00000
         1         4 44117 44126         10 1_151710117 1_151739598 1_151      0.00000
         1         4 44130 44139         10 1_151752845 1_151772495 1_151      0.00000
         1         4 44140 44149         10 1_151775102 1_151792991 1_151      0.00000
         1         4 44152 44161         10 1_151800018 1_151808885 1_151      0.00000
         1         4 44167 44176         10 1_151824739 1_151839500 1_151      0.00000
         1         4 44184 44193         10 1_151865177 1_151908711 1_151      0.00001
         1         4 44194 44203         10 1_151909846 1_151938667 1_151      0.00000
         1         4 44204 44213         10 1_151944173 1_151976337 1_151      0.00000
         1         4 44214 44223         10 1_151980997 1_152002893 1_151      0.00000
         1         4 44226 44235         10 1_152010732 1_152056704 1_152      0.00000
         1         4 44236 44245         10 1_152057474 1_152081548 1_152      0.00004
         1         4 44250 44259         10 1_152098538 1_152117110 1_152      0.00000
         1         4 44262 44271         10 1_152124352 1_152151166 1_152      0.00000
         1         4 44277 44286         10 1_152171677 1_152199604 1_152      0.00000
         1         4 44287 44296         10 1_152203557 1_152225703 1_152      0.00000
         1         4 44300 44309         10 1_152238556 1_152262887 1_152      0.00024
         1         4 44310 44319         10 1_152267039 1_152307080 1_152      0.00000
         1         4 44320 44329         10 1_152308087 1_152331172 1_152      0.00000
         1         4 44330 44339         10 1_152332061 1_152341207 1_152      0.00001
         1         4 44340 44349         10 1_152343985 1_152360893 1_152      0.00000
         1         4 44354 44363         10 1_152371933 1_152387927 1_152      0.00268
         1         4 44364 44373         10 1_152389494 1_152398261 1_152      0.00000
         1         4 44374 44383         10 1_152399124 1_152429077 1_152      0.00000
         1         4 44387 44396         10 1_152439298 1_152457793 1_152      0.00000
         1         4 44397 44406         10 1_152464158 1_152491054 1_152      0.00000
         1         4 44407 44416         10 1_152492244 1_152509090 1_152      0.00000
         1         4 44419 44428         10 1_152512250 1_152535207 1_152      0.00000
         1         4 44437 44446         10 1_152566977 1_152592454 1_152      0.00000
         1         4 44450 44459         10 1_152605779 1_152638655 1_152      0.00000
         1         4 44461 44470         10 1_152646728 1_152678276 1_152      0.00004
         1         4 44477 44486         10 1_152698203 1_152711720 1_152      0.00000
         1         4 44492 44501         10 1_152738786 1_152757519 1_152      0.00000
         1         4 44503 44512         10 1_152760927 1_152784200 1_152      0.00000
         1         4 44520 44529         10 1_152805771 1_152832396 1_152      0.00000
         1         4 44532 44541         10 1_152836385 1_152848139 1_152      0.00000
         1         4 44545 44554         10 1_152860422 1_152891638 1_152      0.00000
         1         4 44564 44573         10 1_152925795 1_152943371 1_152      0.00000
         1         4 44574 44583         10 1_152944251 1_152980633 1_152      0.00000
         1         4 44589 44598         10 1_153008789 1_153043106 1_153      0.00000
         1         4 44604 44613         10 1_153052383 1_153063693 1_153      0.00000
         1         4 44619 44628         10 1_153073759 1_153087168 1_153      0.00000
         1         4 44629 44638         10 1_153089138 1_153128846 1_153      0.00006
         1         4 44642 44651         10 1_153138863 1_153159282 1_153      0.00000
         1         4 44659 44668         10 1_153186437 1_153202764 1_153      0.00000
         1         4 44672 44681         10 1_153234311 1_153255567 1_153      0.00000
         1         4 44685 44694         10 1_153273162 1_153295088 1_153      0.00000
         1         4 44695 44704         10 1_153297073 1_153335837 1_153      0.00000
         1         4 44706 44715         10 1_153339067 1_153373955 1_153      0.00020
         1         4 44719 44728         10 1_153376577 1_153403997 1_153      0.00000
         1         4 44729 44738         10 1_153405736 1_153416100 1_153      0.00000
         1         4 44746 44755         10 1_153427622 1_153437002 1_153      0.00000
         1         4 44757 44766         10 1_153441146 1_153467839 1_153      0.00000
         1         4 44774 44783         10 1_153487975 1_153505430 1_153      0.00000
         1         4 44788 44797         10 1_153519217 1_153534323 1_153      0.00000
         1         4 44798 44807         10 1_153539434 1_153587160 1_153      0.00000
         1         4 44808 44817         10 1_153589450 1_153623192 1_153      0.00000
         1         4 44825 44834         10 1_153643695 1_153666467 1_153      0.00000
         1         4 44835 44844         10 1_153673280 1_153719815 1_153      0.00000
         1         4 44849 44858         10 1_153747762 1_153773684 1_153      0.00000
         1         4 44862 44871         10 1_153782324 1_153796576 1_153      0.00004
         1         4 44872 44881         10 1_153798410 1_153809139 1_153      0.00000
         1         4 44887 44896         10 1_153828233 1_153836375 1_153      0.00000
         1         4 44901 44910         10 1_153841294 1_153860141 1_153      0.00000
         1         4 44914 44923         10 1_153869341 1_153896033 1_153      0.00000
         1         4 44927 44936         10 1_153908294 1_153923196 1_153      0.00000
         1         4 44942 44951         10 1_153950951 1_153974710 1_153      0.00000
         1         4 44958 44967         10 1_153984524 1_154005359 1_153      0.00000
         1         4 44968 44977         10 1_154008228 1_154036618 1_154      0.00000
         1         4 44978 44987         10 1_154039600 1_154068465 1_154      0.00000
         1         4 44994 45003         10 1_154077235 1_154089183 1_154      0.00000
         1         4 45008 45017         10 1_154098455 1_154128391 1_154      0.00000
         1         4 45020 45029         10 1_154140250 1_154169417 1_154      0.00000
         1         4 45039 45048         10 1_154188511 1_154231908 1_154      0.00000
         1         4 45057 45066         10 1_154245286 1_154269759 1_154      0.00000
         1         4 45068 45077         10 1_154277362 1_154316008 1_154      0.00000
         1         4 45079 45088         10 1_154323847 1_154359284 1_154      0.00000
         1         4 45095 45104         10 1_154377666 1_154391339 1_154      0.00002
         1         4 45107 45116         10 1_154397042 1_154431467 1_154      0.00000
         1         4 45117 45126         10 1_154437788 1_154482432 1_154      0.00000
         1         4 45135 45144         10 1_154510543 1_154554270 1_154      0.00000
         1         4 45149 45158         10 1_154571730 1_154605917 1_154      0.00000
         1         4 45163 45172         10 1_154625182 1_154666364 1_154      0.00000
         1         4 45178 45187         10 1_154694687 1_154725277 1_154      0.00000
         1         4 45194 45203         10 1_154746136 1_154787451 1_154      0.00000
         1         4 45204 45213         10 1_154791828 1_154812757 1_154      0.00000
         1         4 45215 45224         10 1_154816083 1_154849185 1_154      0.00000
         1         4 45227 45236         10 1_154855063 1_154884795 1_154      0.00000
         1         4 45237 45246         10 1_154885829 1_154902403 1_154      0.00000
         1         4 45247 45256         10 1_154904293 1_154921197 1_154      0.00000
         1         4 45263 45272         10 1_154937215 1_154956635 1_154      0.00000
         1         4 45276 45285         10 1_154965294 1_154994676 1_154      0.00000
         1         4 45294 45303         10 1_155031238 1_155054605 1_155      0.00000
         1         4 45308 45317         10 1_155071476 1_155101934 1_155      0.00000
         1         4 45318 45327         10 1_155104591 1_155131018 1_155      0.00000
         1         4 45334 45343         10 1_155145685 1_155164789 1_155      0.00000
         1         4 45345 45354         10 1_155168701 1_155187485 1_155      0.00001
         1         4 45363 45372         10 1_155197820 1_155214895 1_155      0.00000
         1         4 45382 45391         10 1_155226916 1_155249651 1_155      0.00000
         1         4 45392 45401         10 1_155253027 1_155276758 1_155      0.00000
         1         4 45408 45417         10 1_155291373 1_155321347 1_155      0.00000
         1         4 45422 45431         10 1_155333468 1_155357498 1_155      0.00000
         1         4 45434 45443         10 1_155366179 1_155388427 1_155      0.00001
         1         4 45447 45456         10 1_155407465 1_155420800 1_155      0.00000
         1         4 45463 45472         10 1_155429141 1_155468198 1_155      0.00000
         1         4 45481 45490         10 1_155510798 1_155530326 1_155      0.00000
         1         4 45493 45502         10 1_155534774 1_155548895 1_155      0.00002
         1         4 45511 45520         10 1_155567322 1_155604151 1_155      0.00002
         1         4 45528 45537         10 1_155621240 1_155634246 1_155      0.00000
         1         4 45542 45551         10 1_155650814 1_155677608 1_155      0.00000
         1         4 45554 45563         10 1_155681946 1_155709241 1_155      0.00000
         1         4 45569 45578         10 1_155730348 1_155754863 1_155      0.00000
         1         4 45586 45595         10 1_155764372 1_155784324 1_155      0.00000
         1         4 45604 45613         10 1_155810889 1_155840092 1_155      0.00113
         1         4 45620 45629         10 1_155862634 1_155907219 1_155      0.00001
         1         4 45632 45641         10 1_155920732 1_155969229 1_155      0.00114
         1         4 45649 45658         10 1_155994434 1_156023690 1_155      0.00000
         1         4 45659 45668         10 1_156026948 1_156051158 1_156      0.00000
         1         4 45670 45679         10 1_156052561 1_156083129 1_156      0.00002
         1         4 45683 45692         10 1_156097875 1_156139734 1_156      0.00071
         1         4 45700 45709         10 1_156170651 1_156199503 1_156      0.00023
         1         4 45711 45720         10 1_156203253 1_156220603 1_156      0.00000
         1         4 45721 45730         10 1_156222916 1_156237968 1_156      0.00000
         1         4 45737 45746         10 1_156254566 1_156271983 1_156      0.00008
         1         4 45748 45757         10 1_156276141 1_156290699 1_156      0.00000
         1         4 45763 45772         10 1_156297256 1_156311707 1_156      0.00005
         1         4 45773 45782         10 1_156312374 1_156323105 1_156      0.00000
         1         4 45792 45801         10 1_156340076 1_156388335 1_156      0.00000
         1         4 45802 45811         10 1_156391180 1_156429109 1_156      0.00000
         1         4 45812 45821         10 1_156429934 1_156459091 1_156      0.00000
         1         4 45825 45834         10 1_156478865 1_156508080 1_156      0.00035
         1         4 45836 45845         10 1_156512006 1_156536706 1_156      0.00138
         1         4 45853 45862         10 1_156571397 1_156595034 1_156      0.00000
         1         4 45871 45880         10 1_156607358 1_156631554 1_156      0.00000
         1         4 45883 45892         10 1_156641119 1_156685048 1_156      0.00000
         1         4 45896 45905         10 1_156695706 1_156708558 1_156      0.00000
         1         4 45906 45915         10 1_156709560 1_156759162 1_156      0.00000
         1         4 45918 45927         10 1_156765744 1_156792450 1_156      0.00000
         1         4 45928 45937         10 1_156797807 1_156822129 1_156      0.00000
         1         4 45943 45952         10 1_156839805 1_156860694 1_156      0.00000
         1         4 45958 45967         10 1_156869257 1_156888914 1_156      0.00000
         1         4 45968 45977         10 1_156889460 1_156926881 1_156      0.00000
         1         4 45978 45987         10 1_156928319 1_156959772 1_156      0.00000
         1         4 45993 46002         10 1_156967242 1_156987098 1_156      0.00000
         1         4 46007 46016         10 1_156996481 1_157024183 1_156      0.00000
         1         4 46021 46030         10 1_157039952 1_157066433 1_157      0.00000
         1         4 46031 46040         10 1_157070910 1_157109782 1_157      0.00000
         1         4 46045 46054         10 1_157125994 1_157164032 1_157      0.00000
         1         4 46064 46073         10 1_157198634 1_157218662 1_157      0.00000
         1         4 46074 46083         10 1_157222062 1_157242898 1_157      0.00136
         1         4 46091 46100         10 1_157259572 1_157292014 1_157      0.05013
         1         4 46105 46114         10 1_157316952 1_157343480 1_157      0.00018
         1         4 46115 46124         10 1_157344048 1_157360266 1_157      0.00000
         1         4 46129 46138         10 1_157374525 1_157394932 1_157      0.00000
         1         4 46140 46149         10 1_157397413 1_157421481 1_157      0.00095
         1         4 46156 46165         10 1_157430961 1_157448783 1_157      0.00000
         1         4 46172 46181         10 1_157460673 1_157478961 1_157      0.00000
         1         4 46182 46191         10 1_157479591 1_157497849 1_157      0.00000
         1         4 46192 46201         10 1_157499299 1_157524557 1_157      0.00001
         1         4 46207 46216         10 1_157560251 1_157582427 1_157      0.00001
         1         4 46221 46230         10 1_157588688 1_157616376 1_157      0.00001
         1         4 46238 46247         10 1_157636024 1_157652522 1_157      0.00001
         1         4 46257 46266         10 1_157675433 1_157692268 1_157      0.00029
         1         4 46268 46277         10 1_157698126 1_157722976 1_157      0.00000
         1         4 46279 46288         10 1_157725218 1_157737760 1_157      0.00000
         1         4 46289 46298         10 1_157742922 1_157773447 1_157      0.00000
         1         4 46306 46315         10 1_157795937 1_157827609 1_157      0.00000
         1         4 46316 46325         10 1_157830877 1_157852030 1_157      0.00000
         1         4 46333 46342         10 1_157863948 1_157886647 1_157      0.00000
         1         4 46349 46358         10 1_157903970 1_157914754 1_157      0.00000
         1         4 46362 46371         10 1_157922909 1_157941083 1_157      0.00000
         1         4 46375 46384         10 1_157954654 1_157980712 1_157      0.00000
         1         4 46391 46400         10 1_158010340 1_158031961 1_158      0.00000
         1         4 46401 46410         10 1_158034218 1_158084343 1_158      0.00000
         1         4 46419 46428         10 1_158105689 1_158122764 1_158      0.00000
         1         4 46429 46438         10 1_158126197 1_158156367 1_158      0.00000
         1         4 46439 46448         10 1_158161585 1_158204024 1_158      0.00000
         1         4 46458 46467         10 1_158227801 1_158245001 1_158      0.00000
         1         4 46472 46481         10 1_158250389 1_158264262 1_158      0.00000
         1         4 46482 46491         10 1_158266789 1_158303699 1_158      0.00000
         1         4 46492 46495          4 1_158310704 1_158322647 1_158      0.00000
         1         4 46500 46509         10 2_52887 2_102441 2_0      0.00000
         1         4 46515 46524         10 2_174818 2_250812 2_0      0.00000
         1         4 46525 46534         10 2_263273 2_314096 2_0      0.00000
         1         4 46537 46546         10 2_336904 2_371339 2_0      0.00000
         1         4 46548 46557         10 2_380392 2_419949 2_0      0.00000
         1         4 46564 46573         10 2_477378 2_506817 2_0      0.00000
         1         4 46575 46584         10 2_514222 2_559209 2_0      0.00002
         1         4 46587 46596         10 2_566711 2_586431 2_0      0.00009
         1         4 46597 46606         10 2_587324 2_605282 2_0      0.00000
         1         4 46608 46617         10 2_608357 2_627857 2_0      0.00023
         1         4 46621 46630         10 2_634538 2_650425 2_0      0.00006
         1         4 46633 46642         10 2_652257 2_660718 2_0      0.00001
         1         4 46648 46657         10 2_666614 2_673260 2_0      0.00000
         1         4 46662 46671         10 2_678434 2_693206 2_0      0.00003
         1         4 46672 46681         10 2_695583 2_730596 2_0      0.00000
         1         4 46686 46695         10 2_752200 2_786526 2_0      0.00003
         1         4 46701 46710         10 2_801061 2_832628 2_0      0.00000
         1         4 46720 46729         10 2_867691 2_886599 2_0      0.00000
         1         4 46730 46739         10 2_891890 2_930360 2_0      0.00000
         1         4 46743 46752         10 2_934912 2_959111 2_0      0.00011
         1         4 46760 46769         10 2_978208 2_1002566 2_0      0.00001
         1         4 46772 46781         10 2_1008632 2_1024298 2_1      0.00001
         1         4 46782 46791         10 2_1025366 2_1038299 2_1      0.00000
         1         4 46794 46803         10 2_1040675 2_1052780 2_1      0.00000
         1         4 46807 46816         10 2_1066919 2_1093844 2_1      0.00002
         1         4 46818 46827         10 2_1103066 2_1151123 2_1      0.00000
         1         4 46834 46843         10 2_1177583 2_1213236 2_1      0.00012
         1         4 46844 46853         10 2_1214128 2_1233788 2_1      0.00330
         1         4 46863 46872         10 2_1273475 2_1305390 2_1      0.00128
         1         4 46880 46889         10 2_1331246 2_1348721 2_1      0.01095
         1         4 46891 46900         10 2_1351562 2_1372336 2_1      0.00012
         1         4 46902 46911         10 2_1374065 2_1401906 2_1      0.01557
         1         4 46912 46921         10 2_1402933 2_1441965 2_1      0.00816
         1         4 46923 46932         10 2_1447860 2_1477579 2_1      0.00000
         1         4 46938 46947         10 2_1494516 2_1538885 2_1      0.00000
         1         4 46948 46957         10 2_1546441 2_1571806 2_1      0.00008
         1         4 46966 46975         10 2_1581268 2_1596441 2_1      0.00411
         1         4 46976 46985         10 2_1597329 2_1619722 2_1      0.00000
         1         4 46995 47004         10 2_1678284 2_1706398 2_1      0.00000
         1         4 47012 47021         10 2_1724538 2_1761826 2_1      0.00000
         1         4 47023 47032         10 2_1762796 2_1775924 2_1      0.00055
         1         4 47033 47042         10 2_1776547 2_1800340 2_1      0.00000
         1         4 47044 47053         10 2_1808446 2_1840473 2_1      0.04511
         1         4 47054 47063         10 2_1844359 2_1868580 2_1      0.00000
         1         4 47068 47077         10 2_1892369 2_1907898 2_1      0.00000
         1         4 47082 47091         10 2_1926143 2_1939529 2_1      0.00000
         1         4 47093 47102         10 2_1952982 2_1988797 2_1      0.00015
         1         4 47103 47112         10 2_1993215 2_2057562 2_1      0.00000
         1         4 47114 47123         10 2_2079347 2_2156969 2_2      0.00000
         1         4 47126 47135         10 2_2188169 2_2228588 2_2      0.00000
         1         4 47145 47154         10 2_2256501 2_2267463 2_2      0.00000
         1         4 47162 47171         10 2_2287222 2_2303356 2_2      0.00000
         1         4 47174 47183         10 2_2314948 2_2325858 2_2      0.04346
         1         4 47190 47199         10 2_2350226 2_2396454 2_2      0.00009
         1         4 47207 47216         10 2_2455659 2_2506734 2_2      0.00000
         1         4 47217 47226         10 2_2516901 2_2551343 2_2      0.00000
         1         4 47227 47236         10 2_2559776 2_2585822 2_2      0.00002
         1         4 47237 47246         10 2_2590511 2_2631153 2_2      0.00000
         1         4 47247 47256         10 2_2633032 2_2668535 2_2      0.00005
         1         4 47259 47268         10 2_2689635 2_2708811 2_2      0.00000
         1         4 47269 47278         10 2_2709473 2_2748652 2_2      0.00000
         1         4 47280 47289         10 2_2757328 2_2810956 2_2      0.00000
         1         4 47295 47304         10 2_2844694 2_2860695 2_2      0.00000
         1         4 47305 47314         10 2_2861811 2_2906691 2_2      0.00020
         1         4 47315 47324         10 2_2922490 2_2959977 2_2      0.00000
         1         4 47325 47334         10 2_2960917 2_2985160 2_2      0.00000
         1         4 47340 47349         10 2_3021402 2_3056205 2_3      0.00000
         1         4 47351 47360         10 2_3059625 2_3089587 2_3      0.00404
         1         4 47366 47375         10 2_3124359 2_3156589 2_3      0.00000
         1         4 47376 47385         10 2_3157853 2_3192190 2_3      0.00000
         1         4 47392 47401         10 2_3207661 2_3235550 2_3      0.00000
         1         4 47405 47414         10 2_3240878 2_3281946 2_3      0.00000
         1         4 47416 47425         10 2_3289195 2_3349760 2_3      0.00000
         1         4 47427 47436         10 2_3360180 2_3399101 2_3      0.00000
         1         4 47437 47446         10 2_3403046 2_3437634 2_3      0.00000
         1         4 47456 47465         10 2_3481294 2_3540456 2_3      0.00000
         1         4 47473 47482         10 2_3568931 2_3614272 2_3      0.00126
         1         4 47484 47493         10 2_3621511 2_3647999 2_3      0.00000
         1         4 47494 47503         10 2_3654257 2_3700324 2_3      0.00000
         1         4 47506 47515         10 2_3706928 2_3734854 2_3      0.00000
         1         4 47516 47525         10 2_3738923 2_3765778 2_3      0.00000
         1         4 47532 47541         10 2_3794641 2_3812209 2_3      0.00000
         1         4 47543 47552         10 2_3823481 2_3850233 2_3      0.00000
         1         4 47553 47562         10 2_3853727 2_3875495 2_3      0.00000
         1         4 47563 47572         10 2_3878056 2_3898027 2_3      0.00000
         1         4 47573 47582         10 2_3899232 2_3919880 2_3      0.00000
         1         4 47583 47592         10 2_3924868 2_3950106 2_3      0.00000
         1         4 47599 47608         10 2_3961476 2_3990609 2_3      0.00000
         1         4 47615 47624         10 2_4022301 2_4049602 2_4      0.00004
         1         4 47627 47636         10 2_4057133 2_4093823 2_4      0.00000
         1         4 47637 47646         10 2_4097755 2_4121033 2_4      0.00001
         1         4 47648 47657         10 2_4123956 2_4130179 2_4      0.00000
         1         4 47658 47667         10 2_4130831 2_4140835 2_4      0.00015
         1         4 47668 47677         10 2_4141523 2_4151477 2_4      0.00000
         1         4 47683 47692         10 2_4161627 2_4174403 2_4      0.00000
         1         4 47694 47703         10 2_4176048 2_4206374 2_4      0.00000
         1         4 47706 47715         10 2_4221420 2_4239991 2_4      0.00000
         1         4 47716 47725         10 2_4241847 2_4256751 2_4      0.00000
         1         4 47727 47736         10 2_4262209 2_4296259 2_4      0.00000
         1         4 47737 47746         10 2_4302306 2_4314286 2_4      0.00056
         1         4 47747 47756         10 2_4317723 2_4342812 2_4      0.00002
         1         4 47761 47770         10 2_4355456 2_4380538 2_4      0.00003
         1         4 47773 47782         10 2_4389239 2_4416016 2_4      0.00000
         1         4 47788 47797         10 2_4426124 2_4456234 2_4      0.00000
         1         4 47799 47808         10 2_4459498 2_4501036 2_4      0.00007
         1         4 47818 47827         10 2_4534307 2_4553289 2_4      0.00000
         1         4 47829 47838         10 2_4554623 2_4573498 2_4      0.00000
         1         4 47840 47849         10 2_4585795 2_4630458 2_4      0.00000
         1         4 47850 47859         10 2_4637012 2_4675045 2_4      0.00000
         1         4 47864 47873         10 2_4690135 2_4718451 2_4      0.00001
         1         4 47880 47889         10 2_4762596 2_4800433 2_4      0.00846
         1         4 47897 47906         10 2_4824460 2_4845929 2_4      0.04720
         1         4 47911 47920         10 2_4863463 2_4881180 2_4      0.00086
         1         4 47923 47932         10 2_4893404 2_4902835 2_4      0.00000
         1         4 47933 47942         10 2_4903792 2_4915064 2_4      0.00587
         1         4 47943 47952         10 2_4917135 2_4945936 2_4      0.00000
         1         4 47955 47964         10 2_4957210 2_4984370 2_4      0.00013
         1         4 47965 47974         10 2_4987242 2_5037866 2_4      0.00000
         1         4 47977 47986         10 2_5048065 2_5078264 2_5      0.00000
         1         4 47992 48001         10 2_5102232 2_5139267 2_5      0.00000
         1         4 48011 48020         10 2_5170243 2_5186333 2_5      0.00000
         1         4 48024 48033         10 2_5197450 2_5231600 2_5      0.00000
         1         4 48034 48043         10 2_5237996 2_5255135 2_5      0.00000
         1         4 48045 48054         10 2_5260002 2_5279212 2_5      0.00000
         1         4 48055 48064         10 2_5281885 2_5305197 2_5      0.00001
         1         4 48065 48074         10 2_5306838 2_5329962 2_5      0.00000
         1         4 48075 48084         10 2_5330641 2_5341367 2_5      0.00000
         1         4 48089 48098         10 2_5353429 2_5370008 2_5      0.00000
         1         4 48099 48108         10 2_5375549 2_5397349 2_5      0.00000
         1         4 48109 48118         10 2_5401145 2_5436287 2_5      0.00211
         1         4 48126 48135         10 2_5459550 2_5468654 2_5      0.13390
         1         4 48138 48147         10 2_5472033 2_5496849 2_5      0.00017
         1         4 48148 48157         10 2_5500178 2_5514101 2_5      0.00000
         1         4 48158 48167         10 2_5515462 2_5530770 2_5      0.00000
         1         4 48169 48178         10 2_5537379 2_5571729 2_5      0.00001
         1         4 48186 48195         10 2_5608796 2_5653001 2_5      0.00005
         1         4 48201 48210         10 2_5679998 2_5709177 2_5      0.00057
         1         4 48212 48221         10 2_5712741 2_5737619 2_5      0.00006
         1         4 48228 48237         10 2_5751935 2_5773024 2_5      0.00276
         1         4 48238 48247         10 2_5776982 2_5813957 2_5      0.00001
         1         4 48253 48262         10 2_5835026 2_5864290 2_5      0.00054
         1         4 48264 48273         10 2_5868217 2_5892583 2_5      0.00000
         1         4 48276 48285         10 2_5901028 2_5932123 2_5      0.00000
         1         4 48293 48302         10 2_5957409 2_5990067 2_5      0.00000
         1         4 48309 48318         10 2_6011813 2_6047203 2_6      0.00000
         1         4 48320 48329         10 2_6054160 2_6080702 2_6      0.00000
         1         4 48337 48346         10 2_6093275 2_6122841 2_6      0.00000
         1         4 48348 48357         10 2_6140497 2_6167317 2_6      0.00000
         1         4 48360 48369         10 2_6180891 2_6191022 2_6      0.00000
         1         4 48373 48382         10 2_6201328 2_6225434 2_6      0.00000
         1         4 48383 48392         10 2_6226105 2_6250618 2_6      0.00001
         1         4 48394 48403         10 2_6260973 2_6291556 2_6      0.00000
         1         4 48404 48413         10 2_6294642 2_6335694 2_6      0.00001
         1         4 48415 48424         10 2_6342428 2_6402059 2_6      0.00000
         1         4 48425 48434         10 2_6405960 2_6461584 2_6      0.00000
         1         4 48436 48445         10 2_6472067 2_6506761 2_6      0.00000
         1         4 48446 48455         10 2_6509860 2_6537043 2_6      0.00000
         1         4 48456 48465         10 2_6539075 2_6558646 2_6      0.00159
         1         4 48466 48475         10 2_6564659 2_6601678 2_6      0.00000
         1         4 48479 48488         10 2_6623124 2_6646680 2_6      0.00000
         1         4 48494 48503         10 2_6667667 2_6698638 2_6      0.00000
         1         4 48504 48513         10 2_6700805 2_6732919 2_6      0.00000
         1         4 48519 48528         10 2_6744382 2_6766814 2_6      0.00000
         1         4 48536 48545         10 2_6792631 2_6830981 2_6      0.00001
         1         4 48546 48555         10 2_6831955 2_6852950 2_6      0.00633
         1         4 48559 48568         10 2_6858795 2_6885134 2_6      0.00000
         1         4 48578 48587         10 2_6905801 2_6931275 2_6      0.00000
         1         4 48593 48602         10 2_6950889 2_6979090 2_6      0.00000
         1         4 48603 48612         10 2_6981386 2_7019534 2_6      0.00000
         1         4 48613 48622         10 2_7020454 2_7046478 2_7      0.00000
         1         4 48632 48641         10 2_7079646 2_7095576 2_7      0.00000
         1         4 48642 48651         10 2_7096631 2_7118347 2_7      0.00000
         1         4 48655 48664         10 2_7127768 2_7138566 2_7      0.00000
         1         4 48673 48682         10 2_7167022 2_7197823 2_7      0.00000
         1         4 48685 48694         10 2_7201334 2_7258108 2_7      0.00000
         1         4 48695 48704         10 2_7262918 2_7307109 2_7      0.00000
         1         4 48706 48715         10 2_7319112 2_7362146 2_7      0.00002
         1         4 48721 48730         10 2_7380025 2_7427864 2_7      0.00000
         1         4 48733 48742         10 2_7437564 2_7475291 2_7      0.00000
         1         4 48743 48752         10 2_7476705 2_7534180 2_7      0.00000
         1         4 48754 48763         10 2_7537862 2_7555602 2_7      0.00000
         1         4 48769 48778         10 2_7566071 2_7594429 2_7      0.00000
         1         4 48787 48796         10 2_7623701 2_7654320 2_7      0.00000
         1         4 48799 48808         10 2_7665329 2_7745009 2_7      0.00000
         1         4 48809 48818         10 2_7748770 2_7761826 2_7      0.00328
         1         4 48819 48828         10 2_7762742 2_7797159 2_7      0.00000
         1         4 48831 48840         10 2_7807358 2_7857357 2_7      0.00000
         1         4 48841 48850         10 2_7858323 2_7877379 2_7      0.00000
         1         4 48855 48864         10 2_7883376 2_7912973 2_7      0.00000
         1         4 48867 48876         10 2_7920881 2_7965069 2_7      0.00000
         1         4 48877 48886         10 2_7968164 2_7997428 2_7      0.00000
         1         4 48889 48898         10 2_8012936 2_8061528 2_8      0.00000
         1         4 48899 48908         10 2_8066176 2_8093665 2_8      0.00000
         1         4 48910 48919         10 2_8100740 2_8115541 2_8      0.00000
         1         4 48920 48929         10 2_8116824 2_8133425 2_8      0.00000
         1         4 48931 48940         10 2_8137246 2_8165821 2_8      0.00000
         1         4 48949 48958         10 2_8195680 2_8228687 2_8      0.00000
         1         4 48962 48971         10 2_8246920 2_8268359 2_8      0.00000
         1         4 48973 48982         10 2_8270137 2_8290398 2_8      0.00000
         1         4 48983 48992         10 2_8291593 2_8315852 2_8      0.00000
         1         4 48993 49002         10 2_8321877 2_8361295 2_8      0.00000
         1         4 49004 49013         10 2_8366281 2_8405155 2_8      0.00000
         1         4 49014 49023         10 2_8407045 2_8428976 2_8      0.00002
         1         4 49033 49042         10 2_8453071 2_8493420 2_8      0.00000
         1         4 49045 49054         10 2_8521798 2_8574412 2_8      0.00000
         1         4 49055 49064         10 2_8576402 2_8610462 2_8      0.00001
         1         4 49068 49077         10 2_8628886 2_8678684 2_8      0.00000
         1         4 49079 49088         10 2_8694608 2_8723948 2_8      0.00000
         1         4 49089 49098         10 2_8724920 2_8741477 2_8      0.00000
         1         4 49106 49115         10 2_8783361 2_8814777 2_8      0.00000
         1         4 49116 49125         10 2_8824176 2_8859654 2_8      0.00000
         1         4 49126 49135         10 2_8866688 2_8902898 2_8      0.00000
         1         4 49136 49145         10 2_8913778 2_8942176 2_8      0.00000
         1         4 49151 49160         10 2_8966083 2_9002136 2_8      0.00000
         1         4 49161 49170         10 2_9003563 2_9014640 2_9      0.00000
         1         4 49171 49180         10 2_9018930 2_9064130 2_9      0.00000
         1         4 49186 49195         10 2_9083401 2_9099600 2_9      0.00000
         1         4 49205 49214         10 2_9150885 2_9173824 2_9      0.00001
         1         4 49221 49230         10 2_9199014 2_9245063 2_9      0.00000
         1         4 49231 49240         10 2_9249274 2_9295073 2_9      0.00000
         1         4 49247 49256         10 2_9347096 2_9392865 2_9      0.00000
         1         4 49259 49268         10 2_9412676 2_9449996 2_9      0.00000
         1         4 49270 49279         10 2_9467697 2_9513436 2_9      0.00006
         1         4 49281 49290         10 2_9521997 2_9566888 2_9      0.04267
         1         4 49291 49300         10 2_9569417 2_9588384 2_9      0.00000
         1         4 49302 49311         10 2_9599727 2_9616593 2_9      0.00000
         1         4 49317 49326         10 2_9646168 2_9688299 2_9      0.00028
         1         4 49330 49339         10 2_9706971 2_9746901 2_9      0.00000
         1         4 49340 49349         10 2_9751067 2_9778814 2_9      0.00000
         1         4 49350 49359         10 2_9782009 2_9814445 2_9      0.00000
         1         4 49360 49369         10 2_9818160 2_9847254 2_9      0.00048
         1         4 49373 49382         10 2_9852421 2_9874755 2_9      0.00000
         1         4 49384 49393         10 2_9882745 2_9932324 2_9      0.00000
         1         4 49394 49403         10 2_9937582 2_10005503 2_9      0.00000
         1         4 49404 49413         10 2_10010915 2_10083501 2_10      0.00000
         1         4 49417 49426         10 2_10100514 2_10166949 2_10      0.00000
         1         4 49429 49438         10 2_10187175 2_10239093 2_10      0.00000
         1         4 49439 49448         10 2_10244086 2_10303089 2_10      0.00334
         1         4 49451 49460         10 2_10318378 2_10348519 2_10      0.00001
         1         4 49461 49470         10 2_10354022 2_10379216 2_10      0.00000
         1         4 49471 49480         10 2_10381660 2_10414337 2_10      0.00000
         1         4 49481 49490         10 2_10418437 2_10441660 2_10      0.00369
         1         4 49491 49500         10 2_10443310 2_10459760 2_10      0.00254
         1         4 49502 49511         10 2_10463782 2_10498248 2_10      0.00454
         1         4 49512 49521         10 2_10500487 2_10532957 2_10      0.00001
         1         4 49525 49534         10 2_10552306 2_10595693 2_10      0.00003
         1         4 49535 49544         10 2_10599899 2_10638959 2_10      0.00001
         1         4 49545 49554         10 2_10640212 2_10658372 2_10      0.00000
         1         4 49560 49569         10 2_10695048 2_10752922 2_10      0.00000
         1         4 49570 49579         10 2_10760078 2_10801776 2_10      0.00000
         1         4 49585 49594         10 2_10839186 2_10887937 2_10      0.00000
         1         4 49596 49605         10 2_10897885 2_10934691 2_10      0.00000
         1         4 49607 49616         10 2_10938335 2_10990219 2_10      0.00000
         1         4 49617 49626         10 2_11000062 2_11063026 2_11      0.00240
         1         4 49636 49645         10 2_11106244 2_11134836 2_11      0.00000
         1         4 49653 49662         10 2_11154512 2_11191597 2_11      0.18168
         1         4 49663 49672         10 2_11192297 2_11256209 2_11      0.00000
         1         4 49680 49689         10 2_11304962 2_11329282 2_11      0.00000
         1         4 49690 49699         10 2_11330775 2_11353788 2_11      0.00679
         1         4 49700 49709         10 2_11354733 2_11383485 2_11      0.00148
         1         4 49717 49726         10 2_11405123 2_11418440 2_11      0.00001
         1         4 49727 49736         10 2_11420730 2_11448220 2_11      0.00000
         1         4 49738 49747         10 2_11457954 2_11471016 2_11      0.00000
         1         4 49750 49759         10 2_11475280 2_11492763 2_11      0.00000
         1         4 49761 49770         10 2_11495605 2_11513412 2_11      0.00020
         1         4 49780 49789         10 2_11532803 2_11555738 2_11      0.00037
         1         4 49791 49800         10 2_11570070 2_11612121 2_11      0.00007
         1         4 49807 49816         10 2_11651300 2_11674707 2_11      0.00000
         1         4 49817 49826         10 2_11678071 2_11715754 2_11      0.00000
         1         4 49835 49844         10 2_11740566 2_11765703 2_11      0.00000
         1         4 49845 49854         10 2_11773141 2_11794931 2_11      0.00000
         1         4 49864 49873         10 2_11814217 2_11837920 2_11      0.00000
         1         4 49883 49892         10 2_11859299 2_11877444 2_11      0.00001
         1         4 49894 49903         10 2_11881816 2_11908320 2_11      0.00000
         1         4 49904 49913         10 2_11914863 2_11935558 2_11      0.00000
         1         4 49922 49931         10 2_11968086 2_11990436 2_11      0.00000
         1         4 49935 49944         10 2_12001624 2_12026543 2_12      0.00000
         1         4 49953 49962         10 2_12048452 2_12077986 2_12      0.00000
         1         4 49963 49972         10 2_12079108 2_12094383 2_12      0.00000
         1         4 49976 49985         10 2_12119109 2_12131204 2_12      0.00000
         1         4 49988 49997         10 2_12138830 2_12174286 2_12      0.00000
         1         4 50001 50010         10 2_12185682 2_12199835 2_12      0.00000
         1         4 50011 50020         10 2_12201336 2_12225749 2_12      0.00000
         1         4 50024 50033         10 2_12236359 2_12299766 2_12      0.00000
         1         4 50040 50049         10 2_12326602 2_12360714 2_12      0.00000
         1         4 50050 50059         10 2_12378648 2_12415578 2_12      0.00000
         1         4 50060 50069         10 2_12423133 2_12445649 2_12      0.00000
         1         4 50078 50087         10 2_12462649 2_12502600 2_12      0.00000
         1         4 50090 50099         10 2_12511396 2_12536899 2_12      0.00002
         1         4 50102 50111         10 2_12545821 2_12600787 2_12      0.00000
         1         4 50115 50124         10 2_12618367 2_12645245 2_12      0.00006
         1         4 50129 50138         10 2_12663517 2_12690579 2_12      0.00000
         1         4 50142 50151         10 2_12718554 2_12746905 2_12      0.00000
         1         4 50153 50162         10 2_12753609 2_12782596 2_12      0.00000
         1         4 50163 50172         10 2_12786530 2_12815387 2_12      0.00000
         1         4 50173 50182         10 2_12816905 2_12836507 2_12      0.00000
         1         4 50187 50196         10 2_12863059 2_12929447 2_12      0.00004
         1         4 50198 50207         10 2_12936375 2_12961394 2_12      0.00027
         1         4 50213 50222         10 2_12984825 2_13044201 2_12      0.00001
         1         4 50231 50240         10 2_13094615 2_13121847 2_13      0.00561
         1         4 50241 50250         10 2_13130956 2_13149885 2_13      0.00000
         1         4 50258 50267         10 2_13161863 2_13198199 2_13      0.00000
         1         4 50268 50277         10 2_13201140 2_13235810 2_13      0.00000
         1         4 50282 50291         10 2_13250717 2_13268373 2_13      0.00002
         1         4 50292 50301         10 2_13270014 2_13310961 2_13      0.00000
         1         4 50302 50311         10 2_13312214 2_13338137 2_13      0.00000
         1         4 50316 50325         10 2_13354549 2_13384875 2_13      0.00000
         1         4 50326 50335         10 2_13389356 2_13415145 2_13      0.00000
         1         4 50336 50345         10 2_13418241 2_13452429 2_13      0.00000
         1         4 50348 50357         10 2_13462730 2_13489976 2_13      0.00001
         1         4 50361 50370         10 2_13493603 2_13506343 2_13      0.00000
         1         4 50372 50381         10 2_13509802 2_13555168 2_13      0.00000
         1         4 50382 50391         10 2_13556165 2_13584084 2_13      0.00000
         1         4 50400 50409         10 2_13603130 2_13657209 2_13      0.00000
         1         4 50414 50423         10 2_13671264 2_13695844 2_13      0.00000
         1         4 50433 50442         10 2_13718924 2_13741737 2_13      0.00000
         1         4 50449 50458         10 2_13750659 2_13777821 2_13      0.00000
         1         4 50461 50470         10 2_13784734 2_13806856 2_13      0.00000
         1         4 50471 50480         10 2_13810736 2_13843565 2_13      0.00001
         1         4 50484 50493         10 2_13855244 2_13884184 2_13      0.00000
         1         4 50494 50503         10 2_13894518 2_13936610 2_13      0.00001
         1         4 50505 50514         10 2_13941524 2_13982659 2_13      0.00000
         1         4 50515 50524         10 2_13987052 2_14018455 2_13      0.00000
         1         4 50525 50534         10 2_14027750 2_14059583 2_14      0.00000
         1         4 50536 50545         10 2_14063248 2_14093089 2_14      0.00000
         1         4 50548 50557         10 2_14115879 2_14144729 2_14      0.00000
         1         4 50559 50568         10 2_14153048 2_14189179 2_14      0.00000
         1         4 50569 50578         10 2_14196700 2_14233263 2_14      0.00000
         1         4 50582 50591         10 2_14245499 2_14291245 2_14      0.00023
         1         4 50598 50607         10 2_14307839 2_14335767 2_14      0.00105
         1         4 50608 50617         10 2_14336331 2_14360543 2_14      0.00000
         1         4 50618 50627         10 2_14364472 2_14395442 2_14      0.00000
         1         4 50632 50641         10 2_14417929 2_14447741 2_14      0.00007
         1         4 50647 50656         10 2_14462033 2_14493361 2_14      0.00000
         1         4 50657 50666         10 2_14496313 2_14526924 2_14      0.00000
         1         4 50674 50683         10 2_14550775 2_14595616 2_14      0.00000
         1         4 50684 50693         10 2_14596169 2_14612474 2_14      0.00000
         1         4 50697 50706         10 2_14636861 2_14652773 2_14      0.00002
         1         4 50707 50716         10 2_14653959 2_14705779 2_14      0.00000
         1         4 50720 50729         10 2_14718950 2_14742162 2_14      0.00000
         1         4 50736 50745         10 2_14761968 2_14805858 2_14      0.00000
         1         4 50749 50758         10 2_14821988 2_14863069 2_14      0.00000
         1         4 50759 50768         10 2_14873203 2_14892820 2_14      0.00000
         1         4 50772 50781         10 2_14906928 2_14939933 2_14      0.00000
         1         4 50786 50795         10 2_14953867 2_14980788 2_14      0.00000
         1         4 50796 50805         10 2_14983186 2_15008661 2_14      0.00000
         1         4 50807 50816         10 2_15014502 2_15053737 2_15      0.00062
         1         4 50817 50826         10 2_15057099 2_15093197 2_15      0.00000
         1         4 50827 50836         10 2_15094289 2_15127514 2_15      0.00000
         1         4 50837 50846         10 2_15130630 2_15151840 2_15      0.00000
         1         4 50851 50860         10 2_15162706 2_15194341 2_15      0.00000
         1         4 50861 50870         10 2_15196799 2_15209137 2_15      0.00004
         1         4 50871 50880         10 2_15210184 2_15221507 2_15      0.00173
         1         4 50890 50899         10 2_15257425 2_15296306 2_15      0.00000
         1         4 50909 50918         10 2_15323884 2_15362971 2_15      0.00000
         1         4 50924 50933         10 2_15369510 2_15401674 2_15      0.00000
         1         4 50935 50944         10 2_15403419 2_15426281 2_15      0.01403
         1         4 50945 50954         10 2_15427066 2_15439564 2_15      0.00000
         1         4 50957 50966         10 2_15442773 2_15471807 2_15      0.00000
         1         4 50967 50976         10 2_15472537 2_15498019 2_15      0.00000
         1         4 50977 50986         10 2_15502876 2_15526197 2_15      0.02952
         1         4 50990 50999         10 2_15542965 2_15568127 2_15      0.00000
         1         4 51000 51009         10 2_15569375 2_15593991 2_15      0.00000
         1         4 51015 51024         10 2_15613147 2_15626486 2_15      0.00001
         1         4 51026 51035         10 2_15649800 2_15675552 2_15      0.00000
         1         4 51040 51049         10 2_15691513 2_15707618 2_15      0.03313
         1         4 51053 51062         10 2_15710491 2_15733762 2_15      0.00000
         1         4 51063 51072         10 2_15734708 2_15749030 2_15      0.00000
         1         4 51073 51082         10 2_15751791 2_15786153 2_15      0.00199
         1         4 51084 51093         10 2_15801978 2_15852943 2_15      0.00002
         1         4 51098 51107         10 2_15870222 2_15893716 2_15      0.00000
         1         4 51111 51120         10 2_15899050 2_15932311 2_15      0.00014
         1         4 51128 51137         10 2_15987947 2_16001031 2_15      0.00000
         1         4 51142 51151         10 2_16018948 2_16031191 2_16      0.00000
         1         4 51153 51162         10 2_16038418 2_16067663 2_16      0.00000
         1         4 51166 51175         10 2_16087638 2_16106855 2_16      0.00490
         1         4 51180 51189         10 2_16125187 2_16153219 2_16      0.00000
         1         4 51190 51199         10 2_16157387 2_16185671 2_16      0.00000
         1         4 51200 51209         10 2_16193919 2_16230959 2_16      0.00001
         1         4 51210 51219         10 2_16234436 2_16278217 2_16      0.00077
         1         4 51222 51231         10 2_16291134 2_16346995 2_16      0.00001
         1         4 51234 51243         10 2_16361514 2_16420999 2_16      0.00000
         1         4 51244 51253         10 2_16429115 2_16484729 2_16      0.00000
         1         4 51263 51272         10 2_16531933 2_16587604 2_16      0.00000
         1         4 51275 51284         10 2_16600407 2_16646918 2_16      0.00000
         1         4 51289 51298         10 2_16655166 2_16672342 2_16      0.00002
         1         4 51299 51308         10 2_16673151 2_16717335 2_16      0.00000
         1         4 51309 51318         10 2_16724866 2_16771777 2_16      0.00000
         1         4 51321 51330         10 2_16775699 2_16789527 2_16      0.00034
         1         4 51338 51347         10 2_16833296 2_16864133 2_16      0.00106
         1         4 51348 51357         10 2_16869918 2_16905544 2_16      0.00000
         1         4 51363 51372         10 2_16937448 2_16966379 2_16      0.00000
         1         4 51373 51382         10 2_16970097 2_17021256 2_16      0.00000
         1         4 51383 51392         10 2_17028039 2_17074687 2_17      0.00000
         1         4 51394 51403         10 2_17084188 2_17130973 2_17      0.00002
         1         4 51404 51413         10 2_17134334 2_17163306 2_17      0.00008
         1         4 51419 51428         10 2_17182818 2_17213701 2_17      0.00209
         1         4 51430 51439         10 2_17220550 2_17255529 2_17      0.00000
         1         4 51444 51453         10 2_17271153 2_17305471 2_17      0.00000
         1         4 51454 51463         10 2_17306842 2_17339169 2_17      0.00018
         1         4 51466 51475         10 2_17352646 2_17360488 2_17      0.00012
         1         4 51479 51488         10 2_17367899 2_17404864 2_17      0.00014
         1         4 51489 51498         10 2_17408424 2_17441111 2_17      0.00000
         1         4 51505 51514         10 2_17460129 2_17494507 2_17      0.00000
         1         4 51516 51525         10 2_17507448 2_17542416 2_17      0.00011
         1         4 51530 51539         10 2_17558767 2_17591289 2_17      0.00000
         1         4 51542 51551         10 2_17596951 2_17625477 2_17      0.00000
         1         4 51561 51570         10 2_17662220 2_17679187 2_17      0.00000
         1         4 51576 51585         10 2_17692585 2_17702777 2_17      0.00000
         1         4 51586 51595         10 2_17704926 2_17733867 2_17      0.00002
         1         4 51596 51605         10 2_17737293 2_17779867 2_17      0.00000
         1         4 51606 51615         10 2_17782617 2_17806709 2_17      0.00040
         1         4 51617 51626         10 2_17816397 2_17850263 2_17      0.00000
         1         4 51627 51636         10 2_17851598 2_17874157 2_17      0.00000
         1         4 51641 51650         10 2_17887921 2_17908118 2_17      0.00000
         1         4 51652 51661         10 2_17921005 2_17949851 2_17      0.00000
         1         4 51663 51672         10 2_17955557 2_17983072 2_17      0.00000
         1         4 51673 51682         10 2_17986107 2_18016234 2_17      0.00000
         1         4 51685 51694         10 2_18030309 2_18059182 2_18      0.00000
         1         4 51695 51704         10 2_18066005 2_18087478 2_18      0.00000
         1         4 51705 51714         10 2_18088299 2_18100247 2_18      0.00000
         1         4 51715 51724         10 2_18101416 2_18132789 2_18      0.00000
         1         4 51725 51734         10 2_18138799 2_18153152 2_18      0.00000
         1         4 51740 51749         10 2_18171278 2_18194709 2_18      0.00000
         1         4 51759 51768         10 2_18233729 2_18262604 2_18      0.00000
         1         4 51769 51778         10 2_18265394 2_18292435 2_18      0.00000
         1         4 51781 51790         10 2_18302918 2_18335554 2_18      0.00000
         1         4 51792 51801         10 2_18351789 2_18390539 2_18      0.00000
         1         4 51810 51819         10 2_18421094 2_18453122 2_18      0.00000
         1         4 51820 51829         10 2_18454760 2_18484402 2_18      0.00000
         1         4 51830 51839         10 2_18485030 2_18496065 2_18      0.00000
         1         4 51849 51858         10 2_18513946 2_18548591 2_18      0.00000
         1         4 51859 51868         10 2_18551685 2_18583695 2_18      0.00000
         1         4 51870 51879         10 2_18585907 2_18608889 2_18      0.00000
         1         4 51883 51892         10 2_18618819 2_18633807 2_18      0.00000
         1         4 51894 51903         10 2_18641326 2_18661930 2_18      0.00000
         1         4 51911 51920         10 2_18682140 2_18695630 2_18      0.00000
         1         4 51925 51934         10 2_18732165 2_18754475 2_18      0.00000
         1         4 51937 51946         10 2_18761302 2_18805875 2_18      0.00000
         1         4 51948 51957         10 2_18815022 2_18854886 2_18      0.00000
         1         4 51962 51971         10 2_18867530 2_18895688 2_18      0.00000
         1         4 51972 51981         10 2_18898581 2_18924409 2_18      0.00000
         1         4 51983 51992         10 2_18936510 2_18955620 2_18      0.00000
         1         4 51998 52007         10 2_18978322 2_19015574 2_18      0.00000
         1         4 52011 52020         10 2_19032866 2_19066076 2_19      0.00000
         1         4 52023 52032         10 2_19081563 2_19107394 2_19      0.00938
         1         4 52033 52042         10 2_19109909 2_19132063 2_19      0.00000
         1         4 52046 52055         10 2_19146299 2_19174248 2_19      0.05917
         1         4 52056 52065         10 2_19176924 2_19200350 2_19      0.00000
         1         4 52066 52075         10 2_19207168 2_19236813 2_19      0.00000
         1         4 52083 52092         10 2_19260667 2_19284157 2_19      0.00000
         1         4 52094 52103         10 2_19287490 2_19313428 2_19      0.00000
         1         4 52105 52114         10 2_19317588 2_19353637 2_19      0.00000
         1         4 52116 52125         10 2_19361557 2_19384322 2_19      0.00000
         1         4 52126 52135         10 2_19387510 2_19446787 2_19      0.00000
         1         4 52136 52145         10 2_19448888 2_19524289 2_19      0.00062
         1         4 52146 52155         10 2_19528163 2_19579966 2_19      0.00005
         1         4 52160 52169         10 2_19606788 2_19625811 2_19      0.00000
         1         4 52171 52180         10 2_19630313 2_19651959 2_19      0.00000
         1         4 52181 52190         10 2_19656145 2_19688731 2_19      0.00014
         1         4 52194 52203         10 2_19703252 2_19755700 2_19      0.00068
         1         4 52204 52213         10 2_19758772 2_19790889 2_19      0.00432
         1         4 52215 52224         10 2_19807432 2_19859637 2_19      0.00004
         1         4 52228 52237         10 2_19878481 2_19909843 2_19      0.00000
         1         4 52238 52247         10 2_19912445 2_19952881 2_19      0.00000
         1         4 52250 52259         10 2_19969787 2_20007075 2_19      0.00001
         1         4 52261 52270         10 2_20014105 2_20045106 2_20      0.00000
         1         4 52273 52282         10 2_20069619 2_20091372 2_20      0.00000
         1         4 52283 52292         10 2_20096856 2_20114035 2_20      0.00000
         1         4 52301 52310         10 2_20146779 2_20171361 2_20      0.00000
         1         4 52311 52320         10 2_20172861 2_20214124 2_20      0.00000
         1         4 52321 52330         10 2_20219467 2_20245205 2_20      0.00019
         1         4 52339 52348         10 2_20268102 2_20286959 2_20      0.00011
         1         4 52350 52359         10 2_20296676 2_20341688 2_20      0.00000
         1         4 52361 52370         10 2_20355526 2_20386991 2_20      0.00000
         1         4 52371 52380         10 2_20389856 2_20431709 2_20      0.00000
         1         4 52387 52396         10 2_20456515 2_20489877 2_20      0.00000
         1         4 52397 52406         10 2_20493572 2_20526860 2_20      0.00002
         1         4 52407 52416         10 2_20528251 2_20565352 2_20      0.00108
         1         4 52421 52430         10 2_20585382 2_20650721 2_20      0.00000
         1         4 52432 52441         10 2_20668297 2_20709117 2_20      0.00000
         1         4 52444 52453         10 2_20718632 2_20761615 2_20      0.00001
         1         4 52457 52466         10 2_20782044 2_20812344 2_20      0.00000
         1         4 52467 52476         10 2_20814857 2_20858009 2_20      0.00000
         1         4 52477 52486         10 2_20859585 2_20901122 2_20      0.00000
         1         4 52487 52496         10 2_20906324 2_20950398 2_20      0.00000
         1         4 52500 52509         10 2_20975069 2_21010013 2_20      0.00186
         1         4 52510 52519         10 2_21013032 2_21044982 2_21      0.00025
         1         4 52520 52529         10 2_21052019 2_21100605 2_21      0.00000
         1         4 52530 52539         10 2_21105690 2_21147381 2_21      0.00069
         1         4 52540 52549         10 2_21148906 2_21182342 2_21      0.00001
         1         4 52551 52560         10 2_21189029 2_21224324 2_21      0.00000
         1         4 52568 52577         10 2_21255999 2_21276533 2_21      0.00000
         1         4 52578 52587         10 2_21279046 2_21299816 2_21      0.11124
         1         4 52589 52598         10 2_21304610 2_21335880 2_21      0.00479
         1         4 52602 52611         10 2_21347663 2_21375609 2_21      0.00700
         1         4 52612 52621         10 2_21379845 2_21408625 2_21      0.00000
         1         4 52622 52631         10 2_21414611 2_21433507 2_21      0.00000
         1         4 52632 52641         10 2_21434329 2_21448855 2_21      0.00000
         1         4 52642 52651         10 2_21452043 2_21466499 2_21      0.00000
         1         4 52656 52665         10 2_21488316 2_21517364 2_21      0.00002
         1         4 52666 52675         10 2_21518589 2_21555517 2_21      0.00000
         1         4 52676 52685         10 2_21556072 2_21574972 2_21      0.00000
         1         4 52686 52695         10 2_21578157 2_21603267 2_21      0.00000
         1         4 52700 52709         10 2_21630795 2_21642367 2_21      0.00000
         1         4 52714 52723         10 2_21651370 2_21666006 2_21      0.00000
         1         4 52731 52740         10 2_21675692 2_21704778 2_21      0.00000
         1         4 52743 52752         10 2_21733481 2_21758091 2_21      0.00000
         1         4 52761 52770         10 2_21799755 2_21846392 2_21      0.00000
         1         4 52780 52789         10 2_21877850 2_21900812 2_21      0.00001
         1         4 52790 52799         10 2_21902725 2_21915262 2_21      0.00000
         1         4 52805 52814         10 2_21937178 2_21972131 2_21      0.00000
         1         4 52816 52825         10 2_21975267 2_21999506 2_21      0.00000
         1         4 52826 52835         10 2_22002432 2_22039119 2_22      0.00000
         1         4 52842 52851         10 2_22064849 2_22107409 2_22      0.00000
         1         4 52852 52861         10 2_22115501 2_22155812 2_22      0.00000
         1         4 52863 52872         10 2_22162797 2_22221155 2_22      0.00000
         1         4 52882 52891         10 2_22295854 2_22352656 2_22      0.00000
         1         4 52898 52907         10 2_22363679 2_22410788 2_22      0.00000
         1         4 52910 52919         10 2_22425092 2_22455325 2_22      0.00000
         1         4 52926 52935         10 2_22531210 2_22562914 2_22      0.00000
         1         4 52936 52945         10 2_22567518 2_22588619 2_22      0.00000
         1         4 52947 52956         10 2_22599809 2_22638437 2_22      0.00000
         1         4 52957 52966         10 2_22644664 2_22680783 2_22      0.00000
         1         4 52975 52984         10 2_22715178 2_22776345 2_22      0.00000
         1         4 52987 52996         10 2_22790265 2_22856403 2_22      0.00000
         1         4 53004 53013         10 2_22898137 2_22940714 2_22      0.00000
         1         4 53015 53024         10 2_22950262 2_22992874 2_22      0.00000
         1         4 53030 53039         10 2_23025257 2_23058158 2_23      0.00000
         1         4 53040 53049         10 2_23059041 2_23079284 2_23      0.00000
         1         4 53053 53062         10 2_23083655 2_23091680 2_23      0.00000
         1         4 53063 53072         10 2_23093615 2_23137818 2_23      0.00000
         1         4 53073 53082         10 2_23141433 2_23167138 2_23      0.00000
         1         4 53083 53092         10 2_23171383 2_23198438 2_23      0.00000
         1         4 53094 53103         10 2_23201329 2_23242941 2_23      0.00000
         1         4 53106 53115         10 2_23251804 2_23276273 2_23      0.00000
         1         4 53121 53130         10 2_23292782 2_23311383 2_23      0.00000
         1         4 53133 53142         10 2_23316904 2_23331714 2_23      0.00015
         1         4 53149 53158         10 2_23350474 2_23379654 2_23      0.00000
         1         4 53161 53170         10 2_23389982 2_23437291 2_23      0.00000
         1         4 53173 53182         10 2_23455645 2_23484077 2_23      0.00000
         1         4 53187 53196         10 2_23498197 2_23517357 2_23      0.00001
         1         4 53205 53214         10 2_23535335 2_23568562 2_23      0.00000
         1         4 53219 53228         10 2_23578118 2_23591469 2_23      0.00000
         1         4 53229 53238         10 2_23595626 2_23616186 2_23      0.00000
         1         4 53248 53257         10 2_23643579 2_23665021 2_23      0.00000
         1         4 53258 53267         10 2_23668531 2_23688385 2_23      0.00003
         1         4 53269 53278         10 2_23693202 2_23706999 2_23      0.00000
         1         4 53279 53288         10 2_23708007 2_23721720 2_23      0.00000
         1         4 53292 53301         10 2_23725627 2_23736865 2_23      0.00000
         1         4 53307 53316         10 2_23751700 2_23789552 2_23      0.00000
         1         4 53317 53326         10 2_23794022 2_23830165 2_23      0.00005
         1         4 53328 53337         10 2_23835623 2_23863402 2_23      0.00000
         1         4 53342 53351         10 2_23884145 2_23902479 2_23      0.00000
         1         4 53352 53361         10 2_23903418 2_23926395 2_23      0.00000
         1         4 53364 53373         10 2_23933077 2_23965379 2_23      0.00000
         1         4 53374 53383         10 2_23969584 2_24009543 2_23      0.00000
         1         4 53385 53394         10 2_24012731 2_24054062 2_24      0.00000
         1         4 53396 53405         10 2_24062452 2_24109900 2_24      0.00000
         1         4 53415 53424         10 2_24147156 2_24180520 2_24      0.00000
         1         4 53427 53436         10 2_24184880 2_24199777 2_24      0.00000
         1         4 53438 53447         10 2_24208506 2_24230413 2_24      0.00000
         1         4 53448 53457         10 2_24231578 2_24250406 2_24      0.00000
         1         4 53459 53468         10 2_24252024 2_24287113 2_24      0.00000
         1         4 53470 53479         10 2_24293550 2_24311000 2_24      0.00000
         1         4 53482 53491         10 2_24325003 2_24342964 2_24      0.00000
         1         4 53496 53505         10 2_24350788 2_24370186 2_24      0.00000
         1         4 53506 53515         10 2_24371357 2_24393299 2_24      0.00000
         1         4 53517 53526         10 2_24397769 2_24423751 2_24      0.00001
         1         4 53528 53537         10 2_24437700 2_24464421 2_24      0.00000
         1         4 53543 53552         10 2_24472770 2_24503404 2_24      0.00000
         1         4 53553 53562         10 2_24510651 2_24529778 2_24      0.00000
         1         4 53563 53572         10 2_24533049 2_24551251 2_24      0.00000
         1         4 53578 53587         10 2_24560562 2_24578617 2_24      0.00000
         1         4 53597 53606         10 2_24625885 2_24677262 2_24      0.00000
         1         4 53607 53616         10 2_24681418 2_24729515 2_24      0.00000
         1         4 53618 53627         10 2_24737161 2_24788448 2_24      0.00000
         1         4 53628 53637         10 2_24793623 2_24836322 2_24      0.00000
         1         4 53639 53648         10 2_24847938 2_24910182 2_24      0.00000
         1         4 53649 53658         10 2_24910944 2_24939225 2_24      0.00000
         1         4 53659 53668         10 2_24941791 2_24986564 2_24      0.00000
         1         4 53676 53685         10 2_25035768 2_25073903 2_25      0.00000
         1         4 53686 53695         10 2_25084763 2_25138421 2_25      0.00002
         1         4 53696 53705         10 2_25144241 2_25202427 2_25      0.00000
         1         4 53707 53716         10 2_25215562 2_25259264 2_25      0.00000
         1         4 53725 53734         10 2_25311068 2_25350079 2_25      0.00000
         1         4 53740 53749         10 2_25378686 2_25414092 2_25      0.00000
         1         4 53756 53765         10 2_25438405 2_25475759 2_25      0.00000
         1         4 53767 53776         10 2_25486328 2_25526934 2_25      0.00000
         1         4 53778 53787         10 2_25538438 2_25573841 2_25      0.00000
         1         4 53788 53797         10 2_25576748 2_25593003 2_25      0.00000
         1         4 53798 53807         10 2_25596953 2_25616231 2_25      0.00000
         1         4 53808 53817         10 2_25617196 2_25644413 2_25      0.00000
         1         4 53818 53827         10 2_25647063 2_25665480 2_25      0.00000
         1         4 53829 53838         10 2_25670264 2_25689813 2_25      0.00000
         1         4 53844 53853         10 2_25704298 2_25731123 2_25      0.00000
         1         4 53862 53871         10 2_25757605 2_25776881 2_25      0.00000
         1         4 53880 53889         10 2_25794277 2_25807492 2_25      0.00000
         1         4 53891 53900         10 2_25809249 2_25831644 2_25      0.00000
         1         4 53902 53911         10 2_25847893 2_25884328 2_25      0.00000
         1         4 53918 53927         10 2_25896774 2_25926404 2_25      0.00001
         1         4 53935 53944         10 2_25939123 2_25963920 2_25      0.00018
         1         4 53947 53956         10 2_25967587 2_25980976 2_25      0.00000
         1         4 53959 53968         10 2_25986133 2_26006634 2_25      0.00000
         1         4 53969 53978         10 2_26007780 2_26025789 2_26      0.00000
         1         4 53980 53989         10 2_26035549 2_26088758 2_26      0.00000
         1         4 53996 54005         10 2_26101156 2_26125030 2_26      0.00000
         1         4 54011 54020         10 2_26149402 2_26177158 2_26      0.00001
         1         4 54022 54031         10 2_26180782 2_26204768 2_26      0.00000
         1         4 54033 54042         10 2_26206023 2_26219578 2_26      0.00000
         1         4 54048 54057         10 2_26229948 2_26256454 2_26      0.00000
         1         4 54060 54069         10 2_26260602 2_26276839 2_26      0.00000
         1         4 54072 54081         10 2_26279858 2_26291885 2_26      0.00000
         1         4 54083 54092         10 2_26293802 2_26313342 2_26      0.00000
         1         4 54096 54105         10 2_26318024 2_26333469 2_26      0.00000
         1         4 54106 54115         10 2_26338260 2_26363239 2_26      0.00000
         1         4 54116 54125         10 2_26366935 2_26404410 2_26      0.00000
         1         4 54126 54135         10 2_26407371 2_26439914 2_26      0.00088
         1         4 54145 54154         10 2_26489740 2_26536658 2_26      0.00000
         1         4 54163 54172         10 2_26574084 2_26608055 2_26      0.00000
         1         4 54173 54182         10 2_26613657 2_26647403 2_26      0.00000
         1         4 54183 54192         10 2_26653638 2_26729571 2_26      0.00000
         1         4 54198 54207         10 2_26758996 2_26788781 2_26      0.00000
         1         4 54217 54226         10 2_26818391 2_26846739 2_26      0.00000
         1         4 54229 54238         10 2_26853825 2_26868313 2_26      0.00000
         1         4 54242 54251         10 2_26886410 2_26929992 2_26      0.00000
         1         4 54257 54266         10 2_26951233 2_26983775 2_26      0.00000
         1         4 54276 54285         10 2_27002523 2_27013033 2_27      0.00000
         1         4 54292 54301         10 2_27025136 2_27036653 2_27      0.00004
         1         4 54308 54317         10 2_27053431 2_27067832 2_27      0.00000
         1         4 54322 54331         10 2_27071764 2_27104569 2_27      0.00012
         1         4 54332 54341         10 2_27109151 2_27120077 2_27      0.00000
         1         4 54342 54351         10 2_27121737 2_27165137 2_27      0.00000
         1         4 54356 54365         10 2_27180229 2_27204078 2_27      0.00000
         1         4 54369 54378         10 2_27220753 2_27246664 2_27      0.00006
         1         4 54384 54393         10 2_27272032 2_27311983 2_27      0.00000
         1         4 54402 54411         10 2_27336021 2_27346042 2_27      0.00000
         1         4 54413 54422         10 2_27348915 2_27356035 2_27      0.00018
         1         4 54428 54437         10 2_27363242 2_27396750 2_27      0.00000
         1         4 54438 54447         10 2_27403478 2_27436353 2_27      0.00000
         1         4 54456 54465         10 2_27458064 2_27477620 2_27      0.00000
         1         4 54472 54481         10 2_27491054 2_27513073 2_27      0.00000
         1         4 54482 54491         10 2_27514419 2_27545682 2_27      0.00000
         1         4 54493 54502         10 2_27577547 2_27608262 2_27      0.00000
         1         4 54506 54515         10 2_27627505 2_27642816 2_27      0.00017
         1         4 54524 54533         10 2_27654992 2_27662959 2_27      0.00000
         1         4 54534 54543         10 2_27663657 2_27682992 2_27      0.00002
         1         4 54553 54562         10 2_27718977 2_27736785 2_27      0.00893
         1         4 54568 54577         10 2_27744807 2_27758087 2_27      0.00000
         1         4 54579 54588         10 2_27761516 2_27774208 2_27      0.00000
         1         4 54597 54606         10 2_27789891 2_27816051 2_27      0.00000
         1         4 54612 54621         10 2_27829808 2_27858027 2_27      0.00000
         1         4 54624 54633         10 2_27862572 2_27895570 2_27      0.00000
         1         4 54635 54644         10 2_27915549 2_27950681 2_27      0.00000
         1         4 54649 54658         10 2_27980662 2_28012303 2_27      0.00000
         1         4 54665 54674         10 2_28021975 2_28055848 2_28      0.00000
         1         4 54679 54688         10 2_28070546 2_28099959 2_28      0.00000
         1         4 54692 54701         10 2_28109151 2_28142923 2_28      0.00000
         1         4 54706 54715         10 2_28162392 2_28193079 2_28      0.00000
         1         4 54720 54729         10 2_28206184 2_28225874 2_28      0.00000
         1         4 54730 54739         10 2_28232545 2_28255680 2_28      0.00000
         1         4 54749 54758         10 2_28283672 2_28310926 2_28      0.00000
         1         4 54764 54773         10 2_28326027 2_28339902 2_28      0.00000
         1         4 54779 54788         10 2_28358164 2_28378793 2_28      0.00000
         1         4 54789 54798         10 2_28381762 2_28406332 2_28      0.00000
         1         4 54799 54808         10 2_28407314 2_28429693 2_28      0.00002
         1         4 54817 54826         10 2_28442576 2_28455271 2_28      0.00000
         1         4 54828 54837         10 2_28459881 2_28489088 2_28      0.00000
         1         4 54840 54849         10 2_28492886 2_28507296 2_28      0.00000
         1         4 54850 54859         10 2_28507934 2_28518174 2_28      0.00000
         1         4 54860 54869         10 2_28520945 2_28557276 2_28      0.00000
         1         4 54870 54879         10 2_28561029 2_28580839 2_28      0.00003
         1         4 54880 54889         10 2_28583569 2_28621882 2_28      0.00000
         1         4 54895 54904         10 2_28645184 2_28683851 2_28      0.00000
         1         4 54906 54915         10 2_28692603 2_28736333 2_28      0.00000
         1         4 54919 54928         10 2_28770268 2_28828306 2_28      0.00000
         1         4 54932 54941         10 2_28833850 2_28844530 2_28      0.00000
         1         4 54943 54952         10 2_28852828 2_28908081 2_28      0.00000
         1         4 54958 54967         10 2_28932563 2_28960189 2_28      0.00000
         1         4 54976 54985         10 2_28996648 2_29026464 2_28      0.00427
         1         4 54986 54995         10 2_29027343 2_29054884 2_29      0.00000
         1         4 54999 55008         10 2_29060129 2_29082851 2_29      0.00000
         1         4 55009 55018         10 2_29085867 2_29103650 2_29      0.00000
         1         4 55019 55028         10 2_29104968 2_29142220 2_29      0.00089
         1         4 55032 55041         10 2_29151136 2_29174056 2_29      0.00096
         1         4 55050 55059         10 2_29198145 2_29215002 2_29      0.00000
         1         4 55060 55069         10 2_29217278 2_29264061 2_29      0.00000
         1         4 55074 55083         10 2_29273795 2_29298637 2_29      0.00000
         1         4 55087 55096         10 2_29307365 2_29332419 2_29      0.00037
         1         4 55097 55106         10 2_29333407 2_29346634 2_29      0.00000
         1         4 55108 55117         10 2_29349060 2_29374132 2_29      0.00003
         1         4 55125 55134         10 2_29387992 2_29398030 2_29      0.00000
         1         4 55139 55148         10 2_29406933 2_29441609 2_29      0.00000
         1         4 55150 55159         10 2_29457124 2_29485468 2_29      0.00000
         1         4 55165 55174         10 2_29496412 2_29519542 2_29      0.00000
         1         4 55175 55184         10 2_29526384 2_29582676 2_29      0.00000
         1         4 55187 55196         10 2_29597273 2_29637916 2_29      0.00000
         1         4 55204 55213         10 2_29684070 2_29734093 2_29      0.00000
         1         4 55214 55223         10 2_29752310 2_29807002 2_29      0.00000
         1         4 55225 55234         10 2_29811783 2_29832745 2_29      0.00000
         1         4 55236 55245         10 2_29846030 2_29893086 2_29      0.00000
         1         4 55252 55261         10 2_29919184 2_29945578 2_29      0.00000
         1         4 55262 55271         10 2_29948707 2_29962999 2_29      0.00000
         1         4 55279 55288         10 2_29987803 2_29996086 2_29      0.00000
         1         4 55289 55298         10 2_29998614 2_30009859 2_29      0.00001
         1         4 55300 55309         10 2_30011666 2_30032067 2_30      0.00000
         1         4 55310 55319         10 2_30038272 2_30054410 2_30      0.00000
         1         4 55325 55334         10 2_30067749 2_30078565 2_30      0.00001
         1         4 55341 55350         10 2_30093918 2_30104228 2_30      0.13061
         1         4 55351 55360         10 2_30105062 2_30131000 2_30      0.00000
         1         4 55361 55370         10 2_30132632 2_30157601 2_30      0.00000
         1         4 55372 55381         10 2_30161407 2_30188718 2_30      0.00026
         1         4 55383 55392         10 2_30192779 2_30218629 2_30      0.00000
         1         4 55393 55402         10 2_30223350 2_30252024 2_30      0.00000
         1         4 55408 55417         10 2_30274538 2_30312691 2_30      0.00000
         1         4 55427 55436         10 2_30330777 2_30353889 2_30      0.00000
         1         4 55440 55449         10 2_30369211 2_30388457 2_30      0.00000
         1         4 55456 55465         10 2_30399429 2_30411561 2_30      0.00000
         1         4 55471 55480         10 2_30419460 2_30440519 2_30      0.00000
         1         4 55482 55491         10 2_30444387 2_30467783 2_30      0.00000
         1         4 55492 55501         10 2_30468871 2_30476620 2_30      0.00000
         1         4 55504 55513         10 2_30481073 2_30524743 2_30      0.00000
         1         4 55514 55523         10 2_30528677 2_30559165 2_30      0.00000
         1         4 55526 55535         10 2_30572095 2_30593832 2_30      0.00000
         1         4 55542 55551         10 2_30607947 2_30640051 2_30      0.00009
         1         4 55553 55562         10 2_30652088 2_30678582 2_30      0.00000
         1         4 55565 55574         10 2_30680935 2_30697793 2_30      0.00003
         1         4 55578 55587         10 2_30708186 2_30728946 2_30      0.00000
         1         4 55589 55598         10 2_30732277 2_30758966 2_30      0.00000
         1         4 55600 55609         10 2_30763736 2_30798171 2_30      0.00000
         1         4 55618 55627         10 2_30821487 2_30847393 2_30      0.00000
         1         4 55628 55637         10 2_30850481 2_30882775 2_30      0.00000
         1         4 55638 55647         10 2_30883656 2_30904363 2_30      0.00000
         1         4 55655 55664         10 2_30915686 2_30958938 2_30      0.00000
         1         4 55665 55674         10 2_30962030 2_30992555 2_30      0.00008
         1         4 55679 55688         10 2_31018635 2_31032862 2_31      0.00001
         1         4 55697 55706         10 2_31062360 2_31078976 2_31      0.00001
         1         4 55714 55723         10 2_31093247 2_31112142 2_31      0.00000
         1         4 55728 55737         10 2_31120139 2_31136624 2_31      0.00003
         1         4 55740 55749         10 2_31142702 2_31169820 2_31      0.00000
         1         4 55750 55759         10 2_31173104 2_31195297 2_31      0.00001
         1         4 55765 55774         10 2_31213385 2_31231486 2_31      0.00009
         1         4 55784 55793         10 2_31246596 2_31273955 2_31      0.00001
         1         4 55796 55805         10 2_31282511 2_31305175 2_31      0.00000
         1         4 55809 55818         10 2_31313756 2_31333475 2_31      0.00000
         1         4 55826 55835         10 2_31359004 2_31388589 2_31      0.00000
         1         4 55841 55850         10 2_31400501 2_31418749 2_31      0.00003
         1         4 55853 55862         10 2_31425161 2_31454337 2_31      0.00000
         1         4 55872 55881         10 2_31487166 2_31507071 2_31      0.00000
         1         4 55882 55891         10 2_31515457 2_31545997 2_31      0.00000
         1         4 55894 55903         10 2_31554148 2_31576786 2_31      0.00000
         1         4 55907 55916         10 2_31592537 2_31616219 2_31      0.00000
         1         4 55918 55927         10 2_31624670 2_31647578 2_31      0.00000
         1         4 55928 55937         10 2_31651983 2_31674759 2_31      0.00000
         1         4 55942 55951         10 2_31688159 2_31710000 2_31      0.00000
         1         4 55952 55961         10 2_31723014 2_31747860 2_31      0.00000
         1         4 55962 55971         10 2_31751340 2_31764348 2_31      0.00000
         1         4 55977 55986         10 2_31771246 2_31808260 2_31      0.00000
         1         4 55987 55996         10 2_31811132 2_31853745 2_31      0.00000
         1         4 55997 56006         10 2_31856774 2_31897728 2_31      0.00014
         1         4 56007 56016         10 2_31901296 2_31943368 2_31      0.00056
         1         4 56017 56026         10 2_31951183 2_31981494 2_31      0.00000
         1         4 56033 56042         10 2_32019102 2_32072121 2_32      0.00034
         1         4 56044 56053         10 2_32081854 2_32117575 2_32      0.00001
         1         4 56054 56063         10 2_32120749 2_32163195 2_32      0.00018
         1         4 56064 56073         10 2_32166508 2_32214197 2_32      0.00000
         1         4 56075 56084         10 2_32228180 2_32260337 2_32      0.00000
         1         4 56087 56096         10 2_32269709 2_32309352 2_32      0.00000
         1         4 56098 56107         10 2_32314228 2_32342580 2_32      0.00000
         1         4 56108 56117         10 2_32343747 2_32365549 2_32      0.00000
         1         4 56118 56127         10 2_32369420 2_32391158 2_32      0.00000
         1         4 56131 56140         10 2_32416782 2_32466647 2_32      0.00000
         1         4 56147 56156         10 2_32501033 2_32533381 2_32      0.00000
         1         4 56157 56166         10 2_32538029 2_32603886 2_32      0.00000
         1         4 56169 56178         10 2_32613426 2_32676289 2_32      0.00000
         1         4 56179 56188         10 2_32683000 2_32726015 2_32      0.00000
         1         4 56198 56207         10 2_32754124 2_32780486 2_32      0.00000
         1         4 56214 56223         10 2_32791742 2_32821478 2_32      0.00064
         1         4 56229 56238         10 2_32839532 2_32867096 2_32      0.00075
         1         4 56248 56257         10 2_32926383 2_32956349 2_32      0.00000
         1         4 56260 56269         10 2_32966787 2_33001213 2_32      0.00000
         1         4 56279 56288         10 2_33043109 2_33085743 2_33      0.00001
         1         4 56294 56303         10 2_33096042 2_33112629 2_33      0.00000
         1         4 56304 56313         10 2_33114073 2_33136861 2_33      0.00000
         1         4 56314 56323         10 2_33138898 2_33172993 2_33      0.00000
         1         4 56325 56334         10 2_33182796 2_33216548 2_33      0.00000
         1         4 56337 56346         10 2_33231010 2_33276921 2_33      0.00000
         1         4 56351 56360         10 2_33283740 2_33314961 2_33      0.00000
         1         4 56363 56372         10 2_33331650 2_33349779 2_33      0.00001
         1         4 56376 56385         10 2_33367945 2_33401002 2_33      0.00000
         1         4 56387 56396         10 2_33408711 2_33432211 2_33      0.00016
         1         4 56402 56411         10 2_33441199 2_33461587 2_33      0.00000
         1         4 56417 56426         10 2_33485913 2_33523124 2_33      0.00000
         1         4 56427 56436         10 2_33526543 2_33575452 2_33      0.00000
         1         4 56438 56447         10 2_33584980 2_33612362 2_33      0.00000
         1         4 56452 56461         10 2_33629252 2_33662911 2_33      0.00000
         1         4 56465 56474         10 2_33678860 2_33691650 2_33      0.00000
         1         4 56476 56485         10 2_33694257 2_33732443 2_33      0.00000
         1         4 56486 56495         10 2_33736530 2_33773099 2_33      0.00000
         1         4 56497 56506         10 2_33775439 2_33802680 2_33      0.00000
         1         4 56507 56516         10 2_33804379 2_33858117 2_33      0.00000
         1         4 56525 56534         10 2_33892875 2_33913867 2_33      0.00000
         1         4 56535 56544         10 2_33916021 2_33931798 2_33      0.00000
         1         4 56545 56554         10 2_33932780 2_33949994 2_33      0.00000
         1         4 56556 56565         10 2_33953048 2_33980847 2_33      0.00000
         1         4 56574 56583         10 2_34014641 2_34041699 2_34      0.00000
         1         4 56586 56595         10 2_34047343 2_34065372 2_34      0.00001
         1         4 56596 56605         10 2_34068381 2_34092427 2_34      0.00000
         1         4 56613 56622         10 2_34132494 2_34171312 2_34      0.00000
         1         4 56631 56640         10 2_34203513 2_34228200 2_34      0.00000
         1         4 56647 56656         10 2_34252605 2_34288227 2_34      0.00000
         1         4 56657 56666         10 2_34290166 2_34310335 2_34      0.00000
         1         4 56672 56681         10 2_34326596 2_34349495 2_34      0.00000
         1         4 56683 56692         10 2_34351975 2_34366574 2_34      0.00002
         1         4 56693 56702         10 2_34368031 2_34397196 2_34      0.00000
         1         4 56712 56721         10 2_34421219 2_34447391 2_34      0.00000
         1         4 56722 56731         10 2_34448474 2_34462101 2_34      0.00000
         1         4 56740 56749         10 2_34483617 2_34502822 2_34      0.00008
         1         4 56750 56759         10 2_34506586 2_34528063 2_34      0.00001
         1         4 56761 56770         10 2_34537333 2_34561748 2_34      0.00000
         1         4 56775 56784         10 2_34572174 2_34590908 2_34      0.00000
         1         4 56785 56794         10 2_34592366 2_34601301 2_34      0.00001
         1         4 56804 56813         10 2_34612774 2_34632028 2_34      0.00000
         1         4 56817 56826         10 2_34645596 2_34673859 2_34      0.00772
         1         4 56827 56836         10 2_34675738 2_34709686 2_34      0.00000
         1         4 56843 56852         10 2_34742010 2_34772737 2_34      0.00000
         1         4 56854 56863         10 2_34781989 2_34798213 2_34      0.00000
         1         4 56868 56877         10 2_34828740 2_34871311 2_34      0.00000
         1         4 56878 56887         10 2_34874894 2_34924187 2_34      0.00000
         1         4 56888 56897         10 2_34929230 2_34955867 2_34      0.00000
         1         4 56904 56913         10 2_34983002 2_35036081 2_34      0.00001
         1         4 56917 56926         10 2_35051055 2_35097831 2_35      0.00001
         1         4 56927 56936         10 2_35104615 2_35158879 2_35      0.00000
         1         4 56942 56951         10 2_35179130 2_35220795 2_35      0.00001
         1         4 56956 56965         10 2_35247208 2_35294957 2_35      0.00000
         1         4 56969 56978         10 2_35315086 2_35347907 2_35      0.00537
         1         4 56981 56990         10 2_35368331 2_35397218 2_35      0.00093
         1         4 56994 57003         10 2_35403706 2_35446252 2_35      0.00000
         1         4 57007 57016         10 2_35466121 2_35517532 2_35      0.00104
         1         4 57018 57027         10 2_35526938 2_35574833 2_35      0.00000
         1         4 57030 57039         10 2_35587015 2_35627888 2_35      0.00000
         1         4 57042 57051         10 2_35633375 2_35654518 2_35      0.00000
         1         4 57059 57068         10 2_35675365 2_35694719 2_35      0.00000
         1         4 57072 57081         10 2_35699242 2_35720444 2_35      0.00000
         1         4 57085 57094         10 2_35734106 2_35772479 2_35      0.00000
         1         4 57096 57105         10 2_35787853 2_35835476 2_35      0.00000
         1         4 57107 57116         10 2_35842823 2_35880237 2_35      0.00000
         1         4 57120 57129         10 2_35890776 2_35904478 2_35      0.00000
         1         4 57130 57139         10 2_35908203 2_35936557 2_35      0.00000
         1         4 57142 57151         10 2_35949313 2_35975317 2_35      0.00000
         1         4 57158 57167         10 2_35986005 2_35996099 2_35      0.00000
         1         4 57173 57182         10 2_36014648 2_36048543 2_36      0.00001
         1         4 57187 57196         10 2_36070098 2_36105735 2_36      0.00000
         1         4 57199 57208         10 2_36117300 2_36147460 2_36      0.00000
         1         4 57217 57226         10 2_36161186 2_36185052 2_36      0.00000
         1         4 57230 57239         10 2_36193883 2_36228793 2_36      0.00000
         1         4 57245 57254         10 2_36242030 2_36264215 2_36      0.00000
         1         4 57256 57265         10 2_36273999 2_36299817 2_36      0.00000
         1         4 57272 57281         10 2_36325746 2_36353347 2_36      0.00000
         1         4 57291 57300         10 2_36377897 2_36401854 2_36      0.00000
         1         4 57307 57316         10 2_36429017 2_36448282 2_36      0.00000
         1         4 57317 57326         10 2_36450682 2_36483235 2_36      0.00000
         1         4 57330 57339         10 2_36492748 2_36526561 2_36      0.00000
         1         4 57343 57352         10 2_36544222 2_36570379 2_36      0.00000
         1         4 57359 57368         10 2_36589965 2_36642811 2_36      0.00006
         1         4 57370 57379         10 2_36651845 2_36695661 2_36      0.00001
         1         4 57381 57390         10 2_36700946 2_36751654 2_36      0.00003
         1         4 57398 57407         10 2_36797285 2_36841417 2_36      0.00001
         1         4 57416 57425         10 2_36912698 2_36948566 2_36      0.00002
         1         4 57426 57435         10 2_36951221 2_36992390 2_36      0.00000
         1         4 57441 57450         10 2_37008280 2_37037863 2_37      0.00001
         1         4 57457 57466         10 2_37059922 2_37099001 2_37      0.00000
         1         4 57470 57479         10 2_37111633 2_37164228 2_37      0.00000
         1         4 57480 57489         10 2_37169823 2_37216504 2_37      0.00000
         1         4 57490 57499         10 2_37222299 2_37260745 2_37      0.00000
         1         4 57503 57512         10 2_37274534 2_37300043 2_37      0.00000
         1         4 57514 57523         10 2_37308916 2_37349126 2_37      0.00000
         1         4 57524 57533         10 2_37355214 2_37395522 2_37      0.00000
         1         4 57536 57545         10 2_37403431 2_37448367 2_37      0.00002
         1         4 57547 57556         10 2_37456276 2_37498570 2_37      0.00000
         1         4 57557 57566         10 2_37505326 2_37565930 2_37      0.00113
         1         4 57567 57576         10 2_37569818 2_37629543 2_37      0.00000
         1         4 57584 57593         10 2_37657464 2_37675264 2_37      0.00249
         1         4 57596 57605         10 2_37679732 2_37702062 2_37      0.00000
         1         4 57606 57615         10 2_37703498 2_37752146 2_37      0.00000
         1         4 57616 57625         10 2_37755929 2_37767612 2_37      0.00000
         1         4 57632 57641         10 2_37775602 2_37848395 2_37      0.00000
         1         4 57648 57657         10 2_37909919 2_37927261 2_37      0.00001
         1         4 57659 57668         10 2_37940972 2_38010291 2_37      0.00000
         1         4 57675 57684         10 2_38075007 2_38128107 2_38      0.00000
         1         4 57688 57697         10 2_38141778 2_38180066 2_38      0.00000
         1         4 57702 57711         10 2_38200613 2_38243532 2_38      0.00000
         1         4 57712 57721         10 2_38248483 2_38287740 2_38      0.00000
         1         4 57723 57732         10 2_38293345 2_38330053 2_38      0.00000
         1         4 57733 57742         10 2_38334498 2_38343188 2_38      0.00078
         1         4 57744 57753         10 2_38350032 2_38388150 2_38      0.00000
         1         4 57756 57765         10 2_38390533 2_38403627 2_38      0.00000
         1         4 57766 57775         10 2_38407663 2_38428776 2_38      0.00001
         1         4 57777 57786         10 2_38431529 2_38447788 2_38      0.00000
         1         4 57794 57803         10 2_38462144 2_38484040 2_38      0.00000
         1         4 57807 57816         10 2_38502276 2_38525454 2_38      0.00000
         1         4 57819 57828         10 2_38535752 2_38578506 2_38      0.00005
         1         4 57830 57839         10 2_38581319 2_38626189 2_38      0.00000
         1         4 57841 57850         10 2_38632690 2_38668859 2_38      0.00000
         1         4 57851 57860         10 2_38670519 2_38690535 2_38      0.00000
         1         4 57869 57878         10 2_38711234 2_38761094 2_38      0.00000
         1         4 57886 57895         10 2_38783835 2_38794859 2_38      0.00037
         1         4 57896 57905         10 2_38795508 2_38804898 2_38      0.00000
         1         4 57914 57923         10 2_38816759 2_38834231 2_38      0.00000
         1         4 57924 57933         10 2_38835192 2_38847500 2_38      0.00000
         1         4 57934 57943         10 2_38850728 2_38890884 2_38      0.00000
         1         4 57947 57956         10 2_38908651 2_38928152 2_38      0.00000
         1         4 57957 57966         10 2_38929102 2_38951224 2_38      0.00000
         1         4 57969 57978         10 2_38954137 2_38995348 2_38      0.00008
         1         4 57979 57988         10 2_39001134 2_39031524 2_39      0.00000
         1         4 57992 58001         10 2_39050671 2_39070113 2_39      0.00000
         1         4 58011 58020         10 2_39097982 2_39122538 2_39      0.00000
         1         4 58021 58030         10 2_39124647 2_39142716 2_39      0.00000
         1         4 58031 58040         10 2_39150946 2_39177456 2_39      0.00000
         1         4 58041 58050         10 2_39184602 2_39207782 2_39      0.00000
         1         4 58051 58060         10 2_39208850 2_39238178 2_39      0.00000
         1         4 58061 58070         10 2_39239384 2_39291362 2_39      0.00000
         1         4 58080 58089         10 2_39330327 2_39369453 2_39      0.00000
         1         4 58090 58099         10 2_39375590 2_39439982 2_39      0.00000
         1         4 58102 58111         10 2_39451654 2_39511079 2_39      0.00002
         1         4 58119 58128         10 2_39582217 2_39645289 2_39      0.00001
         1         4 58129 58138         10 2_39648566 2_39707760 2_39      0.00000
         1         4 58139 58148         10 2_39709004 2_39761786 2_39      0.00000
         1         4 58158 58167         10 2_39777901 2_39812317 2_39      0.00000
         1         4 58168 58177         10 2_39813500 2_39865570 2_39      0.00046
         1         4 58182 58191         10 2_39893023 2_39937548 2_39      0.00000
         1         4 58192 58201         10 2_39945748 2_39974390 2_39      0.00000
         1         4 58210 58219         10 2_40019181 2_40069616 2_40      0.00000
         1         4 58220 58229         10 2_40071194 2_40105952 2_40      0.00000
         1         4 58230 58239         10 2_40117916 2_40140327 2_40      0.00000
         1         4 58242 58251         10 2_40151358 2_40212912 2_40      0.00000
         1         4 58252 58261         10 2_40217686 2_40271162 2_40      0.00000
         1         4 58262 58271         10 2_40272075 2_40305452 2_40      0.00000
         1         4 58273 58282         10 2_40306978 2_40337325 2_40      0.00000
         1         4 58288 58297         10 2_40375491 2_40421855 2_40      0.00000
         1         4 58298 58307         10 2_40426196 2_40475218 2_40      0.00000
         1         4 58309 58318         10 2_40487899 2_40509808 2_40      0.00000
         1         4 58320 58329         10 2_40512532 2_40543033 2_40      0.00001
         1         4 58331 58340         10 2_40553233 2_40592689 2_40      0.00000
         1         4 58341 58350         10 2_40595859 2_40647925 2_40      0.00000
         1         4 58353 58362         10 2_40665440 2_40691364 2_40      0.00000
         1         4 58366 58375         10 2_40706183 2_40750417 2_40      0.00000
         1         4 58376 58385         10 2_40753419 2_40771254 2_40      0.00000
         1         4 58395 58404         10 2_40829994 2_40885718 2_40      0.00000
         1         4 58414 58423         10 2_40932805 2_40953678 2_40      0.00000
         1         4 58424 58433         10 2_40955280 2_40998591 2_40      0.00002
         1         4 58441 58450         10 2_41033684 2_41061315 2_41      0.00091
         1         4 58451 58460         10 2_41062083 2_41098156 2_41      0.00297
         1         4 58463 58472         10 2_41125455 2_41165564 2_41      0.00001
         1         4 58473 58482         10 2_41178146 2_41244785 2_41      0.00030
         1         4 58483 58492         10 2_41251021 2_41282447 2_41      0.00000
         1         4 58496 58505         10 2_41312276 2_41341391 2_41      0.00000
         1         4 58508 58517         10 2_41344954 2_41357715 2_41      0.00000
         1         4 58525 58534         10 2_41394853 2_41420518 2_41      0.00000
         1         4 58536 58545         10 2_41421738 2_41441993 2_41      0.00000
         1         4 58552 58561         10 2_41459617 2_41488041 2_41      0.00006
         1         4 58565 58574         10 2_41499664 2_41543053 2_41      0.00000
         1         4 58575 58584         10 2_41547521 2_41577108 2_41      0.05082
         1         4 58591 58600         10 2_41618932 2_41651866 2_41      0.00009
         1         4 58601 58610         10 2_41668753 2_41691824 2_41      0.00000
         1         4 58612 58621         10 2_41696846 2_41724313 2_41      0.00000
         1         4 58623 58632         10 2_41732877 2_41790562 2_41      0.00006
         1         4 58640 58649         10 2_41822337 2_41853231 2_41      0.00019
         1         4 58650 58659         10 2_41856311 2_41880760 2_41      0.00259
         1         4 58661 58670         10 2_41888072 2_41931771 2_41      0.00000
         1         4 58680 58689         10 2_41984414 2_42018169 2_41      0.00000
         1         4 58692 58701         10 2_42035123 2_42074259 2_42      0.00002
         1         4 58703 58712         10 2_42081873 2_42122690 2_42      0.00011
         1         4 58714 58723         10 2_42128383 2_42151610 2_42      0.00001
         1         4 58724 58733         10 2_42152449 2_42174239 2_42      0.00003
         1         4 58734 58743         10 2_42175223 2_42202251 2_42      0.00000
         1         4 58749 58758         10 2_42224666 2_42246390 2_42      0.00000
         1         4 58760 58769         10 2_42254744 2_42293689 2_42      0.00000
         1         4 58770 58779         10 2_42294396 2_42336766 2_42      0.00000
         1         4 58780 58789         10 2_42341295 2_42363395 2_42      0.00000
         1         4 58791 58800         10 2_42368550 2_42393742 2_42      0.00000
         1         4 58803 58812         10 2_42397362 2_42424807 2_42      0.00000
         1         4 58816 58825         10 2_42440822 2_42473387 2_42      0.00000
         1         4 58827 58836         10 2_42478738 2_42518922 2_42      0.00001
         1         4 58838 58847         10 2_42528306 2_42571432 2_42      0.00000
         1         4 58851 58860         10 2_42575945 2_42590387 2_42      0.00000
         1         4 58861 58870         10 2_42593591 2_42623533 2_42      0.00008
         1         4 58871 58880         10 2_42628152 2_42672206 2_42      0.00000
         1         4 58882 58891         10 2_42681300 2_42712551 2_42      0.00000
         1         4 58892 58901         10 2_42718780 2_42754323 2_42      0.00000
         1         4 58910 58919         10 2_42776194 2_42815136 2_42      0.00000
         1         4 58920 58929         10 2_42821137 2_42870372 2_42      0.00000
         1         4 58933 58942         10 2_42890685 2_42924682 2_42      0.00000
         1         4 58943 58952         10 2_42929914 2_42985328 2_42      0.00019
         1         4 58953 58962         10 2_42986202 2_43021497 2_42      0.00000
         1         4 58969 58978         10 2_43039186 2_43060914 2_43      0.00000
         1         4 58979 58988         10 2_43063037 2_43096931 2_43      0.00000
         1         4 58989 58998         10 2_43101022 2_43119766 2_43      0.00000
         1         4 59008 59017         10 2_43137897 2_43195760 2_43      0.00000
         1         4 59018 59027         10 2_43201721 2_43257702 2_43      0.00000
         1         4 59028 59037         10 2_43261667 2_43299746 2_43      0.00000
         1         4 59040 59049         10 2_43330128 2_43365122 2_43      0.00000
         1         4 59050 59059         10 2_43367798 2_43390418 2_43      0.00000
         1         4 59060 59069         10 2_43393146 2_43425698 2_43      0.00000
         1         4 59071 59080         10 2_43430303 2_43458347 2_43      0.00000
         1         4 59081 59090         10 2_43460462 2_43486850 2_43      0.00000
         1         4 59091 59100         10 2_43488810 2_43517101 2_43      0.00000
         1         4 59103 59112         10 2_43519944 2_43529249 2_43      0.00000
         1         4 59115 59124         10 2_43537615 2_43581000 2_43      0.00000
         1         4 59125 59134         10 2_43584681 2_43633325 2_43      0.00000
         1         4 59135 59144         10 2_43638540 2_43677233 2_43      0.00000
         1         4 59151 59160         10 2_43688733 2_43714131 2_43      0.00000
         1         4 59164 59173         10 2_43718392 2_43751753 2_43      0.00000
         1         4 59179 59188         10 2_43777908 2_43803548 2_43      0.00000
         1         4 59191 59200         10 2_43810971 2_43825806 2_43      0.00000
         1         4 59201 59210         10 2_43830640 2_43856115 2_43      0.00000
         1         4 59214 59223         10 2_43869509 2_43903536 2_43      0.00000
         1         4 59224 59233         10 2_43904622 2_43927268 2_43      0.00000
         1         4 59242 59251         10 2_43957057 2_43973183 2_43      0.00000
         1         4 59252 59261         10 2_43974240 2_43998483 2_43      0.00000
         1         4 59262 59271         10 2_44000191 2_44017164 2_44      0.00000
         1         4 59281 59290         10 2_44028982 2_44051282 2_44      0.00000
         1         4 59291 59300         10 2_44056831 2_44090373 2_44      0.00000
         1         4 59302 59311         10 2_44096831 2_44134064 2_44      0.00000
         1         4 59312 59321         10 2_44137517 2_44178943 2_44      0.00000
         1         4 59329 59338         10 2_44201070 2_44236066 2_44      0.00000
         1         4 59347 59356         10 2_44249025 2_44261047 2_44      0.00000
         1         4 59357 59366         10 2_44262082 2_44279054 2_44      0.00000
         1         4 59374 59383         10 2_44299019 2_44316572 2_44      0.00000
         1         4 59384 59393         10 2_44317083 2_44343698 2_44      0.00038
         1         4 59394 59403         10 2_44346373 2_44375016 2_44      0.00000
         1         4 59405 59414         10 2_44381371 2_44408594 2_44      0.00000
         1         4 59415 59424         10 2_44412393 2_44438270 2_44      0.00000
         1         4 59425 59434         10 2_44441365 2_44470172 2_44      0.00000
         1         4 59437 59446         10 2_44476369 2_44492207 2_44      0.00000
         1         4 59447 59456         10 2_44495828 2_44526285 2_44      0.00000
         1         4 59465 59474         10 2_44556297 2_44597800 2_44      0.00000
         1         4 59476 59485         10 2_44605916 2_44641682 2_44      0.00000
         1         4 59492 59501         10 2_44674725 2_44706849 2_44      0.00000
         1         4 59506 59515         10 2_44722112 2_44754820 2_44      0.05695
         1         4 59517 59526         10 2_44763629 2_44798032 2_44      0.02429
         1         4 59528 59537         10 2_44808059 2_44844750 2_44      0.00267
         1         4 59538 59547         10 2_44853740 2_44892232 2_44      0.00003
         1         4 59552 59561         10 2_44910936 2_44928780 2_44      0.00000
         1         4 59571 59580         10 2_44969233 2_44980583 2_44      0.00000
         1         4 59581 59590         10 2_44982891 2_45005483 2_44      0.00000
         1         4 59592 59601         10 2_45008502 2_45049132 2_45      0.00000
         1         4 59602 59611         10 2_45052334 2_45083849 2_45      0.00000
         1         4 59618 59627         10 2_45125018 2_45170835 2_45      0.00000
         1         4 59628 59637         10 2_45172011 2_45188600 2_45      0.00000
         1         4 59638 59647         10 2_45189957 2_45214463 2_45      0.00000
         1         4 59652 59661         10 2_45225849 2_45255006 2_45      0.00000
         1         4 59662 59671         10 2_45259007 2_45315452 2_45      0.00000
         1         4 59673 59682         10 2_45317670 2_45363160 2_45      0.00000
         1         4 59683 59692         10 2_45367051 2_45380084 2_45      0.00000
         1         4 59698 59707         10 2_45397850 2_45442479 2_45      0.00000
         1         4 59709 59718         10 2_45455700 2_45507218 2_45      0.00000
         1         4 59719 59728         10 2_45511187 2_45553408 2_45      0.00001
         1         4 59734 59743         10 2_45570621 2_45589638 2_45      0.00000
         1         4 59747 59756         10 2_45596052 2_45638740 2_45      0.00000
         1         4 59759 59768         10 2_45645353 2_45688146 2_45      0.00122
         1         4 59769 59778         10 2_45694841 2_45715054 2_45      0.00003
         1         4 59782 59791         10 2_45729081 2_45767992 2_45      0.00000
         1         4 59792 59801         10 2_45769518 2_45794760 2_45      0.00000
         1         4 59802 59811         10 2_45802913 2_45830292 2_45      0.00000
         1         4 59814 59823         10 2_45838345 2_45889472 2_45      0.00000
         1         4 59825 59834         10 2_45899746 2_45943049 2_45      0.00000
         1         4 59840 59849         10 2_45968868 2_46001473 2_45      0.00014
         1         4 59850 59859         10 2_46007713 2_46022769 2_46      0.00000
         1         4 59860 59869         10 2_46024284 2_46046563 2_46      0.00000
         1         4 59871 59880         10 2_46051916 2_46088922 2_46      0.00000
         1         4 59888 59897         10 2_46113703 2_46125425 2_46      0.00000
         1         4 59898 59907         10 2_46126141 2_46147316 2_46      0.00000
         1         4 59908 59917         10 2_46151072 2_46177242 2_46      0.00000
         1         4 59920 59929         10 2_46193979 2_46235566 2_46      0.00000
         1         4 59938 59947         10 2_46258571 2_46270584 2_46      0.00004
         1         4 59953 59962         10 2_46281297 2_46312634 2_46      0.00000
         1         4 59963 59972         10 2_46317508 2_46370819 2_46      0.00003
         1         4 59977 59986         10 2_46402081 2_46439010 2_46      0.00000
         1         4 59990 59999         10 2_46448431 2_46483792 2_46      0.00000
         1         4 60001 60010         10 2_46493059 2_46517953 2_46      0.00000
         1         4 60015 60024         10 2_46529307 2_46542406 2_46      0.00000
         1         4 60025 60034         10 2_46548614 2_46574499 2_46      0.00000
         1         4 60036 60045         10 2_46590840 2_46615804 2_46      0.00000
         1         4 60048 60057         10 2_46632820 2_46664441 2_46      0.00000
         1         4 60058 60067         10 2_46672017 2_46704379 2_46      0.00000
         1         4 60068 60077         10 2_46705170 2_46713251 2_46      0.00000
         1         4 60078 60087         10 2_46714423 2_46724548 2_46      0.00000
         1         4 60088 60097         10 2_46726385 2_46762183 2_46      0.00061
         1         4 60101 60110         10 2_46767187 2_46775063 2_46      0.00000
         1         4 60111 60120         10 2_46776116 2_46815669 2_46      0.00001
         1         4 60121 60130         10 2_46820764 2_46834921 2_46      0.00000
[truncated: 5,068,032 more chars]
