# Supplementary material for: Genome-Wide Association Study between Single Nucleotide Polymorphisms and Flight Speed in Nellore Cattle
Source: PLoS One. 2016 Jun 14;11(6):e0156956. doi: 10.1371/journal.pone.0156956 (PMC4907449; doi:10.1371/journal.pone.0156956)
Supplement: S3 File — Contain the data used to generate Manhattan plot for flight speed. (TXT) [file pone.0156956.s003.txt]

         1         4        0.0000016943         1         1     16947
         1         4        0.0000016944         2         1     36337
         1         4        0.0000016944         3         1     67130
         1         4        0.0000016468         4         1     78655
         1         4        0.0000019498         5         1     83412
         1         4        0.0001462820         6         1     89725
         1         4        0.0005008142         7         1    100260
         1         4        0.0013415896         8         1    111645
         1         4        0.0013415903         9         1    120183
         1         4        0.0013415903        10         1    127885
         1         4        0.0013744459        11         1    135098
         1         4        0.0021599291        12         1    137548
         1         4        0.0023986464        13         1    146011
         1         4        0.0023977898        14         1    147231
         1         4        0.0652000379        15         1    149772
         1         4        0.0608309971        16         1    151060
         1         4        0.0850199030        17         1    152374
         1         4        0.0789956451        18         1    155938
         1         4        0.0789956412        19         1    156978
         1         4        0.0789956412        20         1    158820
         1         4        0.0789810259        21         1    160007
         1         4        0.0750440410        22         1    161204
         1         4        0.0739639570        23         1    163995
         1         4        0.0738755447        24         1    164683
         1         4        0.0045979491        25         1    168374
         1         4        0.0045979492        26         1    168997
         1         4        0.0000004980        27         1    171487
         1         4        0.0000004980        28         1    174038
         1         4        0.0000004980        29         1    176459
         1         4        0.0000004981        30         1    183040
         1         4        0.0000004981        31         1    187310
         1         4        0.0000004981        32         1    193443
         1         4        0.1275761845        33         1    199195
         1         4        0.2541188751        34         1    204712
         1         4        0.2898317891        35         1    206470
         1         4        0.3264109067        36         1    207098
         1         4        0.3988875130        37         1    208728
         1         4        0.4895793633        38         1    209335
         1         4        0.4895793633        39         1    215381
         1         4        0.4895793796        40         1    218271
         1         4        0.5425282053        41         1    221011
         1         4        0.5425282053        42         1    225943
         1         4        0.1575263262        43         1    236687
         1         4        0.0706481679        44         1    243673
         1         4        0.0481633787        45         1    248959
         1         4        0.0315471547        46         1    255707
         1         4        0.0115548285        47         1    260275
         1         4        0.0019966152        48         1    267940
         1         4        0.0019969926        49         1    269075
         1         4        0.0019969926        50         1    274926
         1         4        0.0000000001        51         1    278086
         1         4        0.0000000003        52         1    278952
         1         4        0.0000000008        53         1    284006
         1         4        0.0000000008        54         1    288693
         1         4        0.0000000008        55         1    290690
         1         4        0.0000000008        56         1    293732
         1         4        0.0000000008        57         1    301573
         1         4        0.0000000008        58         1    304943
         1         4        0.0000000048        59         1    305793
         1         4        0.0000000048        60         1    309487
         1         4        0.0000000048        61         1    312613
         1         4        0.0000000044        62         1    322756
         1         4        0.0000000041        63         1    327959
         1         4        0.0000000041        64         1    328982
         1         4        0.0000000041        65         1    331465
         1         4        0.0000000041        66         1    341770
         1         4        0.0000000041        67         1    342923
         1         4        0.0000000041        68         1    348331
         1         4        0.0000000000        69         1    350101
         1         4        0.0000000000        70         1    351516
         1         4        0.0000000000        71         1    353349
         1         4        0.0000000006        72         1    353745
         1         4        0.0000000006        73         1    354622
         1         4        0.0000000006        74         1    355805
         1         4        0.0000000010        75         1    357124
         1         4        0.0000000010        76         1    358059
         1         4        0.0000000010        77         1    358919
         1         4        0.0000000010        78         1    362318
         1         4        0.0000000010        79         1    365197
         1         4        0.0000000010        80         1    369858
         1         4        0.0000000010        81         1    373070
         1         4        0.0000000002        82         1    376967
         1         4        0.0000000002        83         1    378172
         1         4        0.0000000002        84         1    380872
         1         4        0.0000000000        85         1    382069
         1         4        0.0000000000        86         1    383757
         1         4        0.0000000000        87         1    384752
         1         4        0.0000000000        88         1    386418
         1         4        0.0000000000        89         1    388396
         1         4        0.0000000000        90         1    389757
         1         4        0.0000056236        91         1    390434
         1         4        0.0000056238        92         1    391416
         1         4        0.0000056297        93         1    393248
         1         4        0.0000056288        94         1    394980
         1         4        0.0000056337        95         1    395691
         1         4        0.0000063517        96         1    396622
         1         4        0.0000063517        97         1    399506
         1         4        0.0000063517        98         1    401945
         1         4        0.0000098052        99         1    402410
         1         4        0.0000098056       100         1    402904
         1         4        0.0000019809       101         1    403697
         1         4        0.0000019809       102         1    405825
         1         4        0.0000019819       103         1    406731
         1         4        0.0000019804       104         1    407990
         1         4        0.0000019846       105         1    413044
         1         4        0.0000018026       106         1    416080
         1         4        0.0000018026       107         1    422252
         1         4        0.0000018026       108         1    428670
         1         4        0.0000000000       109         1    432235
         1         4        0.0000000000       110         1    433574
         1         4        0.0000000000       111         1    438087
         1         4        0.0000000000       112         1    441609
         1         4        0.0000000000       113         1    442900
         1         4        0.0000000000       114         1    446565
         1         4        0.0000000000       115         1    447504
         1         4        0.0000000000       116         1    448497
         1         4        0.0000000000       117         1    449191
         1         4        0.0000000000       118         1    452345
         1         4        0.0000000000       119         1    453173
         1         4        0.0000000011       120         1    454687
         1         4        0.0000000091       121         1    455242
         1         4        0.0000000091       122         1    458718
         1         4        0.0000000091       123         1    459907
         1         4        0.0000006740       124         1    460793
         1         4        0.0000006740       125         1    462230
         1         4        0.0000015430       126         1    463174
         1         4        0.0000015430       127         1    463859
         1         4        0.0000020787       128         1    465262
         1         4        0.0000020787       129         1    466049
         1         4        0.0000020349       130         1    466612
         1         4        0.0000019575       131         1    468515
         1         4        0.0000019575       132         1    471078
         1         4        0.0000019575       133         1    473223
         1         4        0.0000004251       134         1    474456
         1         4        0.0000004251       135         1    478358
         1         4        0.0000000744       136         1    480885
         1         4        0.0000000744       137         1    487056
         1         4        0.0000000000       138         1    493804
         1         4        0.0000000000       139         1    499766
         1         4        0.0000000000       140         1    506410
         1         4        0.0000000000       141         1    509915
         1         4        0.0000000000       142         1    516404
         1         4        0.0000000000       143         1    517814
         1         4        0.0000000000       144         1    519565
         1         4        0.0000000000       145         1    521134
         1         4        0.0000000000       146         1    522543
         1         4        0.0000000000       147         1    527707
         1         4        0.0000000000       148         1    528997
         1         4        0.0000000000       149         1    533098
         1         4        0.0000000000       150         1    533815
         1         4        0.0000000000       151         1    538561
         1         4        0.0000000000       152         1    555049
         1         4        0.0000000000       153         1    562516
         1         4        0.0000000000       154         1    563818
         1         4        0.0000000000       155         1    564911
         1         4        0.0000000000       156         1    565524
         1         4        0.0000000000       157         1    568438
         1         4        0.0000000000       158         1    571340
         1         4        0.0000000000       159         1    572165
         1         4        0.0000000000       160         1    575063
         1         4        0.0000000000       161         1    584124
         1         4        0.0000000000       162         1    587357
         1         4        0.0000000000       163         1    591824
         1         4        0.0000000000       164         1    594948
         1         4        0.0000000000       165         1    599031
         1         4        0.0000000000       166         1    602066
         1         4        0.0000000000       167         1    604978
         1         4        0.0000000000       168         1    608200
         1         4        0.0000000000       169         1    610031
         1         4        0.0000000000       170         1    612315
         1         4        0.0000000000       171         1    619122
         1         4        0.0000000000       172         1    622272
         1         4        0.0000000010       173         1    623942
         1         4        0.0000000068       174         1    625903
         1         4        0.0000000068       175         1    632660
         1         4        0.0000000068       176         1    633305
         1         4        0.0000000068       177         1    637565
         1         4        0.0000000068       178         1    639128
         1         4        0.0000000068       179         1    639934
         1         4        0.0000000068       180         1    640958
         1         4        0.0000000068       181         1    643243
         1         4        0.0000000068       182         1    643860
         1         4        0.0000000025       183         1    644462
         1         4        0.0000000000       184         1    647574
         1         4        0.0000000000       185         1    650458
         1         4        0.0000000000       186         1    654881
         1         4        0.0000000000       187         1    657459
         1         4        0.0000000000       188         1    661603
         1         4        0.0000000000       189         1    664791
         1         4        0.0000000000       190         1    668782
         1         4        0.0000000000       191         1    671393
         1         4        0.0000000000       192         1    675870
         1         4        0.0000000000       193         1    678849
         1         4        0.0000000000       194         1    679689
         1         4        0.0000000000       195         1    682664
         1         4        0.0000000000       196         1    685926
         1         4        0.0000000000       197         1    687137
         1         4        0.0000000000       198         1    691488
         1         4        0.0000000000       199         1    695310
         1         4        0.0000000000       200         1    701152
         1         4        0.0000000000       201         1    705578
         1         4        0.0000000000       202         1    709892
         1         4        0.0000000000       203         1    713991
         1         4        0.0000000000       204         1    719442
         1         4        0.0000000000       205         1    727009
         1         4        0.0000000000       206         1    731263
         1         4        0.0000001247       207         1    737648
         1         4        0.0000001247       208         1    743200
         1         4        0.0000001247       209         1    747573
         1         4        0.0000001247       210         1    751334
         1         4        0.0000001247       211         1    758806
         1         4        0.0000001247       212         1    766062
         1         4        0.0000001247       213         1    772382
         1         4        0.0000001247       214         1    777403
         1         4        0.0000001063       215         1    781082
         1         4        0.0000001064       216         1    784843
         1         4        0.0000000188       217         1    789900
         1         4        0.0000000188       218         1    798067
         1         4        0.0000000201       219         1    801987
         1         4        0.0000000687       220         1    809728
         1         4        0.0000000687       221         1    811543
         1         4        0.0000016360       222         1    814947
         1         4        0.0000016360       223         1    818479
         1         4        0.0000016360       224         1    819621
         1         4        0.0000015356       225         1    822710
         1         4        0.0000015906       226         1    824399
         1         4        0.0000311048       227         1    829423
         1         4        0.0000971971       228         1    831389
         1         4        0.0000970961       229         1    835371
         1         4        0.0000944431       230         1    837433
         1         4        0.0000944927       231         1    838078
         1         4        0.0000775607       232         1    840534
         1         4        0.0000775607       233         1    841613
         1         4        0.0000778395       234         1    845494
         1         4        0.0000778297       235         1    846618
         1         4        0.0000791079       236         1    847550
         1         4        0.0000226964       237         1    848172
         1         4        0.0000029781       238         1    848804
         1         4        0.0000029768       239         1    850046
         1         4        0.0000029738       240         1    850807
         1         4        0.0000029652       241         1    860068
         1         4        0.0000024600       242         1    860800
         1         4        0.0000024600       243         1    862062
         1         4        0.0000023146       244         1    863313
         1         4        0.0000023146       245         1    864078
         1         4        0.0000005451       246         1    864859
         1         4        0.0000000003       247         1    866012
         1         4        0.0000000000       248         1    866728
         1         4        0.0000000000       249         1    867299
         1         4        0.0000000000       250         1    871040
         1         4        0.0000000000       251         1    878631
         1         4        0.0000000000       252         1    880705
         1         4        0.0000000000       253         1    882721
         1         4        0.0000000000       254         1    883895
         1         4        0.0000000000       255         1    885947
         1         4        0.0000000000       256         1    886562
         1         4        0.0000000011       257         1    890221
         1         4        0.0000000011       258         1    895420
         1         4        0.0000000514       259         1    899442
         1         4        0.0000000514       260         1    900799
         1         4        0.0000000514       261         1    902161
         1         4        0.0000000514       262         1    902874
         1         4        0.0000000514       263         1    903971
         1         4        0.0000000514       264         1    905632
         1         4        0.0000000514       265         1    906528
         1         4        0.0000000514       266         1    910601
         1         4        0.0000000434       267         1    914775
         1         4        0.0000000434       268         1    919538
         1         4        0.0000000000       269         1    924668
         1         4        0.0000000000       270         1    925490
         1         4        0.0000000000       271         1    926079
         1         4        0.0000000000       272         1    929617
         1         4        0.0000000000       273         1    931233
         1         4        0.0000000000       274         1    936575
         1         4        0.0000000000       275         1    937396
         1         4        0.0000000000       276         1    938275
         1         4        0.0000000000       277         1    948551
         1         4        0.0000000000       278         1    949510
         1         4        0.0000000000       279         1    950841
         1         4        0.0000000000       280         1    954485
         1         4        0.0000000000       281         1    955711
         1         4        0.0000000000       282         1    956688
         1         4        0.0000001025       283         1    958255
         1         4        0.0000001025       284         1    958794
         1         4        0.0000001025       285         1    959566
         1         4        0.0000001025       286         1    961539
         1         4        0.0000001025       287         1    964835
         1         4        0.0000001078       288         1    966524
         1         4        0.0000001078       289         1    966991
         1         4        0.0000001077       290         1    967511
         1         4        0.0000001077       291         1    968303
         1         4        0.0000001077       292         1    971539
         1         4        0.0000000001       293         1    972916
         1         4        0.0000000001       294         1    974586
         1         4        0.0000000001       295         1    975149
         1         4        0.0000000001       296         1    977863
         1         4        0.0000000001       297         1    981015
         1         4        0.0000000000       298         1    985262
         1         4        0.0000000000       299         1    990995
         1         4        0.0000000000       300         1    994437
         1         4        0.0000000000       301         1   1000093
         1         4        0.0000000000       302         1   1003228
         1         4        0.0000000000       303         1   1006234
         1         4        0.0000000000       304         1   1009504
         1         4        0.0000000000       305         1   1012648
         1         4        0.0000000000       306         1   1015696
         1         4        0.0000000000       307         1   1020669
         1         4        0.0000000000       308         1   1024385
         1         4        0.0000000000       309         1   1025817
         1         4        0.0000000000       310         1   1028955
         1         4        0.0000000000       311         1   1031557
         1         4        0.0000000000       312         1   1033924
         1         4        0.0000000000       313         1   1036553
         1         4        0.0000000000       314         1   1040958
         1         4        0.0000000000       315         1   1044034
         1         4        0.0000000000       316         1   1049347
         1         4        0.0000000000       317         1   1053993
         1         4        0.0000000000       318         1   1057785
         1         4        0.0000000000       319         1   1060902
         1         4        0.0000000000       320         1   1064428
         1         4        0.0000000000       321         1   1068823
         1         4        0.0000000000       322         1   1071700
         1         4        0.0000000000       323         1   1074560
         1         4        0.0000000000       324         1   1078256
         1         4        0.0000000000       325         1   1082403
         1         4        0.0000000000       326         1   1089173
         1         4        0.0000000000       327         1   1090186
         1         4        0.0000000000       328         1   1094456
         1         4        0.0000000000       329         1   1097288
         1         4        0.0000000000       330         1   1100850
         1         4        0.0000000000       331         1   1110395
         1         4        0.0000000053       332         1   1114422
         1         4        0.0000000053       333         1   1115817
         1         4        0.0000000053       334         1   1119077
         1         4        0.0000000053       335         1   1120172
         1         4        0.0000000053       336         1   1122012
         1         4        0.0000000053       337         1   1124943
         1         4        0.0000000053       338         1   1128080
         1         4        0.0000000053       339         1   1129430
         1         4        0.0000000053       340         1   1132067
         1         4        0.0000000051       341         1   1138548
         1         4        0.0000000000       342         1   1143137
         1         4        0.0000000000       343         1   1149813
         1         4        0.0000000000       344         1   1153822
         1         4        0.0000000000       345         1   1157663
         1         4        0.0000000000       346         1   1162773
         1         4        0.0000000000       347         1   1165929
         1         4        0.0000000000       348         1   1169963
         1         4        0.0000000000       349         1   1174652
         1         4        0.0000000000       350         1   1178608
         1         4        0.0000000000       351         1   1182152
         1         4        0.0000000000       352         1   1184963
         1         4        0.0000000000       353         1   1189382
         1         4        0.0000000000       354         1   1196883
         1         4        0.0000000000       355         1   1203162
         1         4        0.0000000000       356         1   1209308
         1         4        0.0000000000       357         1   1215083
         1         4        0.0000000000       358         1   1219590
         1         4        0.0000000000       359         1   1231455
         1         4        0.0000000000       360         1   1234172
         1         4        0.0000000000       361         1   1235181
         1         4        0.0000000004       362         1   1239925
         1         4        0.0000000004       363         1   1245684
         1         4        0.0000000004       364         1   1248050
         1         4        0.0000000004       365         1   1251706
         1         4        0.0000000004       366         1   1255146
         1         4        0.0000000004       367         1   1259003
         1         4        0.0000000003       368         1   1263154
         1         4        0.0000000003       369         1   1264369
         1         4        0.0000000003       370         1   1268841
         1         4        0.0000000003       371         1   1274363
         1         4        0.0000000000       372         1   1277411
         1         4        0.0000000000       373         1   1279883
         1         4        0.0000000000       374         1   1282813
         1         4        0.0000000000       375         1   1283735
         1         4        0.0000000003       376         1   1289881
         1         4        0.0000000003       377         1   1293788
         1         4        0.0000000003       378         1   1295164
         1         4        0.0000000003       379         1   1303396
         1         4        0.0000000003       380         1   1304562
         1         4        0.0000000003       381         1   1308487
         1         4        0.0000000003       382         1   1312323
         1         4        0.0000000003       383         1   1313441
         1         4        0.0000000003       384         1   1315780
         1         4        0.0000000003       385         1   1317750
         1         4        0.0000000000       386         1   1320921
         1         4        0.0000000000       387         1   1325295
         1         4        0.0000000000       388         1   1329514
         1         4        0.0000000000       389         1   1337122
         1         4        0.0000000000       390         1   1339311
         1         4        0.0000000000       391         1   1343061
         1         4        0.0000000000       392         1   1346502
         1         4        0.0000000000       393         1   1350616
         1         4        0.0000000000       394         1   1354333
         1         4        0.0000000000       395         1   1357920
         1         4        0.0000000000       396         1   1358751
         1         4        0.0000000031       397         1   1359381
         1         4        0.0000000031       398         1   1359951
         1         4        0.0000000031       399         1   1360857
         1         4        0.0000000031       400         1   1362354
         1         4        0.0000000031       401         1   1363932
         1         4        0.0000000031       402         1   1365372
         1         4        0.0000000031       403         1   1366350
         1         4        0.0000000031       404         1   1374155
         1         4        0.0000000031       405         1   1376932
         1         4        0.0000000031       406         1   1379728
         1         4        0.0000000000       407         1   1385605
         1         4        0.0000000186       408         1   1386893
         1         4        0.0000000226       409         1   1389459
         1         4        0.0000000226       410         1   1391887
         1         4        0.0000000226       411         1   1392537
         1         4        0.0000000226       412         1   1397493
         1         4        0.0000000225       413         1   1402731
         1         4        0.0000000225       414         1   1406152
         1         4        0.0000000225       415         1   1411277
         1         4        0.0000000225       416         1   1414004
         1         4        0.0000000594       417         1   1419261
         1         4        0.0000000686       418         1   1422523
         1         4        0.0000000742       419         1   1428253
         1         4        0.0000000742       420         1   1433438
         1         4        0.0000000742       421         1   1436503
         1         4        0.0000000742       422         1   1440949
         1         4        0.0000000742       423         1   1442463
         1         4        0.0000000742       424         1   1445826
         1         4        0.0000000742       425         1   1450025
         1         4        0.0000000742       426         1   1453815
         1         4        0.0000000097       427         1   1457867
         1         4        0.0000000087       428         1   1461503
         1         4        0.0000000087       429         1   1470297
         1         4        0.0000000091       430         1   1473797
         1         4        0.0000000091       431         1   1476944
         1         4        0.0000000091       432         1   1481461
         1         4        0.0000000091       433         1   1485786
         1         4        0.0000000091       434         1   1488431
         1         4        0.0000000091       435         1   1492106
         1         4        0.0000000091       436         1   1495439
         1         4        0.0000000000       437         1   1497573
         1         4        0.0000000000       438         1   1499126
         1         4        0.0000000000       439         1   1506862
         1         4        0.0000000000       440         1   1511010
         1         4        0.0000000000       441         1   1513277
         1         4        0.0000000000       442         1   1517644
         1         4        0.0000000000       443         1   1518514
         1         4        0.0000000000       444         1   1519754
         1         4        0.0000039348       445         1   1520623
         1         4        0.0000186587       446         1   1522167
         1         4        0.0000310689       447         1   1523208
         1         4        0.0000428195       448         1   1524000
         1         4        0.0000473434       449         1   1524605
         1         4        0.0001183307       450         1   1525404
         1         4        0.0002846392       451         1   1526123
         1         4        0.0003238953       452         1   1526720
         1         4        0.0003238953       453         1   1528098
         1         4        0.0003238953       454         1   1529411
         1         4        0.0002672074       455         1   1533049
         1         4        0.0002120579       456         1   1534553
         1         4        0.0001766311       457         1   1535527
         1         4        0.0004270802       458         1   1539361
         1         4        0.0004140553       459         1   1540262
         1         4        0.0002692290       460         1   1541025
         1         4        0.0001075671       461         1   1544163
         1         4        0.0000857051       462         1   1549305
         1         4        0.0000857052       463         1   1551575
         1         4        0.0000857052       464         1   1553171
         1         4        0.0000801194       465         1   1554043
         1         4        0.0000738675       466         1   1554683
         1         4        0.0000783775       467         1   1557330
         1         4        0.0000037496       468         1   1561012
         1         4        0.0000063817       469         1   1562257
         1         4        0.0000073001       470         1   1563318
         1         4        0.0000072860       471         1   1564118
         1         4        0.0000092707       472         1   1565090
         1         4        0.0000102949       473         1   1565773
         1         4        0.0000135357       474         1   1568515
         1         4        0.0000134870       475         1   1569298
         1         4        0.0000090616       476         1   1570091
         1         4        0.0000049027       477         1   1570903
         1         4        0.0000073237       478         1   1571674
         1         4        0.0000044388       479         1   1572492
         1         4        0.0000037027       480         1   1573264
         1         4        0.0000037027       481         1   1576426
         1         4        0.0000024937       482         1   1576880
         1         4        0.0000020048       483         1   1577519
         1         4        0.0000009141       484         1   1578430
         1         4        0.0000010039       485         1   1580650
         1         4        0.0000010039       486         1   1581283
         1         4        0.0000009335       487         1   1581740
         1         4        0.0000000336       488         1   1582287
         1         4        0.0000000336       489         1   1582828
         1         4        0.0000000336       490         1   1585655
         1         4        0.0000000333       491         1   1588366
         1         4        0.0000000322       492         1   1590885
         1         4        0.0000000322       493         1   1597837
         1         4        0.0000000223       494         1   1600852
         1         4        0.0000000001       495         1   1603944
         1         4        0.0000000001       496         1   1604699
         1         4        0.0000000001       497         1   1608821
         1         4        0.0000000001       498         1   1612202
         1         4        0.0000000001       499         1   1616612
         1         4        0.0000000001       500         1   1620089
         1         4        0.0000000015       501         1   1625471
         1         4        0.0000000014       502         1   1630187
         1         4        0.0000000014       503         1   1634362
         1         4        0.0000000014       504         1   1635507
         1         4        0.0000000014       505         1   1636265
         1         4        0.0000000014       506         1   1640525
         1         4        0.0000000014       507         1   1646922
         1         4        0.0000000013       508         1   1649359
         1         4        0.0000000013       509         1   1650994
         1         4        0.0000000013       510         1   1652185
         1         4        0.0000000000       511         1   1652863
         1         4        0.0000000000       512         1   1654438
         1         4        0.0000000000       513         1   1655391
         1         4        0.0000000000       514         1   1656392
         1         4        0.0000000000       515         1   1660818
         1         4        0.0000000000       516         1   1664406
         1         4        0.0000000000       517         1   1665136
         1         4        0.0000000000       518         1   1666781
         1         4        0.0000000000       519         1   1670513
         1         4        0.0000000049       520         1   1672232
         1         4        0.0000000049       521         1   1673501
         1         4        0.0000000049       522         1   1680809
         1         4        0.0000000048       523         1   1684495
         1         4        0.0000000051       524         1   1689904
         1         4        0.0000000051       525         1   1693164
         1         4        0.0000000051       526         1   1699126
         1         4        0.0000000543       527         1   1702350
         1         4        0.0000000543       528         1   1705917
         1         4        0.0000000569       529         1   1709454
         1         4        0.0000000291       530         1   1712261
         1         4        0.0000000400       531         1   1714249
         1         4        0.0000000400       532         1   1717589
         1         4        0.0000000481       533         1   1721777
         1         4        0.0000000475       534         1   1725064
         1         4        0.0000000473       535         1   1728748
         1         4        0.0000000473       536         1   1732215
         1         4        0.0000000034       537         1   1735779
         1         4        0.0000000034       538         1   1739018
         1         4        0.0000000027       539         1   1742738
         1         4        0.0000000027       540         1   1745877
         1         4        0.0000000004       541         1   1750037
         1         4        0.0000000004       542         1   1753743
         1         4        0.0000000000       543         1   1757074
         1         4        0.0000000000       544         1   1760113
         1         4        0.0000000000       545         1   1762086
         1         4        0.0000000000       546         1   1768371
         1         4        0.0000000000       547         1   1772465
         1         4        0.0000000000       548         1   1775954
         1         4        0.0000000000       549         1   1782724
         1         4        0.0000000000       550         1   1784589
         1         4        0.0000000000       551         1   1793864
         1         4        0.0000000000       552         1   1798406
         1         4        0.0000000000       553         1   1801600
         1         4        0.0000000000       554         1   1805584
         1         4        0.0000000000       555         1   1808829
         1         4        0.0000000000       556         1   1812508
         1         4        0.0000000000       557         1   1817614
         1         4        0.0000000000       558         1   1821474
         1         4        0.0000000000       559         1   1825988
         1         4        0.0000000000       560         1   1828653
         1         4        0.0000000000       561         1   1834883
         1         4        0.0000000000       562         1   1839058
         1         4        0.0000000000       563         1   1842040
         1         4        0.0000000000       564         1   1851399
         1         4        0.0000000000       565         1   1859264
         1         4        0.0000000000       566         1   1865510
         1         4        0.0000000000       567         1   1868271
         1         4        0.0000000000       568         1   1871321
         1         4        0.0000000000       569         1   1873922
         1         4        0.0000000000       570         1   1880957
         1         4        0.0000000000       571         1   1882332
         1         4        0.0000000000       572         1   1883632
         1         4        0.0000000000       573         1   1885789
         1         4        0.0000000000       574         1   1886547
         1         4        0.0000000000       575         1   1887295
         1         4        0.0000000000       576         1   1889540
         1         4        0.0000000000       577         1   1893592
         1         4        0.0000000000       578         1   1896112
         1         4        0.0000000000       579         1   1905048
         1         4        0.0000000000       580         1   1906755
         1         4        0.0000000000       581         1   1909391
         1         4        0.0000000000       582         1   1913642
         1         4        0.0000000000       583         1   1917478
         1         4        0.0000000000       584         1   1921756
         1         4        0.0000000000       585         1   1925652
         1         4        0.0000000000       586         1   1932924
         1         4        0.0000000000       587         1   1939015
         1         4        0.0000000000       588         1   1946708
         1         4        0.0000000000       589         1   1950638
         1         4        0.0000000000       590         1   1953465
         1         4        0.0000000000       591         1   1958832
         1         4        0.0000000000       592         1   1964495
         1         4        0.0000000000       593         1   1967669
         1         4        0.0000000000       594         1   1972195
         1         4        0.0000000000       595         1   1975754
         1         4        0.0000000000       596         1   1979142
         1         4        0.0000000000       597         1   1979693
         1         4        0.0000000000       598         1   1983902
         1         4        0.0000000000       599         1   1987926
         1         4        0.0000000000       600         1   1991039
         1         4        0.0000000000       601         1   1995000
         1         4        0.0000000000       602         1   1999880
         1         4        0.0000000000       603         1   2004603
         1         4        0.0000000000       604         1   2009127
         1         4        0.0000000000       605         1   2013422
         1         4        0.0000000000       606         1   2013659
         1         4        0.0000000000       607         1   2018403
         1         4        0.0000000000       608         1   2023687
         1         4        0.0000000000       609         1   2026471
         1         4        0.0000000000       610         1   2029351
         1         4        0.0000000000       611         1   2030611
         1         4        0.0000000000       612         1   2031157
         1         4        0.0000000000       613         1   2031939
         1         4        0.0000000022       614         1   2032837
         1         4        0.0000000021       615         1   2034705
         1         4        0.0000000021       616         1   2037672
         1         4        0.0000000021       617         1   2040563
         1         4        0.0000000021       618         1   2042196
         1         4        0.0000000026       619         1   2047849
         1         4        0.0000000026       620         1   2049400
         1         4        0.0000000061       621         1   2049937
         1         4        0.0000000061       622         1   2056226
         1         4        0.0000000061       623         1   2071084
         1         4        0.0000000012       624         1   2079444
         1         4        0.0000000012       625         1   2084704
         1         4        0.0000000012       626         1   2089647
         1         4        0.0000000012       627         1   2092707
         1         4        0.0000000012       628         1   2097500
         1         4        0.0000000008       629         1   2100787
         1         4        0.0000000008       630         1   2105008
         1         4        0.0000000000       631         1   2108893
         1         4        0.0000000000       632         1   2114142
         1         4        0.0000000001       633         1   2117893
         1         4        0.0000000011       634         1   2121006
         1         4        0.0000000011       635         1   2128924
         1         4        0.0000000011       636         1   2134224
         1         4        0.0000000011       637         1   2136685
         1         4        0.0000000012       638         1   2139831
         1         4        0.0000000012       639         1   2145852
         1         4        0.0000000012       640         1   2152061
         1         4        0.0000000018       641         1   2152673
         1         4        0.0000000018       642         1   2156374
         1         4        0.0000000112       643         1   2163439
         1         4        0.0000000081       644         1   2166684
         1         4        0.0000000080       645         1   2169828
         1         4        0.0000000080       646         1   2172869
         1         4        0.0000000083       647         1   2179671
         1         4        0.0000000078       648         1   2183394
         1         4        0.0000000078       649         1   2187735
         1         4        0.0000000078       650         1   2204213
         1         4        0.0000000070       651         1   2207122
         1         4        0.0000000070       652         1   2211567
         1         4        0.0000000000       653         1   2212150
         1         4        0.0000000000       654         1   2216851
         1         4        0.0000000000       655         1   2222338
         1         4        0.0000000000       656         1   2226511
         1         4        0.0000000000       657         1   2229231
         1         4        0.0000000000       658         1   2232243
         1         4        0.0000000000       659         1   2237805
         1         4        0.0000000003       660         1   2243774
         1         4        0.0000000061       661         1   2246697
         1         4        0.0000000061       662         1   2247880
         1         4        0.0000002339       663         1   2250886
         1         4        0.0000002392       664         1   2253671
         1         4        0.0000002399       665         1   2254425
         1         4        0.0000002399       666         1   2255823
         1         4        0.0000002939       667         1   2260519
         1         4        0.0000002939       668         1   2262097
         1         4        0.0000002940       669         1   2263321
         1         4        0.0000002850       670         1   2267893
         1         4        0.0000002180       671         1   2270864
         1         4        0.0000002181       672         1   2274455
         1         4        0.0000000079       673         1   2277218
         1         4        0.0000000075       674         1   2277983
         1         4        0.0000000075       675         1   2280231
         1         4        0.0000000081       676         1   2284437
         1         4        0.0000000001       677         1   2286272
         1         4        0.0000000003       678         1   2286780
         1         4        0.0000000002       679         1   2287296
         1         4        0.0000000003       680         1   2291153
         1         4        0.0000000147       681         1   2291985
         1         4        0.0000000147       682         1   2292579
         1         4        0.0000000196       683         1   2293781
         1         4        0.0000000196       684         1   2294724
         1         4        0.0000000196       685         1   2296066
         1         4        0.0000000178       686         1   2297009
         1         4        0.0000000220       687         1   2297922
         1         4        0.0000000364       688         1   2299506
         1         4        0.0000000367       689         1   2300187
         1         4        0.0000000359       690         1   2300660
         1         4        0.0000000249       691         1   2302008
         1         4        0.0000000249       692         1   2304002
         1         4        0.0000000253       693         1   2305629
         1         4        0.0000000255       694         1   2306601
         1         4        0.0000000254       695         1   2307635
         1         4        0.0000000254       696         1   2309271
         1         4        0.0000000159       697         1   2313042
         1         4        0.0000000004       698         1   2316542
         1         4        0.0000000000       699         1   2320203
         1         4        0.0000000000       700         1   2322715
         1         4        0.0000000000       701         1   2326957
         1         4        0.0000000000       702         1   2327416
         1         4        0.0000000000       703         1   2328001
         1         4        0.0000000000       704         1   2331080
         1         4        0.0000000000       705         1   2336571
         1         4        0.0000000000       706         1   2337215
         1         4        0.0000000000       707         1   2338197
         1         4        0.0000000000       708         1   2339488
         1         4        0.0000000000       709         1   2340614
         1         4        0.0000000000       710         1   2341224
         1         4        0.0000000000       711         1   2341944
         1         4        0.0000000000       712         1   2343873
         1         4        0.0000000000       713         1   2345779
         1         4        0.0000000000       714         1   2346939
         1         4        0.0000000000       715         1   2348540
         1         4        0.0000000000       716         1   2349327
         1         4        0.0000000000       717         1   2352532
         1         4        0.0000000000       718         1   2353628
         1         4        0.0000000000       719         1   2356151
         1         4        0.0000000000       720         1   2357864
         1         4        0.0000000000       721         1   2358313
         1         4        0.0000000000       722         1   2360924
         1         4        0.0000000000       723         1   2367761
         1         4        0.0000000000       724         1   2372503
         1         4        0.0000000000       725         1   2378661
         1         4        0.0000000000       726         1   2381466
         1         4        0.0000000000       727         1   2384202
         1         4        0.0000000000       728         1   2388346
         1         4        0.0000000000       729         1   2389398
         1         4        0.0000000000       730         1   2389877
         1         4        0.0000000000       731         1   2390877
         1         4        0.0000000000       732         1   2392400
         1         4        0.0000000000       733         1   2393086
         1         4        0.0000000000       734         1   2393763
         1         4        0.0000000000       735         1   2394222
         1         4        0.0000000000       736         1   2394765
         1         4        0.0000000000       737         1   2395703
         1         4        0.0000000001       738         1   2396406
         1         4        0.0000000013       739         1   2397896
         1         4        0.0000000147       740         1   2398561
         1         4        0.0000000587       741         1   2399147
         1         4        0.0000002807       742         1   2399914
         1         4        0.0000002923       743         1   2402110
         1         4        0.0000002976       744         1   2402672
         1         4        0.0000002976       745         1   2403256
         1         4        0.0000003055       746         1   2404305
         1         4        0.0000003055       747         1   2404931
         1         4        0.0000003079       748         1   2406624
         1         4        0.0000003026       749         1   2407406
         1         4        0.0000002067       750         1   2408157
         1         4        0.0000001484       751         1   2408795
         1         4        0.0000000106       752         1   2410582
         1         4        0.0000000210       753         1   2411477
         1         4        0.0000000522       754         1   2412333
         1         4        0.0000000522       755         1   2413254
         1         4        0.0000001036       756         1   2414190
         1         4        0.0000001038       757         1   2415018
         1         4        0.0000022516       758         1   2415884
         1         4        0.0000023336       759         1   2416577
         1         4        0.0000023333       760         1   2417272
         1         4        0.0000022056       761         1   2418065
         1         4        0.0000022055       762         1   2418759
         1         4        0.0000032764       763         1   2419709
         1         4        0.0000046262       764         1   2420596
         1         4        0.0000046369       765         1   2421374
         1         4        0.0000049803       766         1   2421981
         1         4        0.0000051290       767         1   2424388
         1         4        0.0000014906       768         1   2426750
         1         4        0.0000013984       769         1   2427298
         1         4        0.0000021912       770         1   2429089
         1         4        0.0000021854       771         1   2429893
         1         4        0.0000021854       772         1   2431453
         1         4        0.0000011011       773         1   2432250
         1         4        0.0000003550       774         1   2432830
         1         4        0.0000003579       775         1   2437675
         1         4        0.0000001546       776         1   2439228
         1         4        0.0000001428       777         1   2439833
         1         4        0.0000001417       778         1   2440433
         1         4        0.0000001417       779         1   2441478
         1         4        0.0000000032       780         1   2447195
         1         4        0.0000000072       781         1   2448320
         1         4        0.0000000119       782         1   2449682
         1         4        0.0000000147       783         1   2451905
         1         4        0.0000000147       784         1   2453728
         1         4        0.0000000138       785         1   2455441
         1         4        0.0000000132       786         1   2459048
         1         4        0.0000000094       787         1   2462297
         1         4        0.0000000051       788         1   2463996
         1         4        0.0000000051       789         1   2465511
         1         4        0.0000000141       790         1   2466918
         1         4        0.0000000088       791         1   2467373
         1         4        0.0000000050       792         1   2467960
         1         4        0.0000000018       793         1   2469316
         1         4        0.0000000018       794         1   2470286
         1         4        0.0000000017       795         1   2471818
         1         4        0.0000000017       796         1   2472753
         1         4        0.0000000142       797         1   2475470
         1         4        0.0000000146       798         1   2477614
         1         4        0.0000000146       799         1   2483778
         1         4        0.0000000045       800         1   2484715
         1         4        0.0000000045       801         1   2485427
         1         4        0.0000000045       802         1   2486462
         1         4        0.0000000064       803         1   2488038
         1         4        0.0000000064       804         1   2489167
         1         4        0.0000000064       805         1   2490091
         1         4        0.0000000064       806         1   2491052
         1         4        0.0000000003       807         1   2494475
         1         4        0.0000000006       808         1   2503526
         1         4        0.0000000010       809         1   2509966
         1         4        0.0000001426       810         1   2514134
         1         4        0.0000001426       811         1   2515412
         1         4        0.0000030658       812         1   2518737
         1         4        0.0000030572       813         1   2522304
         1         4        0.0000030572       814         1   2522997
         1         4        0.0000064246       815         1   2524748
         1         4        0.0000394628       816         1   2525618
         1         4        0.0000394627       817         1   2526846
         1         4        0.0000394787       818         1   2530113
         1         4        0.0000394973       819         1   2533275
         1         4        0.0000371025       820         1   2535127
         1         4        0.0000371340       821         1   2539320
         1         4        0.0000304545       822         1   2539996
         1         4        0.0000304546       823         1   2540535
         1         4        0.0000304678       824         1   2541383
         1         4        0.0000173804       825         1   2542485
         1         4        0.0000001344       826         1   2543235
         1         4        0.0000002174       827         1   2544384
         1         4        0.0000002172       828         1   2547080
         1         4        0.0000002172       829         1   2556170
         1         4        0.0000012968       830         1   2558859
         1         4        0.0000012996       831         1   2559848
         1         4        0.0000015215       832         1   2561715
         1         4        0.0000015215       833         1   2563371
         1         4        0.0000015230       834         1   2569849
         1         4        0.0000015976       835         1   2571651
         1         4        0.0000093620       836         1   2573066
         1         4        0.0000086963       837         1   2576419
         1         4        0.0000089224       838         1   2577172
         1         4        0.0000089224       839         1   2579252
         1         4        0.0000078519       840         1   2580285
         1         4        0.0000078519       841         1   2582894
         1         4        0.0000075260       842         1   2583517
         1         4        0.0000075260       843         1   2584764
         1         4        0.0000075259       844         1   2585803
         1         4        0.0000075067       845         1   2590536
         1         4        0.0000000549       846         1   2591415
         1         4        0.0000000548       847         1   2592634
         1         4        0.0000000454       848         1   2595204
         1         4        0.0000000454       849         1   2603038
         1         4        0.0000000453       850         1   2611948
         1         4        0.0000000453       851         1   2612716
         1         4        0.0000000453       852         1   2619540
         1         4        0.0000000453       853         1   2632340
         1         4        0.0000000453       854         1   2638403
         1         4        0.0000000000       855         1   2639591
         1         4        0.0000000000       856         1   2641230
         1         4        0.0000000000       857         1   2642859
         1         4        0.0000000000       858         1   2645246
         1         4        0.0000000000       859         1   2646245
         1         4        0.0000000000       860         1   2650400
         1         4        0.0029131040       861         1   2657083
         1         4        0.0029149646       862         1   2658686
         1         4        0.0125012865       863         1   2661202
         1         4        0.0125012865       864         1   2666373
         1         4        0.0125012973       865         1   2666975
         1         4        0.0125013276       866         1   2668385
         1         4        0.0125028231       867         1   2669386
         1         4        0.0125028231       868         1   2673206
         1         4        0.0125028236       869         1   2676888
         1         4        0.0125028235       870         1   2680235
         1         4        0.0033459484       871         1   2681126
         1         4        0.0033440040       872         1   2683800
         1         4        0.0000000009       873         1   2686520
         1         4        0.0000000009       874         1   2689546
         1         4        0.0000000009       875         1   2693606
         1         4        0.0000000009       876         1   2694947
         1         4        0.0000000000       877         1   2698439
         1         4        0.0000000000       878         1   2701438
         1         4        0.0000000000       879         1   2705225
         1         4        0.0000000000       880         1   2705959
         1         4        0.0000000000       881         1   2710053
         1         4        0.0000000000       882         1   2711214
         1         4        0.0000000000       883         1   2711818
         1         4        0.0000000000       884         1   2712746
         1         4        0.0000000000       885         1   2713498
         1         4        0.0000000000       886         1   2714141
         1         4        0.0000000000       887         1   2717951
         1         4        0.0000000000       888         1   2718644
         1         4        0.0000000000       889         1   2724584
         1         4        0.0000000932       890         1   2726351
         1         4        0.0000007109       891         1   2728001
         1         4        0.0000007232       892         1   2732892
         1         4        0.0000007232       893         1   2733606
         1         4        0.0000007232       894         1   2738010
         1         4        0.0000007232       895         1   2738825
         1         4        0.0000007232       896         1   2741967
         1         4        0.0000009021       897         1   2746911
         1         4        0.0000028569       898         1   2749057
         1         4        0.0000028569       899         1   2749920
         1         4        0.0000031786       900         1   2750951
         1         4        0.0000019533       901         1   2752063
         1         4        0.0000017902       902         1   2753129
         1         4        0.0000017902       903         1   2753955
         1         4        0.0000017990       904         1   2754559
         1         4        0.0000030202       905         1   2755519
         1         4        0.0000032085       906         1   2756304
         1         4        0.0000027954       907         1   2757243
         1         4        0.0000007967       908         1   2758093
         1         4        0.0000010771       909         1   2759008
         1         4        0.0000004275       910         1   2759956
         1         4        0.0000004277       911         1   2760690
         1         4        0.0000004278       912         1   2761559
         1         4        0.0000004278       913         1   2762354
         1         4        0.0000004576       914         1   2763184
         1         4        0.0000001355       915         1   2766689
         1         4        0.0000001073       916         1   2767451
         1         4        0.0000001072       917         1   2768623
         1         4        0.0000000725       918         1   2769415
         1         4        0.0000000102       919         1   2771830
         1         4        0.0000000118       920         1   2778724
         1         4        0.0000000118       921         1   2780240
         1         4        0.0000000213       922         1   2784249
         1         4        0.0000000224       923         1   2786489
         1         4        0.0000000124       924         1   2789212
         1         4        0.0000000030       925         1   2791734
         1         4        0.0000000030       926         1   2793837
         1         4        0.0000000030       927         1   2794840
         1         4        0.0000000031       928         1   2795530
         1         4        0.0000000132       929         1   2799458
         1         4        0.0000000117       930         1   2802896
         1         4        0.0000000117       931         1   2809322
         1         4        0.0000000053       932         1   2813583
         1         4        0.0000000547       933         1   2816062
         1         4        0.0000000547       934         1   2816540
         1         4        0.0000000548       935         1   2817338
         1         4        0.0000000569       936         1   2818505
         1         4        0.0000000569       937         1   2820169
         1         4        0.0000000570       938         1   2821491
         1         4        0.0000000662       939         1   2824934
         1         4        0.0000000659       940         1   2830528
         1         4        0.0000000659       941         1   2833234
         1         4        0.0000000659       942         1   2836361
         1         4        0.0000000004       943         1   2842018
         1         4        0.0000000004       944         1   2847001
         1         4        0.0000000004       945         1   2849975
         1         4        0.0000000000       946         1   2852698
         1         4        0.0000000000       947         1   2855894
         1         4        0.0000000000       948         1   2858730
         1         4        0.0000000048       949         1   2861346
         1         4        0.0000000048       950         1   2862577
         1         4        0.0000000048       951         1   2865703
         1         4        0.0000000048       952         1   2866446
         1         4        0.0000000048       953         1   2868209
         1         4        0.0000000048       954         1   2874385
         1         4        0.0000000048       955         1   2878006
         1         4        0.0000000048       956         1   2880167
         1         4        0.0000000048       957         1   2882038
         1         4        0.0000000046       958         1   2882794
         1         4        0.0000000001       959         1   2885003
         1         4        0.0000000001       960         1   2885907
         1         4        0.0000000018       961         1   2890303
         1         4        0.0000000018       962         1   2891879
         1         4        0.0000000018       963         1   2893913
         1         4        0.0000000018       964         1   2896541
         1         4        0.0000000018       965         1   2898664
         1         4        0.0000000018       966         1   2901198
         1         4        0.0000000018       967         1   2903495
         1         4        0.0000004655       968         1   2904423
         1         4        0.0000004656       969         1   2907357
         1         4        0.0000004656       970         1   2907932
         1         4        0.0000004335       971         1   2913557
         1         4        0.0000004336       972         1   2920101
         1         4        0.0000004336       973         1   2921521
         1         4        0.0000004334       974         1   2923049
         1         4        0.0000004334       975         1   2926863
         1         4        0.0000004334       976         1   2937524
         1         4        0.0000004334       977         1   2941398
         1         4        0.0008258046       978         1   2942947
         1         4        0.0008258046       979         1   2946355
         1         4        0.0040600105       980         1   2951695
         1         4        0.0040600104       981         1   2953061
         1         4        0.0040600161       982         1   2956417
         1         4        0.0040600153       983         1   2963036
         1         4        0.0040602440       984         1   2966683
         1         4        0.0040602430       985         1   2967610
         1         4        0.0041308107       986         1   2973610
         1         4        0.0041750490       987         1   2976075
         1         4        0.0012948520       988         1   2977063
         1         4        0.0012948519       989         1   2977999
         1         4        0.0000057774       990         1   2979168
         1         4        0.0000057774       991         1   2980237
         1         4        0.0000057774       992         1   2981221
         1         4        0.0006017605       993         1   2982269
         1         4        0.0006017416       994         1   2983314
         1         4        0.0006017523       995         1   2985608
         1         4        0.0005674413       996         1   2986273
         1         4        0.0005476558       997         1   2987912
         1         4        0.0005476558       998         1   2989050
         1         4        0.0005476558       999         1   2990996
         1         4        0.0005173803      1000         1   2994006
         1         4        0.0005173803      1001         1   2995356
         1         4        0.0005173803      1002         1   3001785
         1         4        0.0000000000      1003         1   3003156
         1         4        0.0000000000      1004         1   3005244
         1         4        0.0000000000      1005         1   3005798
         1         4        0.0000000000      1006         1   3006723
         1         4        0.0000000000      1007         1   3008258
         1         4        0.0000000000      1008         1   3009931
         1         4        0.0000000000      1009         1   3011562
         1         4        0.0000000000      1010         1   3012924
         1         4        0.0000000000      1011         1   3014634
         1         4        0.0000000000      1012         1   3015899
         1         4        0.0000000000      1013         1   3019853
         1         4        0.0000000000      1014         1   3023897
         1         4        0.0000000000      1015         1   3029323
         1         4        0.0000000000      1016         1   3033378
         1         4        0.0000000000      1017         1   3038245
         1         4        0.0000000000      1018         1   3041360
         1         4        0.0000000000      1019         1   3044481
         1         4        0.0000000000      1020         1   3047739
         1         4        0.0000000000      1021         1   3051569
         1         4        0.0000000000      1022         1   3055499
         1         4        0.0000000000      1023         1   3061012
         1         4        0.0000000000      1024         1   3065555
         1         4        0.0000000000      1025         1   3068469
         1         4        0.0000000000      1026         1   3073513
         1         4        0.0000000000      1027         1   3079342
         1         4        0.0000000000      1028         1   3082603
         1         4        0.0000000000      1029         1   3089116
         1         4        0.0000000000      1030         1   3094201
         1         4        0.0000000000      1031         1   3097888
         1         4        0.0000000000      1032         1   3104631
         1         4        0.0000000000      1033         1   3108938
         1         4        0.0000000056      1034         1   3113041
         1         4        0.0000000056      1035         1   3116101
         1         4        0.0000000056      1036         1   3117165
         1         4        0.0000000056      1037         1   3121476
         1         4        0.0000000056      1038         1   3127273
         1         4        0.0000000056      1039         1   3129850
         1         4        0.0000000056      1040         1   3137756
         1         4        0.0167088689      1041         1   3139145
         1         4        0.0167088689      1042         1   3148834
         1         4        0.0167088333      1043         1   3150839
         1         4        0.0166937875      1044         1   3152536
         1         4        0.0166937875      1045         1   3153450
         1         4        0.0166937875      1046         1   3157612
         1         4        0.0166937876      1047         1   3164232
         1         4        0.0166937785      1048         1   3168486
         1         4        0.0166937785      1049         1   3173591
         1         4        0.0166937709      1050         1   3177515
         1         4        0.0000337862      1051         1   3181334
         1         4        0.0000337862      1052         1   3184742
         1         4        0.0000337776      1053         1   3188611
         1         4        0.0000337769      1054         1   3189187
         1         4        0.0000354435      1055         1   3197378
         1         4        0.0000355001      1056         1   3198785
         1         4        0.0000355001      1057         1   3203248
         1         4        0.0000354997      1058         1   3207249
         1         4        0.0000355873      1059         1   3210529
         1         4        0.0000360389      1060         1   3212013
         1         4        0.0000001830      1061         1   3215992
         1         4        0.0000001833      1062         1   3219232
         1         4        0.0000001847      1063         1   3228968
         1         4        0.0000001900      1064         1   3230920
         1         4        0.0000000211      1065         1   3232948
         1         4        0.0000003715      1066         1   3238582
         1         4        0.0000003041      1067         1   3239289
         1         4        0.0000007970      1068         1   3240079
         1         4        0.0000011204      1069         1   3240783
         1         4        0.0000009725      1070         1   3241648
         1         4        0.0000009610      1071         1   3244597
         1         4        0.0000009629      1072         1   3246679
         1         4        0.0000009569      1073         1   3247876
         1         4        0.0000009863      1074         1   3248926
         1         4        0.0000007079      1075         1   3249057
         1         4        0.0000021456      1076         1   3250116
         1         4        0.0000020948      1077         1   3251407
         1         4        0.0000024127      1078         1   3252895
         1         4        0.0000026885      1079         1   3254174
         1         4        0.0000025779      1080         1   3259031
         1         4        0.0000022799      1081         1   3259929
         1         4        0.0000016276      1082         1   3260878
         1         4        0.0000016214      1083         1   3263364
         1         4        0.0000016241      1084         1   3263980
         1         4        0.0000016423      1085         1   3267308
         1         4        0.0000004105      1086         1   3272205
         1         4        0.0000003664      1087         1   3275620
         1         4        0.0000002528      1088         1   3280661
         1         4        0.0000003258      1089         1   3283135
         1         4        0.0000003413      1090         1   3289419
         1         4        0.0000001551      1091         1   3291095
         1         4        0.0000000209      1092         1   3295844
         1         4        0.0000000209      1093         1   3296469
         1         4        0.0000000202      1094         1   3298737
         1         4        0.0000000589      1095         1   3305067
         1         4        0.0000000535      1096         1   3306557
         1         4        0.0000000402      1097         1   3307838
         1         4        0.0000000236      1098         1   3311936
         1         4        0.0000000424      1099         1   3315565
         1         4        0.0000000407      1100         1   3318508
         1         4        0.0000000240      1101         1   3322254
         1         4        0.0000000271      1102         1   3323143
         1         4        0.0000000312      1103         1   3323983
         1         4        0.0000000357      1104         1   3329148
         1         4        0.0000000027      1105         1   3332811
         1         4        0.0000000046      1106         1   3333948
         1         4        0.0000003104      1107         1   3335469
         1         4        0.0000002720      1108         1   3336224
         1         4        0.0000002720      1109         1   3337934
         1         4        0.0000002666      1110         1   3343059
         1         4        0.0000002250      1111         1   3345210
         1         4        0.0000002022      1112         1   3349710
         1         4        0.0000001970      1113         1   3354644
         1         4        0.0000004874      1114         1   3361183
         1         4        0.0000004874      1115         1   3362132
         1         4        0.0000003245      1116         1   3364177
         1         4        0.0000631008      1117         1   3365286
         1         4        0.0000665018      1118         1   3366188
         1         4        0.0000660129      1119         1   3368385
         1         4        0.0000657872      1120         1   3372756
         1         4        0.0000659839      1121         1   3376665
         1         4        0.0000662994      1122         1   3377291
         1         4        0.0000664978      1123         1   3378735
         1         4        0.0000649102      1124         1   3382881
         1         4        0.0000649102      1125         1   3388525
         1         4        0.0000743267      1126         1   3389500
         1         4        0.0000104687      1127         1   3390339
         1         4        0.0000894825      1128         1   3392552
         1         4        0.0000894260      1129         1   3393626
         1         4        0.0000895704      1130         1   3395745
         1         4        0.0000895698      1131         1   3396432
         1         4        0.0000895209      1132         1   3400733
         1         4        0.0000895350      1133         1   3401539
         1         4        0.0000895350      1134         1   3404571
         1         4        0.0000895350      1135         1   3405981
         1         4        0.0000395741      1136         1   3407486
         1         4        0.0000395741      1137         1   3408620
         1         4        0.0000000001      1138         1   3412428
         1         4        0.0000000000      1139         1   3414181
         1         4        0.0000000000      1140         1   3418277
         1         4        0.0000000000      1141         1   3421849
         1         4        0.0000000000      1142         1   3428410
         1         4        0.0000000008      1143         1   3429308
         1         4        0.0000000008      1144         1   3429914
         1         4        0.0000000008      1145         1   3433611
         1         4        0.0000000008      1146         1   3435623
         1         4        0.0000000008      1147         1   3442227
         1         4        0.0001873687      1148         1   3445223
         1         4        0.0001873646      1149         1   3446213
         1         4        0.0003059924      1150         1   3446917
         1         4        0.0003177934      1151         1   3447567
         1         4        0.0003178013      1152         1   3448583
         1         4        0.0016333994      1153         1   3449877
         1         4        0.0016334051      1154         1   3452980
         1         4        0.0016334323      1155         1   3453784
         1         4        0.0016335458      1156         1   3455812
         1         4        0.0016335458      1157         1   3457725
         1         4        0.0007595298      1158         1   3459530
         1         4        0.0007595298      1159         1   3460333
         1         4        0.0005792002      1160         1   3461255
         1         4        0.0005628327      1161         1   3466791
         1         4        0.0005628338      1162         1   3472956
         1         4        0.0000000000      1163         1   3491070
         1         4        0.0000000000      1164         1   3493213
         1         4        0.0000000000      1165         1   3493913
         1         4        0.0000000000      1166         1   3495838
         1         4        0.0000000000      1167         1   3501251
         1         4        0.0000000000      1168         1   3501880
         1         4        0.0000000000      1169         1   3504696
         1         4        0.0000000000      1170         1   3507580
         1         4        0.0000000000      1171         1   3510971
         1         4        0.0000000000      1172         1   3512193
         1         4        0.0000000000      1173         1   3515994
         1         4        0.0000000000      1174         1   3518651
         1         4        0.0000000000      1175         1   3521446
         1         4        0.0000000000      1176         1   3524389
         1         4        0.0000000001      1177         1   3527102
         1         4        0.0000000001      1178         1   3530182
         1         4        0.0000000001      1179         1   3530635
         1         4        0.0000000001      1180         1   3531368
         1         4        0.0000000001      1181         1   3546098
         1         4        0.0000000001      1182         1   3546860
         1         4        0.0000000058      1183         1   3547546
         1         4        0.0000000135      1184         1   3549819
         1         4        0.0000000345      1185         1   3553857
         1         4        0.0000000649      1186         1   3556578
         1         4        0.0000010006      1187         1   3559229
         1         4        0.0000010336      1188         1   3565291
         1         4        0.0000132456      1189         1   3568205
         1         4        0.0000132456      1190         1   3572577
         1         4        0.0000132963      1191         1   3575090
         1         4        0.0000135133      1192         1   3577771
         1         4        0.0000132937      1193         1   3578250
         1         4        0.0001704872      1194         1   3579259
         1         4        0.0001695904      1195         1   3581152
         1         4        0.0001687218      1196         1   3582736
         1         4        0.0001704014      1197         1   3584313
         1         4        0.0001712062      1198         1   3585190
         1         4        0.0001670153      1199         1   3586137
         1         4        0.0001693220      1200         1   3587051
         1         4        0.0001692074      1201         1   3587595
         1         4        0.0001693524      1202         1   3588162
         1         4        0.0001656329      1203         1   3588878
         1         4        0.0000023877      1204         1   3589567
         1         4        0.0000024935      1205         1   3590218
         1         4        0.0000029643      1206         1   3590827
         1         4        0.0000027686      1207         1   3591742
         1         4        0.0000026692      1208         1   3592517
         1         4        0.0000021867      1209         1   3593111
         1         4        0.0000021828      1210         1   3593600
         1         4        0.0000022711      1211         1   3594084
         1         4        0.0000021232      1212         1   3594542
         1         4        0.0000010432      1213         1   3595025
         1         4        0.0000008295      1214         1   3596129
         1         4        0.0000008197      1215         1   3599284
         1         4        0.0000005698      1216         1   3600128
         1         4        0.0000000752      1217         1   3600844
         1         4        0.0000000532      1218         1   3601437
         1         4        0.0000000811      1219         1   3602244
         1         4        0.0000000494      1220         1   3603042
         1         4        0.0000000462      1221         1   3604163
         1         4        0.0000000647      1222         1   3604902
         1         4        0.0000000513      1223         1   3605577
         1         4        0.0000000484      1224         1   3607033
         1         4        0.0000000389      1225         1   3608745
         1         4        0.0000000357      1226         1   3610196
         1         4        0.0000000357      1227         1   3610923
         1         4        0.0000000357      1228         1   3613714
         1         4        0.0000000175      1229         1   3614755
         1         4        0.0000000174      1230         1   3615917
         1         4        0.0000000116      1231         1   3621035
         1         4        0.0000000049      1232         1   3623929
         1         4        0.0000000050      1233         1   3627023
         1         4        0.0000000018      1234         1   3628012
         1         4        0.0000000014      1235         1   3629000
         1         4        0.0000000000      1236         1   3630176
         1         4        0.0000000000      1237         1   3634719
         1         4        0.0000000000      1238         1   3636967
         1         4        0.0000000000      1239         1   3639885
         1         4        0.0000000000      1240         1   3643368
         1         4        0.0000000064      1241         1   3646934
         1         4        0.0000000064      1242         1   3648533
         1         4        0.0000005467      1243         1   3649944
         1         4        0.0000005507      1244         1   3652436
         1         4        0.0000005747      1245         1   3653085
         1         4        0.0000005747      1246         1   3654011
         1         4        0.0000005747      1247         1   3657416
         1         4        0.0000005747      1248         1   3662965
         1         4        0.0000005747      1249         1   3665808
         1         4        0.0000005745      1250         1   3667210
         1         4        0.0000004623      1251         1   3668868
         1         4        0.0000004623      1252         1   3671253
         1         4        0.0000000007      1253         1   3675057
         1         4        0.0000000010      1254         1   3679215
         1         4        0.0000000002      1255         1   3685130
         1         4        0.0000000002      1256         1   3687110
         1         4        0.0000000002      1257         1   3690499
         1         4        0.0000000004      1258         1   3694629
         1         4        0.0000000004      1259         1   3696994
         1         4        0.0000000004      1260         1   3699323
         1         4        0.0000001167      1261         1   3710175
         1         4        0.0000001170      1262         1   3713919
         1         4        0.0000001353      1263         1   3721359
         1         4        0.0000001434      1264         1   3726245
         1         4        0.0000001436      1265         1   3734487
         1         4        0.0000039997      1266         1   3740235
         1         4        0.0000045025      1267         1   3753777
         1         4        0.0000044994      1268         1   3757711
         1         4        0.0000045027      1269         1   3761969
         1         4        0.0000045027      1270         1   3766910
         1         4        0.0000034197      1271         1   3772494
         1         4        0.0000034185      1272         1   3774190
         1         4        0.0000033317      1273         1   3774874
         1         4        0.0000033263      1274         1   3782223
         1         4        0.0000033255      1275         1   3783441
         1         4        0.0000000233      1276         1   3784998
         1         4        0.0000000000      1277         1   3785887
         1         4        0.0000000000      1278         1   3790274
         1         4        0.0000000000      1279         1   3792863
         1         4        0.0000000000      1280         1   3793833
         1         4        0.0000000000      1281         1   3794811
         1         4        0.0000000001      1282         1   3795707
         1         4        0.0000000001      1283         1   3796929
         1         4        0.0000000001      1284         1   3797948
         1         4        0.0000000001      1285         1   3799268
         1         4        0.0000000001      1286         1   3803026
         1         4        0.0000000001      1287         1   3806541
         1         4        0.0000000007      1288         1   3807798
         1         4        0.0000000007      1289         1   3808362
         1         4        0.0000000007      1290         1   3813514
         1         4        0.0000000007      1291         1   3820004
         1         4        0.0000000003      1292         1   3823969
         1         4        0.0000000003      1293         1   3825308
         1         4        0.0000000003      1294         1   3827880
         1         4        0.0000000003      1295         1   3830319
         1         4        0.0000000003      1296         1   3832720
         1         4        0.0000000003      1297         1   3835779
         1         4        0.0001230999      1298         1   3841086
         1         4        0.0001230999      1299         1   3846214
         1         4        0.0001230999      1300         1   3850923
         1         4        0.0001230999      1301         1   3861723
         1         4        0.0001230999      1302         1   3862536
         1         4        0.0001230999      1303         1   3863895
         1         4        0.0001230999      1304         1   3865620
         1         4        0.0001231000      1305         1   3866343
         1         4        0.0001231000      1306         1   3868437
         1         4        0.0001231000      1307         1   3869530
         1         4        0.0000000000      1308         1   3870571
         1         4        0.0000000000      1309         1   3871125
         1         4        0.0000000408      1310         1   3873338
         1         4        0.0000000408      1311         1   3873380
         1         4        0.0000000408      1312         1   3874496
         1         4        0.0000000408      1313         1   3875899
         1         4        0.0000000408      1314         1   3878335
         1         4        0.0000000408      1315         1   3881053
         1         4        0.0000000408      1316         1   3881665
         1         4        0.0000000408      1317         1   3882262
         1         4        0.0000000408      1318         1   3882956
         1         4        0.0000000384      1319         1   3885992
         1         4        0.0000000001      1320         1   3888577
         1         4        0.0000000008      1321         1   3892407
         1         4        0.0000018182      1322         1   3893570
         1         4        0.0000018182      1323         1   3897653
         1         4        0.0000018182      1324         1   3905997
         1         4        0.0000018194      1325         1   3909825
         1         4        0.0000018194      1326         1   3913742
         1         4        0.0000018194      1327         1   3919961
         1         4        0.0000257025      1328         1   3923031
         1         4        0.0000290311      1329         1   3924492
         1         4        0.0000702952      1330         1   3925760
         1         4        0.0000699452      1331         1   3928619
         1         4        0.0000542430      1332         1   3930608
         1         4        0.0000542741      1333         1   3940733
         1         4        0.0000542741      1334         1   3946168
         1         4        0.0000542669      1335         1   3950527
         1         4        0.0000542658      1336         1   3955906
         1         4        0.0000542658      1337         1   3957041
         1         4        0.0000168629      1338         1   3964369
         1         4        0.0000152495      1339         1   3973109
         1         4        0.0000000029      1340         1   3974265
         1         4        0.0000000027      1341         1   3975003
         1         4        0.0000000000      1342         1   3976719
         1         4        0.0000000000      1343         1   3980052
         1         4        0.0000000000      1344         1   3983725
         1         4        0.0000000000      1345         1   3985485
         1         4        0.0000000000      1346         1   3987104
         1         4        0.0000000002      1347         1   3992572
         1         4        0.0000000002      1348         1   3996868
         1         4        0.0000000002      1349         1   3999035
         1         4        0.0000000002      1350         1   4009053
         1         4        0.0000000002      1351         1   4010489
         1         4        0.0000000002      1352         1   4011512
         1         4        0.0000000002      1353         1   4012541
         1         4        0.0000000002      1354         1   4013822
         1         4        0.0000000002      1355         1   4015647
         1         4        0.0000000002      1356         1   4017463
         1         4        0.0000000000      1357         1   4024144
         1         4        0.0000000000      1358         1   4025521
         1         4        0.0000000000      1359         1   4026586
         1         4        0.0000000000      1360         1   4027668
         1         4        0.0000000000      1361         1   4028258
         1         4        0.0000000000      1362         1   4029125
         1         4        0.0000000000      1363         1   4030192
         1         4        0.0000000000      1364         1   4030801
         1         4        0.0000000000      1365         1   4033310
         1         4        0.0000000000      1366         1   4036638
         1         4        0.0000000000      1367         1   4038462
         1         4        0.0000000000      1368         1   4039076
         1         4        0.0000000000      1369         1   4039685
         1         4        0.0000000000      1370         1   4042630
         1         4        0.0000000000      1371         1   4043413
         1         4        0.0000000000      1372         1   4044434
         1         4        0.0000000000      1373         1   4045652
         1         4        0.0000000000      1374         1   4046552
         1         4        0.0000000000      1375         1   4049633
         1         4        0.0000000000      1376         1   4052161
         1         4        0.0000000000      1377         1   4052762
         1         4        0.0000000000      1378         1   4055291
         1         4        0.0000000001      1379         1   4057160
         1         4        0.0000000001      1380         1   4057767
         1         4        0.0000000001      1381         1   4059603
         1         4        0.0000000000      1382         1   4065811
         1         4        0.0000000001      1383         1   4067489
         1         4        0.0000000001      1384         1   4071878
         1         4        0.0000000001      1385         1   4076896
         1         4        0.0000000001      1386         1   4080841
         1         4        0.0000000001      1387         1   4084947
         1         4        0.0000000001      1388         1   4088875
         1         4        0.0000000000      1389         1   4094558
         1         4        0.0000000000      1390         1   4099356
         1         4        0.0000000000      1391         1   4102986
         1         4        0.0000000000      1392         1   4108140
         1         4        0.0000000000      1393         1   4120669
         1         4        0.0000000000      1394         1   4123648
         1         4        0.0000000000      1395         1   4126617
         1         4        0.0000000000      1396         1   4129667
         1         4        0.0000000000      1397         1   4131986
         1         4        0.0000000000      1398         1   4145943
         1         4        0.0000000000      1399         1   4156330
         1         4        0.0000000000      1400         1   4170042
         1         4        0.0000000000      1401         1   4182166
         1         4        0.0000000000      1402         1   4188166
         1         4        0.0000000000      1403         1   4189504
         1         4        0.0000000000      1404         1   4203274
         1         4        0.0000000000      1405         1   4219292
         1         4        0.0000000000      1406         1   4226867
         1         4        0.0000000000      1407         1   4245840
         1         4        0.0000000000      1408         1   4265767
         1         4        0.0000000000      1409         1   4273282
         1         4        0.0000000000      1410         1   4279296
         1         4        0.0000000000      1411         1   4282516
         1         4        0.0000000000      1412         1   4283771
         1         4        0.0000000000      1413         1   4286473
         1         4        0.0000000000      1414         1   4287796
         1         4        0.0000000000      1415         1   4290404
         1         4        0.0000000000      1416         1   4291148
         1         4        0.0000000000      1417         1   4295157
         1         4        0.0000000000      1418         1   4295810
         1         4        0.0000000000      1419         1   4311365
         1         4        0.0000000000      1420         1   4315172
         1         4        0.0000000002      1421         1   4319821
         1         4        0.0000000002      1422         1   4329786
         1         4        0.0000000036      1423         1   4336594
         1         4        0.0000000036      1424         1   4340684
         1         4        0.0000000033      1425         1   4348137
         1         4        0.0000000033      1426         1   4356590
         1         4        0.0000000033      1427         1   4358691
         1         4        0.0000000033      1428         1   4361094
         1         4        0.0000000033      1429         1   4361639
         1         4        0.0000000033      1430         1   4363180
         1         4        0.0000000026      1431         1   4365636
         1         4        0.0000000026      1432         1   4367183
         1         4        0.0000000000      1433         1   4369855
         1         4        0.0000000000      1434         1   4370999
         1         4        0.0000000000      1435         1   4371968
         1         4        0.0000000000      1436         1   4373268
         1         4        0.0000000000      1437         1   4374740
         1         4        0.0000000000      1438         1   4381122
         1         4        0.0000000000      1439         1   4382568
         1         4        0.0000000000      1440         1   4383583
         1         4        0.0000000000      1441         1   4386211
         1         4        0.0000000000      1442         1   4389582
         1         4        0.0000000000      1443         1   4390360
         1         4        0.0000000000      1444         1   4395238
         1         4        0.0000004687      1445         1   4396787
         1         4        0.0000004687      1446         1   4402179
         1         4        0.0000004687      1447         1   4405902
         1         4        0.0000004687      1448         1   4410834
         1         4        0.0000004687      1449         1   4421333
         1         4        0.0000004687      1450         1   4425657
         1         4        0.0000004687      1451         1   4431271
         1         4        0.0000019773      1452         1   4437355
         1         4        0.0000019773      1453         1   4441605
         1         4        0.0000066803      1454         1   4446549
         1         4        0.0000049849      1455         1   4451105
         1         4        0.0000051925      1456         1   4458958
         1         4        0.0000052911      1457         1   4471109
         1         4        0.0000103541      1458         1   4476954
         1         4        0.0000103451      1459         1   4485299
         1         4        0.0000159825      1460         1   4489743
         1         4        0.0000159825      1461         1   4509102
         1         4        0.0000092164      1462         1   4512687
         1         4        0.0000092796      1463         1   4514497
         1         4        0.0000032006      1464         1   4520604
         1         4        0.0000032008      1465         1   4522558
         1         4        0.0000030347      1466         1   4530391
         1         4        0.0000029700      1467         1   4531279
         1         4        0.0000006960      1468         1   4532199
         1         4        0.0000007000      1469         1   4536482
         1         4        0.0000000027      1470         1   4564983
         1         4        0.0000000029      1471         1   4569526
         1         4        0.0000000024      1472         1   4572247
         1         4        0.0000000015      1473         1   4577608
         1         4        0.0000000015      1474         1   4585199
         1         4        0.0000000015      1475         1   4591202
         1         4        0.0000000015      1476         1   4595043
         1         4        0.0000000013      1477         1   4597695
         1         4        0.0000000000      1478         1   4602508
         1         4        0.0000000000      1479         1   4604847
         1         4        0.0000000000      1480         1   4608260
         1         4        0.0000000000      1481         1   4610332
         1         4        0.0000000000      1482         1   4610824
         1         4        0.0000000000      1483         1   4614753
         1         4        0.0000000000      1484         1   4617509
         1         4        0.0000000000      1485         1   4618566
         1         4        0.0000000000      1486         1   4620652
         1         4        0.0000000000      1487         1   4621450
         1         4        0.0000000000      1488         1   4622963
         1         4        0.0000000000      1489         1   4625707
         1         4        0.0000000000      1490         1   4626587
         1         4        0.0000000000      1491         1   4627928
         1         4        0.0000000000      1492         1   4629029
         1         4        0.0000000000      1493         1   4630221
         1         4        0.0000000000      1494         1   4631006
         1         4        0.0000000000      1495         1   4633610
         1         4        0.0000000040      1496         1   4635047
         1         4        0.0000000040      1497         1   4636357
         1         4        0.0000000040      1498         1   4640676
         1         4        0.0000000040      1499         1   4644545
         1         4        0.0000000040      1500         1   4648383
         1         4        0.0000000040      1501         1   4650414
         1         4        0.0000000040      1502         1   4650979
         1         4        0.0000000040      1503         1   4654050
         1         4        0.0000000040      1504         1   4655323
         1         4        0.0000000040      1505         1   4657531
         1         4        0.0000000000      1506         1   4659002
         1         4        0.0000000141      1507         1   4660347
         1         4        0.0000000141      1508         1   4662835
         1         4        0.0000000141      1509         1   4687701
         1         4        0.0000000141      1510         1   4707480
         1         4        0.0000000141      1511         1   4710088
         1         4        0.0000100656      1512         1   4716286
         1         4        0.0000100657      1513         1   4721476
         1         4        0.0000100657      1514         1   4722273
         1         4        0.0000100657      1515         1   4727118
         1         4        0.0000100658      1516         1   4728746
         1         4        0.0000096337      1517         1   4732923
         1         4        0.0000096336      1518         1   4734576
         1         4        0.0000112650      1519         1   4735436
         1         4        0.0000112650      1520         1   4737193
         1         4        0.0000112650      1521         1   4739534
         1         4        0.0000001733      1522         1   4740225
         1         4        0.0000001733      1523         1   4746952
         1         4        0.0000001733      1524         1   4753811
         1         4        0.0000001733      1525         1   4755056
         1         4        0.0000001734      1526         1   4758675
         1         4        0.0000001739      1527         1   4762830
         1         4        0.0000001739      1528         1   4765802
         1         4        0.0000000000      1529         1   4767051
         1         4        0.0000000000      1530         1   4770733
         1         4        0.0000000000      1531         1   4771596
         1         4        0.0000000000      1532         1   4772565
         1         4        0.0000000000      1533         1   4773582
         1         4        0.0000000000      1534         1   4775121
         1         4        0.0000000000      1535         1   4776246
         1         4        0.0000004505      1536         1   4780592
         1         4        0.0000004698      1537         1   4781258
         1         4        0.0000004698      1538         1   4783538
         1         4        0.0000005076      1539         1   4784221
         1         4        0.0000005073      1540         1   4786134
         1         4        0.0000043616      1541         1   4788764
         1         4        0.0000045918      1542         1   4789260
         1         4        0.0000045919      1543         1   4790434
         1         4        0.0000045919      1544         1   4793027
         1         4        0.0000045916      1545         1   4794163
         1         4        0.0000039980      1546         1   4795736
         1         4        0.0000040072      1547         1   4796787
         1         4        0.0000040072      1548         1   4797826
         1         4        0.0000040130      1549         1   4801446
         1         4        0.0000045870      1550         1   4804385
         1         4        0.0000002902      1551         1   4808910
         1         4        0.0000001286      1552         1   4811039
         1         4        0.0000001409      1553         1   4812893
         1         4        0.0000001408      1554         1   4814411
         1         4        0.0000001408      1555         1   4815563
         1         4        0.0000001408      1556         1   4816412
         1         4        0.0000001389      1557         1   4818441
         1         4        0.0000001389      1558         1   4819625
         1         4        0.0000001389      1559         1   4821192
         1         4        0.0000000049      1560         1   4822215
         1         4        0.0000000399      1561         1   4823061
         1         4        0.0000000425      1562         1   4824214
         1         4        0.0000000574      1563         1   4824783
         1         4        0.0000000574      1564         1   4825725
         1         4        0.0000000574      1565         1   4826664
         1         4        0.0000000574      1566         1   4827245
         1         4        0.0000000574      1567         1   4830270
         1         4        0.0000000589      1568         1   4833326
         1         4        0.0000000589      1569         1   4834622
         1         4        0.0000000607      1570         1   4839444
         1         4        0.0000000000      1571         1   4841727
         1         4        0.0000000000      1572         1   4843260
         1         4        0.0000000000      1573         1   4846576
         1         4        0.0000000000      1574         1   4849155
         1         4        0.0000000000      1575         1   4852511
         1         4        0.0000000000      1576         1   4855509
         1         4        0.0000000000      1577         1   4862749
         1         4        0.0000000000      1578         1   4868044
         1         4        0.0000000000      1579         1   4871616
         1         4        0.0000000000      1580         1   4873984
         1         4        0.0000000000      1581         1   4878114
         1         4        0.0000000000      1582         1   4879690
         1         4        0.0000000000      1583         1   4880750
         1         4        0.0000000000      1584         1   4881314
         1         4        0.0000000000      1585         1   4882310
         1         4        0.0000000000      1586         1   4894678
         1         4        0.0000000000      1587         1   4895760
         1         4        0.0000000000      1588         1   4896600
         1         4        0.0000000000      1589         1   4900036
         1         4        0.0000000000      1590         1   4904496
         1         4        0.0000000000      1591         1   4908335
         1         4        0.0000000000      1592         1   4910208
         1         4        0.0000000000      1593         1   4910792
         1         4        0.0000000000      1594         1   4911346
         1         4        0.0000000000      1595         1   4913321
         1         4        0.0000000000      1596         1   4914001
         1         4        0.0000000000      1597         1   4915411
         1         4        0.0000000000      1598         1   4918544
         1         4        0.0000000001      1599         1   4919610
         1         4        0.0000000032      1600         1   4922096
         1         4        0.0000000090      1601         1   4923499
         1         4        0.0000000126      1602         1   4927437
         1         4        0.0000000147      1603         1   4929713
         1         4        0.0000000147      1604         1   4931002
         1         4        0.0000000147      1605         1   4933748
         1         4        0.0000000151      1606         1   4937765
         1         4        0.0000000157      1607         1   4942020
         1         4        0.0000000157      1608         1   4947312
         1         4        0.0000000134      1609         1   4955651
         1         4        0.0000000049      1610         1   4956669
         1         4        0.0000000010      1611         1   4957230
         1         4        0.0000000002      1612         1   4957717
         1         4        0.0000000000      1613         1   4961987
         1         4        0.0000000000      1614         1   4966920
         1         4        0.0000000000      1615         1   4974829
         1         4        0.0000000000      1616         1   4976004
         1         4        0.0000000021      1617         1   4980233
         1         4        0.0000000021      1618         1   4982163
         1         4        0.0000000021      1619         1   4991210
         1         4        0.0000000021      1620         1   4992124
         1         4        0.0000000021      1621         1   4996189
         1         4        0.0000000027      1622         1   5001283
         1         4        0.0000000027      1623         1   5004036
         1         4        0.0000000027      1624         1   5008921
         1         4        0.0000000027      1625         1   5010388
         1         4        0.0000000027      1626         1   5010974
         1         4        0.0000000003      1627         1   5012509
         1         4        0.0000000003      1628         1   5013375
         1         4        0.0000000003      1629         1   5014348
         1         4        0.0000002154      1630         1   5015373
         1         4        0.0000002154      1631         1   5018665
         1         4        0.0000002097      1632         1   5019309
         1         4        0.0000002097      1633         1   5021762
         1         4        0.0000002097      1634         1   5026813
         1         4        0.0000002097      1635         1   5029721
         1         4        0.0000002097      1636         1   5030506
         1         4        0.0000002098      1637         1   5031429
         1         4        0.0000002098      1638         1   5032222
         1         4        0.0000002098      1639         1   5034441
         1         4        0.0000000000      1640         1   5035518
         1         4        0.0000000000      1641         1   5036956
         1         4        0.0000000000      1642         1   5038581
         1         4        0.0000000000      1643         1   5039724
         1         4        0.0000000000      1644         1   5040281
         1         4        0.0000000000      1645         1   5047271
         1         4        0.0000000000      1646         1   5048997
         1         4        0.0000000000      1647         1   5049637
         1         4        0.0000000000      1648         1   5051125
         1         4        0.0000000000      1649         1   5055906
         1         4        0.0000000000      1650         1   5057073
         1         4        0.0000000000      1651         1   5058566
         1         4        0.0000000000      1652         1   5062862
         1         4        0.0000000000      1653         1   5069625
         1         4        0.0000000000      1654         1   5073291
         1         4        0.0009993631      1655         1   5077648
         1         4        0.0013643765      1656         1   5083484
         1         4        0.0013643768      1657         1   5088045
         1         4        0.0013643768      1658         1   5090470
         1         4        0.0013643768      1659         1   5100240
         1         4        0.0013643768      1660         1   5100805
         1         4        0.0013643680      1661         1   5103124
         1         4        0.0013647651      1662         1   5105044
         1         4        0.0013648458      1663         1   5108100
         1         4        0.0013640843      1664         1   5112272
         1         4        0.0000324697      1665         1   5130839
         1         4        0.0000000016      1666         1   5135990
         1         4        0.0000000016      1667         1   5141736
         1         4        0.0000000016      1668         1   5147724
         1         4        0.0000000010      1669         1   5151376
         1         4        0.0000000010      1670         1   5153766
         1         4        0.0000000010      1671         1   5158589
         1         4        0.0000000014      1672         1   5161824
         1         4        0.0000000015      1673         1   5162651
         1         4        0.0000000009      1674         1   5163458
         1         4        0.0000000018      1675         1   5164327
         1         4        0.0000000018      1676         1   5167453
         1         4        0.0000000018      1677         1   5171613
         1         4        0.0000000018      1678         1   5175832
         1         4        0.0000000000      1679         1   5179453
         1         4        0.0000000000      1680         1   5186694
         1         4        0.0000000000      1681         1   5189195
         1         4        0.0000000000      1682         1   5192757
         1         4        0.0000000000      1683         1   5197676
         1         4        0.0000000214      1684         1   5198386
         1         4        0.0000000214      1685         1   5202533
         1         4        0.0000000212      1686         1   5209212
         1         4        0.0000009895      1687         1   5215101
         1         4        0.0000009896      1688         1   5216534
         1         4        0.0000009896      1689         1   5218053
         1         4        0.0000009896      1690         1   5226641
         1         4        0.0000009896      1691         1   5229668
         1         4        0.0000009897      1692         1   5297406
         1         4        0.0000009941      1693         1   5302984
         1         4        0.0000009747      1694         1   5309012
         1         4        0.0000009747      1695         1   5314060
         1         4        0.0000009740      1696         1   5316080
         1         4        0.0000000002      1697         1   5317674
         1         4        0.0000000001      1698         1   5318828
         1         4        0.0000000001      1699         1   5319965
         1         4        0.0000000001      1700         1   5320743
         1         4        0.0000000001      1701         1   5321584
         1         4        0.0000000001      1702         1   5322175
         1         4        0.0000000024      1703         1   5323083
         1         4        0.0000000023      1704         1   5323834
         1         4        0.0000000038      1705         1   5324658
         1         4        0.0000000051      1706         1   5326367
         1         4        0.0000081632      1707         1   5327781
         1         4        0.0000081680      1708         1   5328387
         1         4        0.0000081680      1709         1   5336072
         1         4        0.0000081680      1710         1   5337897
         1         4        0.0000081680      1711         1   5344247
         1         4        0.0000137566      1712         1   5349437
         1         4        0.0000135787      1713         1   5350406
         1         4        0.0000135787      1714         1   5351369
         1         4        0.0000135545      1715         1   5362367
         1         4        0.0000135427      1716         1   5367685
         1         4        0.0000010293      1717         1   5370848
         1         4        0.0000010262      1718         1   5372294
         1         4        0.0000010262      1719         1   5374084
         1         4        0.0000010262      1720         1   5382022
         1         4        0.0000010262      1721         1   5383634
         1         4        0.0000000000      1722         1   5385525
         1         4        0.0000000007      1723         1   5388020
         1         4        0.0000000007      1724         1   5390109
         1         4        0.0000000008      1725         1   5392162
         1         4        0.0000005129      1726         1   5396800
         1         4        0.0000005129      1727         1   5398072
         1         4        0.0000005129      1728         1   5399101
         1         4        0.0000005129      1729         1   5402036
         1         4        0.0000005129      1730         1   5405511
         1         4        0.0000005129      1731         1   5409762
         1         4        0.0000005129      1732         1   5413738
         1         4        0.0000004972      1733         1   5418943
         1         4        0.0000004977      1734         1   5422232
         1         4        0.0000004748      1735         1   5426423
         1         4        0.0000000091      1736         1   5428215
         1         4        0.0000000091      1737         1   5429774
         1         4        0.0000000091      1738         1   5432229
         1         4        0.0000000091      1739         1   5434615
         1         4        0.0000000091      1740         1   5435364
         1         4        0.0000000115      1741         1   5436086
         1         4        0.0000000115      1742         1   5437288
         1         4        0.0000006186      1743         1   5438044
         1         4        0.0000006186      1744         1   5441472
         1         4        0.0000005901      1745         1   5443891
         1         4        0.0000005899      1746         1   5450085
         1         4        0.0000005899      1747         1   5453242
         1         4        0.0000005899      1748         1   5456972
         1         4        0.0000005899      1749         1   5460932
         1         4        0.0002466749      1750         1   5465287
         1         4        0.0006175994      1751         1   5468830
         1         4        0.0006176563      1752         1   5469677
         1         4        0.0005911982      1753         1   5471090
         1         4        0.0005911784      1754         1   5474733
         1         4        0.0005911784      1755         1   5476242
         1         4        0.0005912061      1756         1   5476780
         1         4        0.0005912283      1757         1   5483788
         1         4        0.0005912283      1758         1   5486780
         1         4        0.0160856850      1759         1   5490319
         1         4        0.0155454314      1760         1   5491380
         1         4        0.0150298019      1761         1   5493695
         1         4        0.0150295965      1762         1   5494530
         1         4        0.0150344274      1763         1   5495276
         1         4        0.0150429933      1764         1   5496635
         1         4        0.0150429933      1765         1   5499030
         1         4        0.0150429933      1766         1   5503658
         1         4        0.0150430616      1767         1   5507402
         1         4        0.0150430616      1768         1   5518119
         1         4        0.0000225284      1769         1   5519845
         1         4        0.0000001640      1770         1   5525701
         1         4        0.0000000116      1771         1   5530288
         1         4        0.0000000116      1772         1   5537009
         1         4        0.0000000084      1773         1   5540310
         1         4        0.0000000000      1774         1   5541297
         1         4        0.0000000000      1775         1   5543434
         1         4        0.0000000000      1776         1   5544198
         1         4        0.0000000000      1777         1   5546969
         1         4        0.0000001803      1778         1   5549420
         1         4        0.0000001803      1779         1   5549952
         1         4        0.0000001803      1780         1   5551264
         1         4        0.0000001803      1781         1   5551724
         1         4        0.0000001805      1782         1   5554268
         1         4        0.0000001805      1783         1   5558887
         1         4        0.0000305052      1784         1   5561368
         1         4        0.0000305038      1785         1   5563746
         1         4        0.0000305058      1786         1   5564942
         1         4        0.0000305058      1787         1   5565646
         1         4        0.0000263143      1788         1   5566364
         1         4        0.0000263148      1789         1   5567248
         1         4        0.0000260033      1790         1   5568133
         1         4        0.0000260033      1791         1   5571299
         1         4        0.0000260011      1792         1   5573904
         1         4        0.0000260011      1793         1   5581275
         1         4        0.0000000125      1794         1   5583798
         1         4        0.0000000124      1795         1   5587624
         1         4        0.0000000125      1796         1   5597518
         1         4        0.0000017449      1797         1   5600598
         1         4        0.0000020304      1798         1   5602895
         1         4        0.0000020304      1799         1   5605714
         1         4        0.0000020349      1800         1   5606518
         1         4        0.0000020349      1801         1   5607641
         1         4        0.0000020383      1802         1   5610335
         1         4        0.0000020383      1803         1   5612838
         1         4        0.0000020383      1804         1   5617154
         1         4        0.0000020383      1805         1   5619666
         1         4        0.0000020383      1806         1   5623075
         1         4        0.0000000311      1807         1   5626493
         1         4        0.0000000000      1808         1   5629110
         1         4        0.0000000000      1809         1   5630880
         1         4        0.0000000000      1810         1   5633538
         1         4        0.0000000000      1811         1   5636425
         1         4        0.0000000000      1812         1   5640504
         1         4        0.0000000000      1813         1   5643191
         1         4        0.0000000000      1814         1   5645765
         1         4        0.0000000000      1815         1   5646552
         1         4        0.0000000000      1816         1   5649950
         1         4        0.0000000000      1817         1   5651581
         1         4        0.0000000000      1818         1   5652342
         1         4        0.0000000000      1819         1   5653344
         1         4        0.0000000000      1820         1   5654090
         1         4        0.0000000000      1821         1   5658221
         1         4        0.0000000000      1822         1   5658860
         1         4        0.0000000000      1823         1   5662851
         1         4        0.0000000000      1824         1   5664341
         1         4        0.0000000000      1825         1   5665217
         1         4        0.0000000000      1826         1   5666050
         1         4        0.0000000000      1827         1   5668188
         1         4        0.0000000000      1828         1   5669961
         1         4        0.0000000000      1829         1   5671437
         1         4        0.0000000000      1830         1   5671987
         1         4        0.0000000000      1831         1   5673585
         1         4        0.0000000043      1832         1   5674797
         1         4        0.0000000065      1833         1   5677585
         1         4        0.0000000065      1834         1   5682299
         1         4        0.0000000065      1835         1   5682953
         1         4        0.0000000065      1836         1   5684751
         1         4        0.0000000065      1837         1   5687339
         1         4        0.0000000065      1838         1   5691295
         1         4        0.0000000065      1839         1   5692327
         1         4        0.0000000065      1840         1   5693325
         1         4        0.0000000066      1841         1   5693922
         1         4        0.0000000003      1842         1   5696724
         1         4        0.0000000000      1843         1   5700356
         1         4        0.0000000000      1844         1   5703347
         1         4        0.0000000000      1845         1   5707932
         1         4        0.0000000000      1846         1   5712202
         1         4        0.0000000000      1847         1   5715562
         1         4        0.0000000000      1848         1   5721588
         1         4        0.0000000000      1849         1   5722255
         1         4        0.0000000050      1850         1   5723430
         1         4        0.0000000052      1851         1   5725757
         1         4        0.0000000052      1852         1   5726641
         1         4        0.0000000052      1853         1   5731144
         1         4        0.0000000052      1854         1   5732742
         1         4        0.0000000052      1855         1   5736280
         1         4        0.0000000052      1856         1   5740670
         1         4        0.0000000052      1857         1   5741816
         1         4        0.0000000051      1858         1   5743074
         1         4        0.0000000051      1859         1   5746335
         1         4        0.0000000008      1860         1   5752718
         1         4        0.0000000008      1861         1   5756853
         1         4        0.0000000008      1862         1   5761444
         1         4        0.0000000007      1863         1   5764319
         1         4        0.0000000007      1864         1   5767826
         1         4        0.0000000603      1865         1   5770535
         1         4        0.0000000603      1866         1   5773211
         1         4        0.0000000603      1867         1   5776974
         1         4        0.0000000602      1868         1   5777569
         1         4        0.0000000601      1869         1   5779765
         1         4        0.0000000616      1870         1   5780692
         1         4        0.0000000616      1871         1   5783688
         1         4        0.0000000615      1872         1   5785319
         1         4        0.0000000630      1873         1   5785986
         1         4        0.0000000630      1874         1   5786653
         1         4        0.0000000026      1875         1   5793324
         1         4        0.0000000026      1876         1   5796811
         1         4        0.0000000026      1877         1   5803070
         1         4        0.0000000026      1878         1   5804241
         1         4        0.0000000026      1879         1   5805778
         1         4        0.0000016903      1880         1   5806324
         1         4        0.0000016809      1881         1   5807216
         1         4        0.0000016806      1882         1   5808099
         1         4        0.0000016319      1883         1   5808552
         1         4        0.0000016319      1884         1   5811653
         1         4        0.0000040968      1885         1   5814968
         1         4        0.0000040968      1886         1   5820147
         1         4        0.0000040968      1887         1   5821018
         1         4        0.0000060533      1888         1   5823777
         1         4        0.0000110507      1889         1   5829537
         1         4        0.0000049534      1890         1   5832716
         1         4        0.0000049534      1891         1   5836509
         1         4        0.0000049534      1892         1   5838790
         1         4        0.0000051098      1893         1   5841591
         1         4        0.0000051093      1894         1   5844181
         1         4        0.0000022501      1895         1   5849779
         1         4        0.0000022501      1896         1   5853162
         1         4        0.0000104058      1897         1   5856061
         1         4        0.0000075712      1898         1   5858965
         1         4        0.0000034578      1899         1   5863216
         1         4        0.0000034578      1900         1   5867333
         1         4        0.0000034578      1901         1   5872335
         1         4        0.0000034578      1902         1   5873077
         1         4        0.0000033707      1903         1   5873772
         1         4        0.0000033716      1904         1   5874428
         1         4        0.0000033716      1905         1   5875282
         1         4        0.0000039701      1906         1   5877498
         1         4        0.0000001712      1907         1   5878610
         1         4        0.0000001712      1908         1   5880498
         1         4        0.0000003636      1909         1   5882376
         1         4        0.0000003637      1910         1   5887319
         1         4        0.0000003637      1911         1   5890792
         1         4        0.0000003637      1912         1   5896003
         1         4        0.0000003637      1913         1   5900914
         1         4        0.0000003637      1914         1   5912013
         1         4        0.0000003637      1915         1   5914159
         1         4        0.0000000370      1916         1   5915025
         1         4        0.0000000370      1917         1   5916366
         1         4        0.0000000370      1918         1   5917046
         1         4        0.0000000000      1919         1   5918317
         1         4        0.0000000000      1920         1   5919011
         1         4        0.0000000000      1921         1   5919749
         1         4        0.0000000000      1922         1   5922083
         1         4        0.0000000000      1923         1   5925169
         1         4        0.0000000000      1924         1   5927021
         1         4        0.0000000000      1925         1   5932501
         1         4        0.0000000000      1926         1   5935339
         1         4        0.0000000000      1927         1   5936648
         1         4        0.0000000000      1928         1   5938411
         1         4        0.0000000000      1929         1   5947212
         1         4        0.0000000000      1930         1   5949152
         1         4        0.0000000000      1931         1   5950645
         1         4        0.0000000000      1932         1   5951378
         1         4        0.0000000000      1933         1   5952740
         1         4        0.0000000000      1934         1   5953771
         1         4        0.0000000000      1935         1   5954824
         1         4        0.0000000000      1936         1   5955930
         1         4        0.0000000000      1937         1   5958113
         1         4        0.0000000000      1938         1   5959205
         1         4        0.0000000000      1939         1   5960763
         1         4        0.0000000000      1940         1   5962522
         1         4        0.0000000000      1941         1   5964274
         1         4        0.0000000000      1942         1   5965294
         1         4        0.0000000000      1943         1   5966524
         1         4        0.0000000000      1944         1   5967480
         1         4        0.0000000000      1945         1   5968406
         1         4        0.0000000079      1946         1   5970639
         1         4        0.0000000210      1947         1   5971716
         1         4        0.0000000545      1948         1   5973756
         1         4        0.0000000545      1949         1   5974529
         1         4        0.0000000545      1950         1   5975412
         1         4        0.0000000545      1951         1   5976378
         1         4        0.0000002061      1952         1   5981354
         1         4        0.0000002061      1953         1   5997487
         1         4        0.0000002061      1954         1   6000499
         1         4        0.0000002061      1955         1   6001806
         1         4        0.0000002101      1956         1   6002640
         1         4        0.0000002005      1957         1   6003586
         1         4        0.0000002221      1958         1   6005078
         1         4        0.0000002221      1959         1   6013837
         1         4        0.0000002220      1960         1   6016883
         1         4        0.0000002220      1961         1   6025840
         1         4        0.0000000001      1962         1   6027058
         1         4        0.0000000002      1963         1   6028469
         1         4        0.0000000002      1964         1   6029877
         1         4        0.0000000002      1965         1   6037022
         1         4        0.0000000002      1966         1   6044723
         1         4        0.0000000002      1967         1   6049837
         1         4        0.0000000001      1968         1   6053685
         1         4        0.0000000001      1969         1   6058019
         1         4        0.0000000001      1970         1   6063419
         1         4        0.0000000001      1971         1   6065203
         1         4        0.0000000001      1972         1   6070932
         1         4        0.0000000000      1973         1   6075616
         1         4        0.0000000000      1974         1   6081220
         1         4        0.0000000000      1975         1   6082018
         1         4        0.0000000000      1976         1   6083856
         1         4        0.0000000000      1977         1   6092084
         1         4        0.0000000000      1978         1   6102325
         1         4        0.0000000000      1979         1   6108478
         1         4        0.0000000000      1980         1   6113232
         1         4        0.0000000000      1981         1   6114861
         1         4        0.0000000000      1982         1   6118641
         1         4        0.0000000000      1983         1   6122975
         1         4        0.0000000000      1984         1   6128202
         1         4        0.0000000000      1985         1   6131648
         1         4        0.0000000000      1986         1   6134296
         1         4        0.0000000000      1987         1   6135546
         1         4        0.0000000000      1988         1   6137814
         1         4        0.0000000000      1989         1   6142167
         1         4        0.0000000000      1990         1   6145937
         1         4        0.0000000000      1991         1   6149162
         1         4        0.0000000000      1992         1   6153497
         1         4        0.0000000000      1993         1   6154638
         1         4        0.0000000000      1994         1   6155059
         1         4        0.0000000000      1995         1   6158195
         1         4        0.0000000000      1996         1   6161460
         1         4        0.0000000000      1997         1   6164282
         1         4        0.0000000000      1998         1   6171400
         1         4        0.0000000000      1999         1   6172493
         1         4        0.0000000000      2000         1   6173838
         1         4        0.0000000000      2001         1   6174841
         1         4        0.0000000000      2002         1   6176293
         1         4        0.0000000000      2003         1   6177830
         1         4        0.0000000000      2004         1   6182346
         1         4        0.0000000000      2005         1   6183673
         1         4        0.0000000000      2006         1   6186718
         1         4        0.0000000000      2007         1   6187555
         1         4        0.0000000000      2008         1   6191666
         1         4        0.0000000000      2009         1   6194716
         1         4        0.0000000000      2010         1   6195829
         1         4        0.0000000000      2011         1   6199874
         1         4        0.0000000000      2012         1   6201994
         1         4        0.0000000000      2013         1   6204523
         1         4        0.0000000000      2014         1   6205919
         1         4        0.0000000000      2015         1   6207314
         1         4        0.0000000000      2016         1   6224997
         1         4        0.0000000000      2017         1   6229983
         1         4        0.0000000000      2018         1   6236417
         1         4        0.0000000000      2019         1   6239956
         1         4        0.0000000000      2020         1   6242852
         1         4        0.0000000000      2021         1   6243987
         1         4        0.0000000000      2022         1   6247230
         1         4        0.0000000000      2023         1   6251265
         1         4        0.0000000000      2024         1   6254730
         1         4        0.0000000000      2025         1   6255457
         1         4        0.0000000000      2026         1   6256693
         1         4        0.0000000000      2027         1   6257447
         1         4        0.0000000000      2028         1   6260792
         1         4        0.0000000000      2029         1   6263972
         1         4        0.0000000000      2030         1   6267003
         1         4        0.0000000000      2031         1   6268893
         1         4        0.0000000000      2032         1   6269652
         1         4        0.0000000000      2033         1   6270569
         1         4        0.0000000000      2034         1   6273656
         1         4        0.0000000000      2035         1   6277744
         1         4        0.0000000000      2036         1   6281765
         1         4        0.0000000000      2037         1   6287050
         1         4        0.0000000000      2038         1   6290786
         1         4        0.0000000000      2039         1   6296414
         1         4        0.0000000000      2040         1   6298289
         1         4        0.0000000000      2041         1   6304455
         1         4        0.0000000000      2042         1   6306934
         1         4        0.0000000000      2043         1   6307443
         1         4        0.0000000000      2044         1   6308399
         1         4        0.0000000000      2045         1   6312458
         1         4        0.0000000000      2046         1   6313578
         1         4        0.0000000000      2047         1   6314984
         1         4        0.0000000000      2048         1   6317864
         1         4        0.0000000000      2049         1   6319036
         1         4        0.0000000000      2050         1   6320010
         1         4        0.0000000000      2051         1   6320781
         1         4        0.0000000000      2052         1   6321800
         1         4        0.0000000000      2053         1   6323771
         1         4        0.0000000000      2054         1   6324488
         1         4        0.0000000000      2055         1   6326544
         1         4        0.0000000000      2056         1   6333500
         1         4        0.0000000000      2057         1   6334445
         1         4        0.0000000000      2058         1   6336912
         1         4        0.0000000000      2059         1   6343382
         1         4        0.0000000000      2060         1   6351766
         1         4        0.0000000000      2061         1   6355234
         1         4        0.0000000000      2062         1   6363510
         1         4        0.0000000000      2063         1   6366938
         1         4        0.0000000000      2064         1   6374415
         1         4        0.0000000000      2065         1   6380951
         1         4        0.0000000000      2066         1   6381969
         1         4        0.0000000000      2067         1   6383413
         1         4        0.0000000000      2068         1   6385860
         1         4        0.0000000000      2069         1   6388816
         1         4        0.0000000000      2070         1   6391056
         1         4        0.0000000000      2071         1   6392042
         1         4        0.0000000000      2072         1   6392823
         1         4        0.0000000000      2073         1   6394060
         1         4        0.0000000000      2074         1   6395232
         1         4        0.0000000000      2075         1   6396844
         1         4        0.0000000001      2076         1   6397313
         1         4        0.0000000001      2077         1   6397764
         1         4        0.0000000001      2078         1   6398473
         1         4        0.0000000001      2079         1   6399114
         1         4        0.0000000001      2080         1   6401208
         1         4        0.0000000001      2081         1   6404254
         1         4        0.0000000001      2082         1   6405358
         1         4        0.0000000001      2083         1   6406334
         1         4        0.0000000000      2084         1   6407041
         1         4        0.0000000000      2085         1   6408241
         1         4        0.0000000000      2086         1   6408788
         1         4        0.0000000000      2087         1   6409342
         1         4        0.0000000000      2088         1   6411151
         1         4        0.0000000000      2089         1   6411738
         1         4        0.0000000000      2090         1   6412254
         1         4        0.0000000000      2091         1   6412770
         1         4        0.0000002275      2092         1   6415492
         1         4        0.0000002275      2093         1   6418608
         1         4        0.0000002275      2094         1   6421019
         1         4        0.0000002275      2095         1   6423746
         1         4        0.0000002275      2096         1   6426207
         1         4        0.0000002275      2097         1   6432366
         1         4        0.0000002275      2098         1   6435456
         1         4        0.0000002275      2099         1   6436402
         1         4        0.0000002275      2100         1   6442445
         1         4        0.0000002352      2101         1   6450599
         1         4        0.0000000639      2102         1   6453758
         1         4        0.0000000639      2103         1   6458053
         1         4        0.0000000639      2104         1   6464105
         1         4        0.0000001205      2105         1   6465329
         1         4        0.0000001205      2106         1   6470130
         1         4        0.0000001205      2107         1   6471406
         1         4        0.0000001205      2108         1   6472236
         1         4        0.0000089991      2109         1   6474048
         1         4        0.0000621213      2110         1   6475314
         1         4        0.0000774304      2111         1   6479625
         1         4        0.0000760552      2112         1   6483810
         1         4        0.0001093848      2113         1   6487753
         1         4        0.0001093848      2114         1   6489639
         1         4        0.0001074581      2115         1   6491238
         1         4        0.0001074581      2116         1   6492449
         1         4        0.0001074581      2117         1   6495405
         1         4        0.0001074581      2118         1   6502681
         1         4        0.0000879104      2119         1   6507083
         1         4        0.0000203976      2120         1   6511809
         1         4        0.0000116897      2121         1   6517616
         1         4        0.0000116897      2122         1   6521869
         1         4        0.0000027996      2123         1   6522574
         1         4        0.0000027996      2124         1   6524503
         1         4        0.0000027996      2125         1   6526757
         1         4        0.0000027996      2126         1   6529900
         1         4        0.0000027996      2127         1   6530903
         1         4        0.0000027996      2128         1   6532008
         1         4        0.0000000000      2129         1   6535688
         1         4        0.0000000000      2130         1   6544062
         1         4        0.0000000000      2131         1   6549303
         1         4        0.0000000000      2132         1   6550503
         1         4        0.0000000000      2133         1   6551058
         1         4        0.0000000000      2134         1   6554502
         1         4        0.0000000000      2135         1   6557277
         1         4        0.0000000000      2136         1   6558268
         1         4        0.0000000000      2137         1   6559769
         1         4        0.0000000000      2138         1   6561719
         1         4        0.0000000000      2139         1   6565463
         1         4        0.0000000000      2140         1   6566224
         1         4        0.0000000000      2141         1   6571786
         1         4        0.0000000000      2142         1   6574320
         1         4        0.0000000000      2143         1   6579968
         1         4        0.0000000000      2144         1   6582586
         1         4        0.0000000000      2145         1   6587228
         1         4        0.0000000000      2146         1   6593461
         1         4        0.0000000000      2147         1   6595631
         1         4        0.0000000000      2148         1   6596990
         1         4        0.0000000000      2149         1   6597691
         1         4        0.0000000000      2150         1   6599225
         1         4        0.0000000000      2151         1   6603985
         1         4        0.0000000000      2152         1   6607608
         1         4        0.0000000000      2153         1   6611282
         1         4        0.0000000000      2154         1   6612335
         1         4        0.0000000000      2155         1   6613114
         1         4        0.0000000000      2156         1   6616055
         1         4        0.0000000000      2157         1   6619208
         1         4        0.0000000000      2158         1   6622512
         1         4        0.0000000000      2159         1   6623322
         1         4        0.0000000000      2160         1   6627550
         1         4        0.0000000000      2161         1   6632404
         1         4        0.0000000000      2162         1   6634827
         1         4        0.0000000000      2163         1   6643841
         1         4        0.0000000000      2164         1   6652314
         1         4        0.0000000000      2165         1   6656362
         1         4        0.0000000000      2166         1   6659431
         1         4        0.0000000000      2167         1   6660948
         1         4        0.0000000000      2168         1   6662244
         1         4        0.0000000000      2169         1   6667087
         1         4        0.0000000000      2170         1   6669482
         1         4        0.0000000000      2171         1   6670577
         1         4        0.0000000000      2172         1   6678267
         1         4        0.0000000001      2173         1   6681929
         1         4        0.0000000000      2174         1   6684899
         1         4        0.0000000000      2175         1   6688819
         1         4        0.0000000000      2176         1   6696216
         1         4        0.0000000000      2177         1   6700405
         1         4        0.0000000000      2178         1   6705207
         1         4        0.0000000000      2179         1   6710424
         1         4        0.0000000000      2180         1   6717877
         1         4        0.0000000000      2181         1   6755923
         1         4        0.0000000000      2182         1   6763637
         1         4        0.0000000001      2183         1   6768356
         1         4        0.0000000000      2184         1   6771313
         1         4        0.0000000000      2185         1   6775220
         1         4        0.0000000000      2186         1   6778966
         1         4        0.0000000000      2187         1   6786262
         1         4        0.0000097498      2188         1   6789452
         1         4        0.0000097498      2189         1   6794963
         1         4        0.0000097833      2190         1   6796734
         1         4        0.0000097833      2191         1   6798365
         1         4        0.0000118845      2192         1   6799271
         1         4        0.0000118846      2193         1   6801240
         1         4        0.0000118844      2194         1   6805411
         1         4        0.0000118844      2195         1   6809918
         1         4        0.0000118844      2196         1   6813284
         1         4        0.0000118844      2197         1   6816494
         1         4        0.0000105499      2198         1   6818929
         1         4        0.0000105499      2199         1   6819686
         1         4        0.0000106263      2200         1   6820344
         1         4        0.0000106263      2201         1   6823784
         1         4        0.0000095926      2202         1   6825239
         1         4        0.0000095926      2203         1   6826566
         1         4        0.0000111959      2204         1   6827703
         1         4        0.0000111958      2205         1   6828473
         1         4        0.0000111962      2206         1   6830253
         1         4        0.0000112489      2207         1   6832353
         1         4        0.0000001930      2208         1   6834218
         1         4        0.0000002213      2209         1   6835494
         1         4        0.0000002040      2210         1   6837537
         1         4        0.0000002040      2211         1   6838418
         1         4        0.0000001991      2212         1   6840791
         1         4        0.0000001991      2213         1   6844137
         1         4        0.0000000338      2214         1   6845416
         1         4        0.0000000338      2215         1   6846585
         1         4        0.0000000338      2216         1   6847123
         1         4        0.0000000318      2217         1   6849639
         1         4        0.0000002178      2218         1   6852095
         1         4        0.0000002010      2219         1   6852826
         1         4        0.0000002558      2220         1   6854093
         1         4        0.0000002559      2221         1   6856089
         1         4        0.0000002559      2222         1   6857568
         1         4        0.0000002731      2223         1   6861069
         1         4        0.0000002646      2224         1   6861996
         1         4        0.0000002671      2225         1   6862850
         1         4        0.0000002843      2226         1   6863794
         1         4        0.0000027886      2227         1   6866471
         1         4        0.0000018099      2228         1   6868837
         1         4        0.0000018059      2229         1   6870107
         1         4        0.0000017170      2230         1   6872788
         1         4        0.0000017246      2231         1   6878788
         1         4        0.0000096285      2232         1   6879913
         1         4        0.0000095685      2233         1   6880687
         1         4        0.0000095685      2234         1   6881394
         1         4        0.0000096921      2235         1   6882069
         1         4        0.0000095703      2236         1   6883705
         1         4        0.0000047225      2237         1   6889016
         1         4        0.0000061809      2238         1   6893250
         1         4        0.0000061809      2239         1   6899476
         1         4        0.0000061809      2240         1   6900996
         1         4        0.0000061934      2241         1   6903162
         1         4        0.0000001895      2242         1   6904430
         1         4        0.0000001895      2243         1   6906614
         1         4        0.0000001895      2244         1   6908243
         1         4        0.0000001692      2245         1   6910415
         1         4        0.0000002212      2246         1   6914789
         1         4        0.0000001820      2247         1   6916421
         1         4        0.0000000125      2248         1   6918079
         1         4        0.0000000126      2249         1   6919260
         1         4        0.0000000126      2250         1   6922783
         1         4        0.0000000116      2251         1   6923862
         1         4        0.0000000116      2252         1   6927623
         1         4        0.0000000116      2253         1   6928483
         1         4        0.0000166390      2254         1   6931114
         1         4        0.0000166390      2255         1   6933075
         1         4        0.0000165468      2256         1   6933950
         1         4        0.0000165004      2257         1   6935400
         1         4        0.0000165003      2258         1   6936203
         1         4        0.0000164975      2259         1   6937830
         1         4        0.0000164975      2260         1   6940697
         1         4        0.0000164975      2261         1   6941429
         1         4        0.0000172111      2262         1   6943984
         1         4        0.0000172111      2263         1   6948796
         1         4        0.0000000500      2264         1   6949373
         1         4        0.0000000500      2265         1   6950400
         1         4        0.0000000334      2266         1   6952033
         1         4        0.0000088682      2267         1   6952724
         1         4        0.0000088682      2268         1   6954133
         1         4        0.0000088682      2269         1   6959576
         1         4        0.0000088682      2270         1   6960840
         1         4        0.0000088682      2271         1   6962453
         1         4        0.0000079717      2272         1   6963611
         1         4        0.0000079717      2273         1   6964368
         1         4        0.0000079717      2274         1   6965325
         1         4        0.0000079717      2275         1   6967148
         1         4        0.0000079761      2276         1   6968420
         1         4        0.0000000000      2277         1   6969184
         1         4        0.0000001701      2278         1   6969887
         1         4        0.0000001701      2279         1   6970710
         1         4        0.0000001701      2280         1   6972463
         1         4        0.0000001701      2281         1   6975308
         1         4        0.0000001701      2282         1   6979889
         1         4        0.0000001779      2283         1   6988633
         1         4        0.0000001779      2284         1   6991298
         1         4        0.0000001779      2285         1   6993438
         1         4        0.0000001779      2286         1   6994462
         1         4        0.0000001778      2287         1   6997520
         1         4        0.0000000005      2288         1   7000653
         1         4        0.0000000005      2289         1   7005854
         1         4        0.0000000005      2290         1   7006852
         1         4        0.0000000005      2291         1   7007553
         1         4        0.0000000005      2292         1   7009232
         1         4        0.0000000000      2293         1   7013625
         1         4        0.0000000047      2294         1   7016293
         1         4        0.0000000047      2295         1   7020780
         1         4        0.0000000047      2296         1   7025898
         1         4        0.0000000047      2297         1   7029691
         1         4        0.0000000046      2298         1   7035079
         1         4        0.0000000046      2299         1   7035977
         1         4        0.0000000045      2300         1   7037155
         1         4        0.0000000045      2301         1   7040043
         1         4        0.0000000045      2302         1   7041334
         1         4        0.0000000044      2303         1   7042101
         1         4        0.0000000003      2304         1   7046046
         1         4        0.0000000003      2305         1   7046750
         1         4        0.0000000003      2306         1   7047322
         1         4        0.0000000003      2307         1   7054558
         1         4        0.0000000006      2308         1   7055334
         1         4        0.0000000009      2309         1   7057825
         1         4        0.0000000011      2310         1   7058822
         1         4        0.0000000013      2311         1   7061603
         1         4        0.0000000016      2312         1   7063646
         1         4        0.0000000013      2313         1   7064899
         1         4        0.0000000013      2314         1   7067999
         1         4        0.0000000034      2315         1   7071503
         1         4        0.0000000034      2316         1   7079766
         1         4        0.0000000153      2317         1   7085553
         1         4        0.0000000692      2318         1   7093836
         1         4        0.0000002803      2319         1   7099614
         1         4        0.0000002749      2320         1   7103064
         1         4        0.0000004850      2321         1   7106897
         1         4        0.0000004809      2322         1   7119625
         1         4        0.0000004719      2323         1   7124042
         1         4        0.0000004719      2324         1   7128185
         1         4        0.0000006281      2325         1   7131984
         1         4        0.0000006281      2326         1   7135369
         1         4        0.0007943254      2327         1   7139847
         1         4        0.0007898022      2328         1   7144418
         1         4        0.0011241216      2329         1   7149358
         1         4        0.0011241279      2330         1   7154046
         1         4        0.0011121167      2331         1   7157470
         1         4        0.0011121167      2332         1   7162655
         1         4        0.0011121167      2333         1   7164786
         1         4        0.0011121207      2334         1   7165460
         1         4        0.0011077401      2335         1   7167797
         1         4        0.0011077400      2336         1   7173418
         1         4        0.0002241782      2337         1   7174630
         1         4        0.0002241795      2338         1   7176082
         1         4        0.0000000000      2339         1   7181747
         1         4        0.0000000058      2340         1   7185698
         1         4        0.0000000062      2341         1   7192034
         1         4        0.0000000065      2342         1   7197760
         1         4        0.0000000065      2343         1   7199223
         1         4        0.0000000065      2344         1   7201992
         1         4        0.0000000067      2345         1   7202823
         1         4        0.0000000067      2346         1   7206897
         1         4        0.0000000067      2347         1   7207670
         1         4        0.0000000067      2348         1   7212793
         1         4        0.0000000067      2349         1   7214442
         1         4        0.0000000001      2350         1   7221324
         1         4        0.0000000001      2351         1   7224362
         1         4        0.0000000000      2352         1   7236134
         1         4        0.0000000000      2353         1   7238012
         1         4        0.0000000000      2354         1   7238880
         1         4        0.0000000000      2355         1   7243323
         1         4        0.0000000000      2356         1   7249281
         1         4        0.0000000000      2357         1   7251776
         1         4        0.0000000000      2358         1   7256298
         1         4        0.0000000000      2359         1   7260284
         1         4        0.0000000000      2360         1   7263563
         1         4        0.0000000000      2361         1   7269004
         1         4        0.0000000000      2362         1   7275868
         1         4        0.0000000000      2363         1   7276874
         1         4        0.0000000000      2364         1   7280943
         1         4        0.0000000000      2365         1   7286588
         1         4        0.0000000000      2366         1   7290095
         1         4        0.0000000000      2367         1   7294396
         1         4        0.0000000000      2368         1   7297592
         1         4        0.0000000000      2369         1   7314575
         1         4        0.0000000000      2370         1   7315723
         1         4        0.0000000000      2371         1   7323654
         1         4        0.0000000000      2372         1   7324641
         1         4        0.0000000000      2373         1   7327568
         1         4        0.0000000000      2374         1   7331646
         1         4        0.0000000000      2375         1   7339965
         1         4        0.0000000000      2376         1   7345043
         1         4        0.0000000000      2377         1   7346945
         1         4        0.0000000000      2378         1   7348081
         1         4        0.0000000000      2379         1   7349113
         1         4        0.0000000000      2380         1   7361698
         1         4        0.0000000000      2381         1   7365981
         1         4        0.0000000000      2382         1   7368909
         1         4        0.0000000001      2383         1   7370460
         1         4        0.0000000001      2384         1   7375897
         1         4        0.0000000001      2385         1   7379884
         1         4        0.0000000001      2386         1   7391427
         1         4        0.0000000001      2387         1   7395084
         1         4        0.0000000001      2388         1   7400935
         1         4        0.0000000001      2389         1   7405025
         1         4        0.0000000001      2390         1   7411571
         1         4        0.0000000001      2391         1   7413791
         1         4        0.0000000001      2392         1   7414723
         1         4        0.0000000000      2393         1   7420224
         1         4        0.0000000000      2394         1   7424796
         1         4        0.0000000000      2395         1   7434040
         1         4        0.0000000000      2396         1   7457212
         1         4        0.0000000000      2397         1   7464123
         1         4        0.0000010051      2398         1   7467273
         1         4        0.0000010051      2399         1   7476962
         1         4        0.0000010026      2400         1   7480795
         1         4        0.0000010026      2401         1   7481555
         1         4        0.0000010026      2402         1   7482808
         1         4        0.0000010026      2403         1   7483936
         1         4        0.0000010026      2404         1   7486264
         1         4        0.0000010026      2405         1   7488696
         1         4        0.0000010028      2406         1   7492902
         1         4        0.0000010012      2407         1   7500049
         1         4        0.0000000000      2408         1   7504219
         1         4        0.0000000000      2409         1   7508196
         1         4        0.0000000000      2410         1   7512684
         1         4        0.0000000000      2411         1   7526566
         1         4        0.0000000000      2412         1   7530524
         1         4        0.0000003109      2413         1   7531587
         1         4        0.0000003146      2414         1   7532708
         1         4        0.0000003146      2415         1   7536898
         1         4        0.0000003145      2416         1   7543478
         1         4        0.0000003133      2417         1   7546173
         1         4        0.0000003135      2418         1   7549479
         1         4        0.0000003138      2419         1   7557360
         1         4        0.0000003138      2420         1   7569517
         1         4        0.0000003135      2421         1   7578035
         1         4        0.0000003131      2422         1   7586787
         1         4        0.0000000001      2423         1   7590781
         1         4        0.0000000000      2424         1   7607545
         1         4        0.0000000000      2425         1   7616140
         1         4        0.0000000000      2426         1   7619738
         1         4        0.0000000000      2427         1   7627111
         1         4        0.0000000000      2428         1   7630146
         1         4        0.0000000000      2429         1   7634254
         1         4        0.0000000000      2430         1   7638426
         1         4        0.0000000000      2431         1   7642277
         1         4        0.0000000000      2432         1   7649474
         1         4        0.0000000000      2433         1   7653307
         1         4        0.0000000000      2434         1   7657175
         1         4        0.0000000076      2435         1   7661967
         1         4        0.0000000114      2436         1   7665323
         1         4        0.0000000123      2437         1   7672784
         1         4        0.0000000183      2438         1   7682043
         1         4        0.0000000183      2439         1   7692936
         1         4        0.0000000183      2440         1   7694350
         1         4        0.0000000182      2441         1   7697515
         1         4        0.0000000171      2442         1   7703849
         1         4        0.0000000171      2443         1   7704607
         1         4        0.0000000177      2444         1   7705285
         1         4        0.0000000031      2445         1   7706031
         1         4        0.0000006601      2446         1   7707356
         1         4        0.0000006600      2447         1   7708674
         1         4        0.0000006593      2448         1   7709797
         1         4        0.0000006592      2449         1   7710533
         1         4        0.0000006591      2450         1   7711457
         1         4        0.0000006585      2451         1   7713317
         1         4        0.0000006523      2452         1   7716719
         1         4        0.0000006960      2453         1   7719210
         1         4        0.0000006926      2454         1   7720191
         1         4        0.0000006927      2455         1   7728571
         1         4        0.0000000030      2456         1   7734945
         1         4        0.0000000030      2457         1   7735618
         1         4        0.0000000030      2458         1   7737122
         1         4        0.0000000030      2459         1   7737998
         1         4        0.0000000059      2460         1   7744749
         1         4        0.0000000130      2461         1   7749245
         1         4        0.0000050187      2462         1   7749985
         1         4        0.0000049531      2463         1   7751963
         1         4        0.0000049529      2464         1   7754597
         1         4        0.0000312104      2465         1   7755400
         1         4        0.0002450591      2466         1   7758076
         1         4        0.0002453304      2467         1   7766208
         1         4        0.0002453304      2468         1   7766963
         1         4        0.0002465333      2469         1   7768156
         1         4        0.0002461506      2470         1   7770237
         1         4        0.0002453733      2471         1   7776038
         1         4        0.0001867930      2472         1   7781259
         1         4        0.0001866131      2473         1   7782816
         1         4        0.0001866208      2474         1   7783748
         1         4        0.0001057087      2475         1   7786727
         1         4        0.0000000082      2476         1   7787406
         1         4        0.0000000058      2477         1   7790316
         1         4        0.0000000058      2478         1   7796433
         1         4        0.0000000006      2479         1   7797269
         1         4        0.0000000039      2480         1   7818000
         1         4        0.0000000046      2481         1   7823313
         1         4        0.0000000045      2482         1   7839576
         1         4        0.0000000045      2483         1   7848617
         1         4        0.0000000045      2484         1   7856904
         1         4        0.0000000039      2485         1   7862063
         1         4        0.0000000039      2486         1   7869821
         1         4        0.0000000039      2487         1   7873127
         1         4        0.0000202179      2488         1   7881552
         1         4        0.0000201775      2489         1   7882299
         1         4        0.0000200831      2490         1   7884746
         1         4        0.0000200700      2491         1   7885941
         1         4        0.0000200699      2492         1   7888044
         1         4        0.0000200679      2493         1   7896305
         1         4        0.0000200581      2494         1   7901376
         1         4        0.0000200722      2495         1   7903320
         1         4        0.0000261306      2496         1   7906300
         1         4        0.0000348203      2497         1   7907089
         1         4        0.0000055438      2498         1   7907929
         1         4        0.0000055459      2499         1   7914040
         1         4        0.0000055457      2500         1   7925506
         1         4        0.0000055457      2501         1   7932071
         1         4        0.0000055458      2502         1   7937175
         1         4        0.0000055420      2503         1   7940674
         1         4        0.0000055424      2504         1   7943430
         1         4        0.0000055496      2505         1   7949680
         1         4        0.0000021759      2506         1   7953665
         1         4        0.0000000427      2507         1   7957368
         1         4        0.0000000025      2508         1   7961085
         1         4        0.0000000025      2509         1   7965961
         1         4        0.0000000025      2510         1   7971998
         1         4        0.0000000025      2511         1   7979989
         1         4        0.0000000025      2512         1   7984659
         1         4        0.0000000025      2513         1   7988569
         1         4        0.0000000020      2514         1   7992214
         1         4        0.0000000020      2515         1   8005395
         1         4        0.0000000020      2516         1   8009353
         1         4        0.0000000001      2517         1   8016607
         1         4        0.0000000001      2518         1   8019798
         1         4        0.0000000000      2519         1   8025083
         1         4        0.0000000000      2520         1   8028640
         1         4        0.0000000000      2521         1   8030967
         1         4        0.0000000000      2522         1   8033824
         1         4        0.0000000000      2523         1   8037320
         1         4        0.0000000000      2524         1   8038195
         1         4        0.0000000000      2525         1   8044160
         1         4        0.0000000000      2526         1   8047918
         1         4        0.0000000000      2527         1   8049418
         1         4        0.0000030587      2528         1   8050029
         1         4        0.0000030587      2529         1   8050973
         1         4        0.0000030587      2530         1   8052229
         1         4        0.0000030638      2531         1   8054589
         1         4        0.0000030647      2532         1   8059995
         1         4        0.0000030644      2533         1   8062358
         1         4        0.0000030644      2534         1   8064774
         1         4        0.0000030676      2535         1   8077272
         1         4        0.0000030740      2536         1   8079297
         1         4        0.0000030836      2537         1   8082148
         1         4        0.0000000006      2538         1   8085091
         1         4        0.0000000008      2539         1   8091500
         1         4        0.0000000008      2540         1   8094477
         1         4        0.0000000006      2541         1   8103886
         1         4        0.0000000006      2542         1   8108306
         1         4        0.0000000006      2543         1   8109141
         1         4        0.0000000008      2544         1   8111170
         1         4        0.0000000006      2545         1   8111905
         1         4        0.0000000021      2546         1   8115241
         1         4        0.0000000015      2547         1   8116502
         1         4        0.0000000015      2548         1   8119054
         1         4        0.0000000013      2549         1   8125946
         1         4        0.0000000013      2550         1   8129186
         1         4        0.0000000013      2551         1   8130301
         1         4        0.0000000014      2552         1   8135200
         1         4        0.0000000014      2553         1   8139749
         1         4        0.0000000024      2554         1   8148041
         1         4        0.0000000023      2555         1   8151620
         1         4        0.0000000005      2556         1   8154024
         1         4        0.0000000005      2557         1   8154936
         1         4        0.0000000005      2558         1   8157369
         1         4        0.0000000005      2559         1   8158439
         1         4        0.0000000005      2560         1   8159745
         1         4        0.0000000005      2561         1   8160815
         1         4        0.0000000005      2562         1   8161725
         1         4        0.0000000005      2563         1   8163857
         1         4        0.0000000000      2564         1   8167997
         1         4        0.0000000000      2565         1   8169172
         1         4        0.0000000000      2566         1   8175080
         1         4        0.0000000000      2567         1   8181272
         1         4        0.0000000000      2568         1   8186476
         1         4        0.0000000201      2569         1   8190383
         1         4        0.0000000201      2570         1   8192047
         1         4        0.0000000201      2571         1   8192710
         1         4        0.0000000201      2572         1   8196385
         1         4        0.0000000201      2573         1   8202045
         1         4        0.0000000201      2574         1   8207102
         1         4        0.0000000200      2575         1   8212886
         1         4        0.0000000200      2576         1   8217339
         1         4        0.0000000200      2577         1   8221822
         1         4        0.0000000200      2578         1   8223207
         1         4        0.0000000000      2579         1   8227411
         1         4        0.0000000000      2580         1   8234245
         1         4        0.0000000000      2581         1   8240375
         1         4        0.0000000000      2582         1   8245218
         1         4        0.0000000000      2583         1   8246066
         1         4        0.0000000000      2584         1   8247311
         1         4        0.0000000000      2585         1   8248381
         1         4        0.0000000000      2586         1   8250060
         1         4        0.0000000000      2587         1   8251198
         1         4        0.0000000000      2588         1   8251965
         1         4        0.0000000000      2589         1   8256100
         1         4        0.0000000000      2590         1   8259267
         1         4        0.0000000000      2591         1   8260443
         1         4        0.0000000000      2592         1   8262646
         1         4        0.0000000000      2593         1   8263855
         1         4        0.0000000000      2594         1   8265378
         1         4        0.0000000000      2595         1   8268572
         1         4        0.0000000000      2596         1   8271363
         1         4        0.0000000000      2597         1   8279266
         1         4        0.0000000000      2598         1   8282745
         1         4        0.0000000000      2599         1   8286930
         1         4        0.0000000000      2600         1   8290770
         1         4        0.0000000000      2601         1   8292036
         1         4        0.0000000010      2602         1   8308055
         1         4        0.0000000010      2603         1   8313305
         1         4        0.0000000010      2604         1   8318121
         1         4        0.0000000010      2605         1   8318997
         1         4        0.0000000010      2606         1   8321895
         1         4        0.0000000010      2607         1   8322785
         1         4        0.0000000010      2608         1   8324138
         1         4        0.0000000010      2609         1   8328638
         1         4        0.0000000010      2610         1   8333603
         1         4        0.0000000010      2611         1   8336006
         1         4        0.0000000000      2612         1   8338585
         1         4        0.0000000000      2613         1   8339362
         1         4        0.0000000000      2614         1   8340937
         1         4        0.0000000000      2615         1   8343251
         1         4        0.0000000000      2616         1   8347160
         1         4        0.0000000000      2617         1   8348124
         1         4        0.0000000000      2618         1   8349873
         1         4        0.0000000000      2619         1   8350545
         1         4        0.0000000000      2620         1   8352107
         1         4        0.0000000000      2621         1   8354326
         1         4        0.0000000000      2622         1   8355608
         1         4        0.0000000000      2623         1   8356782
         1         4        0.0000000000      2624         1   8358326
         1         4        0.0000000000      2625         1   8359209
         1         4        0.0000000000      2626         1   8360263
         1         4        0.0000000000      2627         1   8361369
         1         4        0.0000000000      2628         1   8369921
         1         4        0.0000000001      2629         1   8373640
         1         4        0.0000000001      2630         1   8380777
         1         4        0.0000000001      2631         1   8387660
         1         4        0.0000000001      2632         1   8390414
         1         4        0.0000000001      2633         1   8394799
         1         4        0.0000000020      2634         1   8402084
         1         4        0.0000000020      2635         1   8407029
         1         4        0.0000000020      2636         1   8414923
         1         4        0.0000000967      2637         1   8415971
         1         4        0.0000000967      2638         1   8417499
         1         4        0.0000000948      2639         1   8418917
         1         4        0.0000001125      2640         1   8419717
         1         4        0.0000001125      2641         1   8421002
         1         4        0.0000002044      2642         1   8423744
         1         4        0.0000002871      2643         1   8427321
         1         4        0.0000002896      2644         1   8432636
         1         4        0.0000002896      2645         1   8436472
         1         4        0.0000002896      2646         1   8437530
         1         4        0.0000000734      2647         1   8439055
         1         4        0.0000000734      2648         1   8442203
         1         4        0.0000000701      2649         1   8447397
         1         4        0.0000004196      2650         1   8452174
         1         4        0.0000009622      2651         1   8456556
         1         4        0.0000018588      2652         1   8460679
         1         4        0.0000019489      2653         1   8462866
         1         4        0.0000019978      2654         1   8467433
         1         4        0.0000019978      2655         1   8472140
         1         4        0.0000019977      2656         1   8478534
         1         4        0.0000019977      2657         1   8486191
         1         4        0.0000019977      2658         1   8494659
         1         4        0.0000019663      2659         1   8505670
         1         4        0.0000005150      2660         1   8510161
         1         4        0.0000001531      2661         1   8525063
         1         4        0.0000000130      2662         1   8533243
         1         4        0.0000000130      2663         1   8537368
         1         4        0.0000000130      2664         1   8538732
         1         4        0.0000000130      2665         1   8540347
         1         4        0.0000000130      2666         1   8546221
         1         4        0.0000021660      2667         1   8551244
         1         4        0.0000021660      2668         1   8559665
         1         4        0.0000021660      2669         1   8563296
         1         4        0.0000023090      2670         1   8566353
         1         4        0.0000023090      2671         1   8570039
         1         4        0.0000021785      2672         1   8578377
         1         4        0.0000021783      2673         1   8583060
         1         4        0.0000021651      2674         1   8584335
         1         4        0.0000021651      2675         1   8589904
         1         4        0.0000021651      2676         1   8595300
         1         4        0.0000000024      2677         1   8597939
         1         4        0.0000490742      2678         1   8600826
         1         4        0.0001949347      2679         1   8603521
         1         4        0.0001949065      2680         1   8604354
         1         4        0.0001949069      2681         1   8605403
         1         4        0.0001949069      2682         1   8607683
         1         4        0.0002780828      2683         1   8610133
         1         4        0.0003541575      2684         1   8611594
         1         4        0.0008354996      2685         1   8613608
         1         4        0.0008354996      2686         1   8614287
         1         4        0.0008354962      2687         1   8615856
         1         4        0.0005923038      2688         1   8617423
         1         4        0.0003934467      2689         1   8621038
         1         4        0.0003934467      2690         1   8624811
         1         4        0.0003934466      2691         1   8627862
         1         4        0.0003934466      2692         1   8628746
         1         4        0.0002854677      2693         1   8630103
         1         4        0.0002148739      2694         1   8633818
         1         4        0.0000000152      2695         1   8635487
         1         4        0.0000000152      2696         1   8639651
         1         4        0.0000000152      2697         1   8645402
         1         4        0.0000000000      2698         1   8648729
         1         4        0.0000000000      2699         1   8653677
         1         4        0.0000007473      2700         1   8654781
         1         4        0.0000007605      2701         1   8657578
         1         4        0.0000007605      2702         1   8659887
         1         4        0.0000007605      2703         1   8663789
         1         4        0.0000008115      2704         1   8664522
         1         4        0.0000008115      2705         1   8670698
         1         4        0.0000008055      2706         1   8671473
         1         4        0.0000008732      2707         1   8675793
         1         4        0.0000009657      2708         1   8683163
         1         4        0.0000009657      2709         1   8688845
         1         4        0.0000000236      2710         1   8689420
         1         4        0.0000014902      2711         1   8692086
         1         4        0.0000014902      2712         1   8693269
         1         4        0.0000014902      2713         1   8695884
         1         4        0.0000015191      2714         1   8702158
         1         4        0.0000042669      2715         1   8709327
         1         4        0.0000042744      2716         1   8715103
         1         4        0.0000041741      2717         1   8722508
         1         4        0.0000041716      2718         1   8727407
         1         4        0.0000044261      2719         1   8730166
         1         4        0.0000044261      2720         1   8735501
         1         4        0.0000011450      2721         1   8740396
         1         4        0.0000045090      2722         1   8746507
         1         4        0.0000045114      2723         1   8750172
         1         4        0.0000044062      2724         1   8755915
         1         4        0.0000013014      2725         1   8759806
         1         4        0.0000013023      2726         1   8760707
         1         4        0.0000013052      2727         1   8762027
         1         4        0.0000013052      2728         1   8768901
         1         4        0.0000011578      2729         1   8773237
         1         4        0.0000011578      2730         1   8776536
         1         4        0.0000011332      2731         1   8782314
         1         4        0.0000000105      2732         1   8787094
         1         4        0.0000000104      2733         1   8790442
         1         4        0.0000000877      2734         1   8793470
         1         4        0.0000000877      2735         1   8796182
         1         4        0.0000000874      2736         1   8802639
         1         4        0.0000000897      2737         1   8804549
         1         4        0.0000000897      2738         1   8805545
         1         4        0.0000000958      2739         1   8808152
         1         4        0.0000000966      2740         1   8814346
         1         4        0.0000000967      2741         1   8816916
         1         4        0.0000000458      2742         1   8819375
         1         4        0.0000000458      2743         1   8821490
         1         4        0.0000000004      2744         1   8826750
         1         4        0.0000000004      2745         1   8830727
         1         4        0.0000000005      2746         1   8834662
         1         4        0.0000000003      2747         1   8837296
         1         4        0.0000000003      2748         1   8841156
         1         4        0.0000000000      2749         1   8844851
         1         4        0.0000001007      2750         1   8848499
         1         4        0.0000001006      2751         1   8851088
         1         4        0.0000001006      2752         1   8851567
         1         4        0.0000013585      2753         1   8854680
         1         4        0.0000016797      2754         1   8858102
         1         4        0.0000031641      2755         1   8865791
         1         4        0.0000031556      2756         1   8868861
         1         4        0.0000031556      2757         1   8874448
         1         4        0.0000031556      2758         1   8875481
         1         4        0.0000031556      2759         1   8877510
         1         4        0.0000032017      2760         1   8878372
         1         4        0.0000032017      2761         1   8882629
         1         4        0.0000035528      2762         1   8886364
         1         4        0.0000006493      2763         1   8887511
         1         4        0.0000004244      2764         1   8890445
         1         4        0.0000000155      2765         1   8891839
         1         4        0.0000000156      2766         1   8895681
         1         4        0.0000000211      2767         1   8898080
         1         4        0.0000000212      2768         1   8900983
         1         4        0.0000000420      2769         1   8902441
         1         4        0.0000000417      2770         1   8916204
         1         4        0.0000000417      2771         1   8919927
         1         4        0.0000000089      2772         1   8923682
         1         4        0.0000000089      2773         1   8927147
         1         4        0.0000000093      2774         1   8929162
         1         4        0.0000000098      2775         1   8929932
         1         4        0.0000000097      2776         1   8931024
         1         4        0.0000000063      2777         1   8934242
         1         4        0.0000000063      2778         1   8937192
         1         4        0.0000000001      2779         1   8941131
         1         4        0.0000000001      2780         1   8944401
         1         4        0.0000000001      2781         1   8945372
         1         4        0.0000000002      2782         1   8948731
         1         4        0.0000000002      2783         1   8952691
         1         4        0.0000000002      2784         1   8954409
         1         4        0.0000000001      2785         1   8959515
         1         4        0.0000000001      2786         1   8960705
         1         4        0.0000000001      2787         1   8961298
         1         4        0.0000000001      2788         1   8961932
         1         4        0.0000000000      2789         1   8963404
         1         4        0.0000000000      2790         1   8965047
         1         4        0.0000000000      2791         1   8986593
         1         4        0.0000000000      2792         1   8988761
         1         4        0.0000000000      2793         1   8991385
         1         4        0.0000000000      2794         1   8993173
         1         4        0.0000000000      2795         1   8994010
         1         4        0.0000000001      2796         1   8996212
         1         4        0.0000000001      2797         1   8997182
         1         4        0.0000000001      2798         1   8998063
         1         4        0.0000000001      2799         1   9000220
         1         4        0.0000000001      2800         1   9001005
         1         4        0.0000000001      2801         1   9002468
         1         4        0.0000000001      2802         1   9003691
         1         4        0.0000000001      2803         1   9004593
         1         4        0.0000000001      2804         1   9008620
         1         4        0.0000000000      2805         1   9011974
         1         4        0.0000000000      2806         1   9013681
         1         4        0.0000000000      2807         1   9019409
         1         4        0.0000000000      2808         1   9028012
         1         4        0.0000000000      2809         1   9031275
         1         4        0.0000000000      2810         1   9036327
         1         4        0.0000000000      2811         1   9038916
         1         4        0.0000000000      2812         1   9048352
         1         4        0.0000000000      2813         1   9052768
         1         4        0.0000000000      2814         1   9055870
         1         4        0.0000000000      2815         1   9064323
         1         4        0.0000000000      2816         1   9065587
         1         4        0.0000000000      2817         1   9071033
         1         4        0.0000000001      2818         1   9072009
         1         4        0.0000000001      2819         1   9080890
         1         4        0.0000000001      2820         1   9083452
         1         4        0.0000000007      2821         1   9088247
         1         4        0.0000572726      2822         1   9103999
         1         4        0.0000572728      2823         1   9108880
         1         4        0.0000572728      2824         1   9111308
         1         4        0.0000586890      2825         1   9112282
         1         4        0.0000590438      2826         1   9114098
         1         4        0.0000590546      2827         1   9116783
         1         4        0.0000589475      2828         1   9118365
         1         4        0.0000589475      2829         1   9119913
         1         4        0.0000589401      2830         1   9122166
         1         4        0.0000587665      2831         1   9123039
         1         4        0.0000002001      2832         1   9127959
         1         4        0.0000002001      2833         1   9136608
         1         4        0.0000002001      2834         1   9141607
         1         4        0.0000000013      2835         1   9146438
         1         4        0.0000000000      2836         1   9150463
         1         4        0.0000000000      2837         1   9155528
         1         4        0.0000000000      2838         1   9160462
         1         4        0.0000000000      2839         1   9172574
         1         4        0.0000000000      2840         1   9173252
         1         4        0.0000000000      2841         1   9174446
         1         4        0.0000000000      2842         1   9180914
         1         4        0.0000000000      2843         1   9186210
         1         4        0.0000000000      2844         1   9191421
         1         4        0.0000000000      2845         1   9196480
         1         4        0.0000000000      2846         1   9202132
         1         4        0.0000000000      2847         1   9203688
         1         4        0.0000000000      2848         1   9206491
         1         4        0.0000000000      2849         1   9212488
         1         4        0.0000000000      2850         1   9216233
         1         4        0.0000000000      2851         1   9218306
         1         4        0.0000000000      2852         1   9219841
         1         4        0.0000000000      2853         1   9221027
         1         4        0.0000000000      2854         1   9221793
         1         4        0.0000000000      2855         1   9225124
         1         4        0.0000000000      2856         1   9228710
         1         4        0.0000000005      2857         1   9233602
         1         4        0.0000000005      2858         1   9238661
         1         4        0.0000002143      2859         1   9241590
         1         4        0.0000002142      2860         1   9245209
         1         4        0.0000002142      2861         1   9246253
         1         4        0.0000002142      2862         1   9248392
         1         4        0.0000002142      2863         1   9250933
         1         4        0.0000002148      2864         1   9259793
         1         4        0.0000002149      2865         1   9262725
         1         4        0.0000002149      2866         1   9266470
         1         4        0.0000001976      2867         1   9270491
         1         4        0.0000001976      2868         1   9274913
         1         4        0.0000000000      2869         1   9279863
         1         4        0.0000000000      2870         1   9283006
         1         4        0.0000000000      2871         1   9287065
         1         4        0.0000000000      2872         1   9291026
         1         4        0.0000000000      2873         1   9294464
         1         4        0.0000000000      2874         1   9297262
         1         4        0.0000000000      2875         1   9302566
         1         4        0.0000000000      2876         1   9305910
         1         4        0.0000000000      2877         1   9309092
         1         4        0.0000000000      2878         1   9311317
         1         4        0.0000000000      2879         1   9318730
         1         4        0.0000000000      2880         1   9321554
         1         4        0.0000000000      2881         1   9322839
         1         4        0.0000000000      2882         1   9323844
         1         4        0.0000000000      2883         1   9326526
         1         4        0.0000000000      2884         1   9328940
         1         4        0.0000000000      2885         1   9331541
         1         4        0.0000000000      2886         1   9334210
         1         4        0.0000000000      2887         1   9341222
         1         4        0.0000000000      2888         1   9346014
         1         4        0.0000000000      2889         1   9349673
         1         4        0.0000000000      2890         1   9353321
         1         4        0.0000000000      2891         1   9355855
         1         4        0.0000000000      2892         1   9358056
         1         4        0.0000000000      2893         1   9362143
         1         4        0.0000000000      2894         1   9366180
         1         4        0.0000000000      2895         1   9366939
         1         4        0.0000000000      2896         1   9371493
         1         4        0.0000000033      2897         1   9375752
         1         4        0.0000000262      2898         1   9377030
         1         4        0.0000000262      2899         1   9379728
         1         4        0.0000000270      2900         1   9381269
         1         4        0.0000111921      2901         1   9382338
         1         4        0.0000113391      2902         1   9384280
         1         4        0.0000113391      2903         1   9391513
         1         4        0.0000113391      2904         1   9394147
         1         4        0.0000113457      2905         1   9396425
         1         4        0.0000113538      2906         1   9398290
         1         4        0.0000110994      2907         1   9399705
         1         4        0.0000105532      2908         1   9400676
         1         4        0.0000105529      2909         1   9402069
         1         4        0.0000105487      2910         1   9403439
         1         4        0.0000000019      2911         1   9404794
         1         4        0.0000000001      2912         1   9405786
         1         4        0.0000000001      2913         1   9406760
         1         4        0.0000012210      2914         1   9411676
         1         4        0.0000012185      2915         1   9412378
         1         4        0.0000012157      2916         1   9413066
         1         4        0.0000012160      2917         1   9414217
         1         4        0.0000012160      2918         1   9415317
         1         4        0.0000012173      2919         1   9417269
         1         4        0.0000012186      2920         1   9418353
         1         4        0.0000012187      2921         1   9419653
         1         4        0.0000012188      2922         1   9422231
         1         4        0.0000012188      2923         1   9423301
         1         4        0.0000000000      2924         1   9424245
         1         4        0.0000000000      2925         1   9425249
         1         4        0.0000000000      2926         1   9427932
         1         4        0.0000000000      2927         1   9428963
         1         4        0.0000000000      2928         1   9430581
         1         4        0.0000000000      2929         1   9433837
         1         4        0.0000000000      2930         1   9436786
         1         4        0.0000000000      2931         1   9441963
         1         4        0.0000000000      2932         1   9450747
         1         4        0.0000000000      2933         1   9455407
         1         4        0.0000000000      2934         1   9459494
         1         4        0.0000000000      2935         1   9461878
         1         4        0.0000000000      2936         1   9468617
         1         4        0.0000000000      2937         1   9472766
         1         4        0.0000000000      2938         1   9477094
         1         4        0.0000000000      2939         1   9481429
         1         4        0.0000000000      2940         1   9484167
         1         4        0.0000000000      2941         1   9487325
         1         4        0.0000000000      2942         1   9491125
         1         4        0.0000000000      2943         1   9497908
         1         4        0.0000000000      2944         1   9500533
         1         4        0.0000000000      2945         1   9506513
         1         4        0.0000000000      2946         1   9510435
         1         4        0.0000000000      2947         1   9511117
         1         4        0.0000000000      2948         1   9512145
         1         4        0.0000000000      2949         1   9514731
         1         4        0.0000000000      2950         1   9516052
         1         4        0.0000000000      2951         1   9516749
         1         4        0.0000000000      2952         1   9517678
         1         4        0.0000000000      2953         1   9519126
         1         4        0.0111913579      2954         1   9519844
         1         4        0.0115340290      2955         1   9521109
         1         4        0.0115340252      2956         1   9521971
         1         4        0.0115340236      2957         1   9522796
         1         4        0.0115340235      2958         1   9524859
         1         4        0.0115340145      2959         1   9525915
         1         4        0.0115340167      2960         1   9527218
         1         4        0.0115340159      2961         1   9528527
         1         4        0.0115340068      2962         1   9529781
         1         4        0.0115340075      2963         1   9534761
         1         4        0.0000217477      2964         1   9538131
         1         4        0.0000000000      2965         1   9542848
         1         4        0.0000000000      2966         1   9545167
         1         4        0.0000000000      2967         1   9546205
         1         4        0.0000000000      2968         1   9548343
         1         4        0.0000000000      2969         1   9550650
         1         4        0.0000000000      2970         1   9553285
         1         4        0.0000000000      2971         1   9555306
         1         4        0.0000000000      2972         1   9559454
         1         4        0.0000000000      2973         1   9563812
         1         4        0.0000000000      2974         1   9571887
         1         4        0.0000006748      2975         1   9578173
         1         4        0.0000006739      2976         1   9579787
         1         4        0.0000006734      2977         1   9581815
         1         4        0.0000021203      2978         1   9585305
         1         4        0.0000021399      2979         1   9586616
         1         4        0.0000028894      2980         1   9592705
         1         4        0.0000079071      2981         1   9597017
         1         4        0.0000081989      2982         1   9599179
         1         4        0.0000084042      2983         1   9601018
         1         4        0.0000086318      2984         1   9605252
         1         4        0.0000114789      2985         1   9607122
         1         4        0.0000114836      2986         1   9608354
         1         4        0.0000118246      2987         1   9610059
         1         4        0.0000043882      2988         1   9612489
         1         4        0.0000041334      2989         1   9613173
         1         4        0.0000030547      2990         1   9616173
         1         4        0.0000198527      2991         1   9616807
         1         4        0.0000199567      2992         1   9617549
         1         4        0.0000197933      2993         1   9618110
         1         4        0.0000196240      2994         1   9620872
         1         4        0.0000175860      2995         1   9625717
         1         4        0.0000175760      2996         1   9626429
         1         4        0.0000172970      2997         1   9627219
         1         4        0.0000172962      2998         1   9631004
         1         4        0.0000144815      2999         1   9636803
         1         4        0.0000136656      3000         1   9637792
         1         4        0.0000001424      3001         1   9643077
         1         4        0.0000001424      3002         1   9645810
         1         4        0.0000001424      3003         1   9648932
         1         4        0.0000001425      3004         1   9651077
         1         4        0.0000001421      3005         1   9651884
         1         4        0.0000001411      3006         1   9653758
         1         4        0.0000001410      3007         1   9655217
         1         4        0.0000001409      3008         1   9656184
         1         4        0.0000001408      3009         1   9660710
         1         4        0.0000000084      3010         1   9662846
         1         4        0.0000000000      3011         1   9672196
         1         4        0.0000000000      3012         1   9674455
         1         4        0.0000000000      3013         1   9678269
         1         4        0.0000000000      3014         1   9681349
         1         4        0.0000000000      3015         1   9684361
         1         4        0.0000000000      3016         1   9685651
         1         4        0.0000000000      3017         1   9689504
         1         4        0.0000000000      3018         1   9690074
         1         4        0.0000000000      3019         1   9691324
         1         4        0.0000000000      3020         1   9692156
         1         4        0.0000000000      3021         1   9697610
         1         4        0.0000000000      3022         1   9698537
         1         4        0.0000000000      3023         1   9699695
         1         4        0.0000000000      3024         1   9700967
         1         4        0.0000000000      3025         1   9701428
         1         4        0.0000000100      3026         1   9704867
         1         4        0.0000000100      3027         1   9711299
         1         4        0.0000000100      3028         1   9715283
         1         4        0.0000000101      3029         1   9718403
         1         4        0.0000000101      3030         1   9726816
         1         4        0.0000000536      3031         1   9729443
         1         4        0.0000000537      3032         1   9730077
         1         4        0.0000000536      3033         1   9732149
         1         4        0.0000000835      3034         1   9733233
         1         4        0.0000004783      3035         1   9735963
         1         4        0.0000003761      3036         1   9737576
         1         4        0.0000004764      3037         1   9738537
         1         4        0.0000005746      3038         1   9747568
         1         4        0.0000006168      3039         1   9751371
         1         4        0.0000006504      3040         1   9753106
         1         4        0.0000004383      3041         1   9756094
         1         4        0.0000016806      3042         1   9758215
         1         4        0.0000025038      3043         1   9759253
         1         4        0.0000024471      3044         1   9760645
         1         4        0.0000021866      3045         1   9765025
         1         4        0.0000022093      3046         1   9766326
         1         4        0.0000020025      3047         1   9766915
         1         4        0.0000018336      3048         1   9767473
         1         4        0.0000017677      3049         1   9768177
         1         4        0.0000017087      3050         1   9768690
         1         4        0.0000017197      3051         1   9770344
         1         4        0.0000004585      3052         1   9772423
         1         4        0.0000002343      3053         1   9776144
         1         4        0.0000002006      3054         1   9776716
         1         4        0.0000081236      3055         1   9777257
         1         4        0.0000081089      3056         1   9783115
         1         4        0.0000081089      3057         1   9786209
         1         4        0.0000081089      3058         1   9790206
         1         4        0.0000420172      3059         1   9793411
         1         4        0.0000427598      3060         1   9794219
         1         4        0.0000427270      3061         1   9798988
         1         4        0.0000427270      3062         1   9802412
         1         4        0.0000420268      3063         1   9803718
         1         4        0.0000420268      3064         1   9804168
         1         4        0.0000140704      3065         1   9810104
         1         4        0.0000140711      3066         1   9810657
         1         4        0.0000140692      3067         1   9816040
         1         4        0.0000140725      3068         1   9816619
         1         4        0.0000000037      3069         1   9819423
         1         4        0.0000000003      3070         1   9823609
         1         4        0.0000000003      3071         1   9824076
         1         4        0.0000000003      3072         1   9826538
         1         4        0.0000000003      3073         1   9830599
         1         4        0.0000000003      3074         1   9831491
         1         4        0.0000001613      3075         1   9834518
         1         4        0.0000001624      3076         1   9837444
         1         4        0.0000030143      3077         1   9838072
         1         4        0.0000030467      3078         1   9840446
         1         4        0.0000030471      3079         1   9840952
         1         4        0.0000030499      3080         1   9842387
         1         4        0.0000030499      3081         1   9843234
         1         4        0.0000030498      3082         1   9852144
         1         4        0.0000030498      3083         1   9853770
         1         4        0.0000030498      3084         1   9854224
         1         4        0.0000021478      3085         1   9855318
         1         4        0.0000021478      3086         1   9856412
         1         4        0.0000000002      3087         1   9858506
         1         4        0.0000000002      3088         1   9859005
         1         4        0.0000000002      3089         1   9859665
         1         4        0.0000000002      3090         1   9860771
         1         4        0.0000000002      3091         1   9863551
         1         4        0.0000000002      3092         1   9866260
         1         4        0.0000000002      3093         1   9872341
         1         4        0.0000000002      3094         1   9875352
         1         4        0.0000000002      3095         1   9878154
         1         4        0.0000000002      3096         1   9879765
         1         4        0.0000000000      3097         1   9886016
         1         4        0.0000000000      3098         1   9889677
         1         4        0.0000000000      3099         1   9890576
         1         4        0.0000000000      3100         1   9891495
         1         4        0.0000000000      3101         1   9895322
         1         4        0.0000000000      3102         1   9897538
         1         4        0.0000000160      3103         1   9900095
         1         4        0.0000001186      3104         1   9900836
         1         4        0.0000001186      3105         1   9904623
         1         4        0.0000000779      3106         1   9905561
         1         4        0.0000000779      3107         1   9906238
         1         4        0.0000000779      3108         1   9906883
         1         4        0.0000000779      3109         1   9907871
         1         4        0.0000000825      3110         1   9908767
         1         4        0.0000000824      3111         1   9909644
         1         4        0.0000000824      3112         1   9910608
         1         4        0.0000000262      3113         1   9911773
         1         4        0.0000000041      3114         1   9912641
         1         4        0.0000000078      3115         1   9913769
         1         4        0.0000000028      3116         1   9914237
         1         4        0.0000000028      3117         1   9914773
         1         4        0.0000000028      3118         1   9915296
         1         4        0.0000000028      3119         1   9915968
         1         4        0.0000000029      3120         1   9916911
         1         4        0.0000000051      3121         1   9917417
         1         4        0.0000000051      3122         1   9918282
         1         4        0.0000000051      3123         1   9923300
         1         4        0.0000000051      3124         1   9925741
         1         4        0.0000000009      3125         1   9926442
         1         4        0.0000000181      3126         1   9928853
         1         4        0.0000000393      3127         1   9930010
         1         4        0.0000000393      3128         1   9931924
         1         4        0.0000000393      3129         1   9933147
         1         4        0.0000000393      3130         1   9936028
         1         4        0.0000000340      3131         1   9937012
         1         4        0.0000000340      3132         1   9938437
         1         4        0.0000000340      3133         1   9940497
         1         4        0.0000000341      3134         1   9942902
         1         4        0.0000000341      3135         1   9948342
         1         4        0.0000000051      3136         1   9949272
         1         4        0.0000000000      3137         1   9950267
         1         4        0.0000000000      3138         1   9951288
         1         4        0.0000000000      3139         1   9952588
         1         4        0.0000000000      3140         1   9953252
         1         4        0.0000000000      3141         1   9955410
         1         4        0.0000000000      3142         1   9956304
         1         4        0.0000000000      3143         1   9957346
         1         4        0.0000000001      3144         1   9958047
         1         4        0.0000000001      3145         1   9959216
         1         4        0.0000000001      3146         1   9960976
         1         4        0.0000000002      3147         1   9967003
         1         4        0.0000000002      3148         1   9967846
         1         4        0.0000000002      3149         1   9968627
         1         4        0.0000000002      3150         1   9970214
         1         4        0.0000000002      3151         1   9973707
         1         4        0.0000000002      3152         1   9974953
         1         4        0.0000000002      3153         1   9978799
         1         4        0.0000000003      3154         1   9980206
         1         4        0.0000000003      3155         1   9981327
         1         4        0.0000000003      3156         1   9982398
         1         4        0.0000000000      3157         1   9983181
         1         4        0.0000000000      3158         1   9983828
         1         4        0.0000000000      3159         1   9985100
         1         4        0.0000000000      3160         1   9987750
         1         4        0.0000000000      3161         1   9991252
         1         4        0.0000000004      3162         1   9994849
         1         4        0.0000000004      3163         1   9997599
         1         4        0.0000000004      3164         1  10006603
         1         4        0.0000000004      3165         1  10010586
         1         4        0.0000000004      3166         1  10022063
         1         4        0.0000000004      3167         1  10025639
         1         4        0.0000000004      3168         1  10029662
         1         4        0.0000000004      3169         1  10034661
         1         4        0.0000000688      3170         1  10039190
         1         4        0.0000000908      3171         1  10049691
         1         4        0.0000000835      3172         1  10056851
         1         4        0.0000000835      3173         1  10059423
         1         4        0.0000000836      3174         1  10062591
         1         4        0.0000001018      3175         1  10070483
         1         4        0.0000001018      3176         1  10074791
         1         4        0.0000001019      3177         1  10079215
         1         4        0.0000001019      3178         1  10084582
         1         4        0.0000001048      3179         1  10090832
         1         4        0.0000000107      3180         1  10093764
         1         4        0.0000000046      3181         1  10098815
         1         4        0.0000000046      3182         1  10102749
         1         4        0.0000000046      3183         1  10104192
         1         4        0.0000000046      3184         1  10107341
         1         4        0.0000000002      3185         1  10108386
         1         4        0.0000000028      3186         1  10111718
         1         4        0.0000000027      3187         1  10113424
         1         4        0.0000000027      3188         1  10114196
         1         4        0.0000000028      3189         1  10115108
         1         4        0.0000000039      3190         1  10116493
         1         4        0.0000000038      3191         1  10119359
         1         4        0.0000000039      3192         1  10124420
         1         4        0.0000000039      3193         1  10125531
         1         4        0.0000000039      3194         1  10126355
         1         4        0.0000000039      3195         1  10129955
         1         4        0.0000000007      3196         1  10137757
         1         4        0.0000000007      3197         1  10138951
         1         4        0.0000000007      3198         1  10140277
         1         4        0.0000000007      3199         1  10141304
         1         4        0.0000000002      3200         1  10142065
         1         4        0.0000000002      3201         1  10144448
         1         4        0.0000000002      3202         1  10145215
         1         4        0.0000000002      3203         1  10145772
         1         4        0.0000000002      3204         1  10147554
         1         4        0.0000000002      3205         1  10148513
         1         4        0.0000000000      3206         1  10149093
         1         4        0.0000000000      3207         1  10149581
         1         4        0.0000000000      3208         1  10150079
         1         4        0.0000000000      3209         1  10154678
         1         4        0.0000000000      3210         1  10156131
         1         4        0.0000000000      3211         1  10158561
         1         4        0.0000000000      3212         1  10159921
         1         4        0.0000000000      3213         1  10160654
         1         4        0.0000000000      3214         1  10161719
         1         4        0.0000000000      3215         1  10163743
         1         4        0.0000000000      3216         1  10168040
         1         4        0.0000000000      3217         1  10169326
         1         4        0.0000000000      3218         1  10171706
         1         4        0.0000000000      3219         1  10176225
         1         4        0.0000000000      3220         1  10178235
         1         4        0.0000000000      3221         1  10180641
         1         4        0.0000000000      3222         1  10188061
         1         4        0.0000000000      3223         1  10196162
         1         4        0.0000000000      3224         1  10202348
         1         4        0.0000000000      3225         1  10205317
         1         4        0.0000000000      3226         1  10207357
         1         4        0.0000000000      3227         1  10208093
         1         4        0.0000000000      3228         1  10212023
         1         4        0.0000000000      3229         1  10215468
         1         4        0.0000000000      3230         1  10216913
         1         4        0.0000000000      3231         1  10220304
         1         4        0.0000000000      3232         1  10223649
         1         4        0.0000000000      3233         1  10227254
         1         4        0.0000000000      3234         1  10234689
         1         4        0.0000000000      3235         1  10237515
         1         4        0.0000000000      3236         1  10244095
         1         4        0.0000000000      3237         1  10246189
         1         4        0.0000000000      3238         1  10249413
         1         4        0.0000000000      3239         1  10252798
         1         4        0.0000000000      3240         1  10255444
         1         4        0.0000000000      3241         1  10256651
         1         4        0.0000000000      3242         1  10260609
         1         4        0.0000000000      3243         1  10263080
         1         4        0.0000000000      3244         1  10267244
         1         4        0.0000000000      3245         1  10268199
         1         4        0.0000000000      3246         1  10270506
         1         4        0.0000000000      3247         1  10274301
         1         4        0.0000000000      3248         1  10281745
         1         4        0.0000000000      3249         1  10292368
         1         4        0.0000000000      3250         1  10296000
         1         4        0.0000000000      3251         1  10296853
         1         4        0.0000000000      3252         1  10325173
         1         4        0.0000000000      3253         1  10334244
         1         4        0.0000000000      3254         1  10340483
         1         4        0.0000000000      3255         1  10343913
         1         4        0.0000000000      3256         1  10346929
         1         4        0.0000000000      3257         1  10347475
         1         4        0.0000000000      3258         1  10349304
         1         4        0.0000000000      3259         1  10350934
         1         4        0.0000000000      3260         1  10352601
         1         4        0.0000000000      3261         1  10364942
         1         4        0.0000000000      3262         1  10366331
         1         4        0.0000000000      3263         1  10368815
         1         4        0.0000000000      3264         1  10369662
         1         4        0.0000000000      3265         1  10372070
         1         4        0.0000000000      3266         1  10374351
         1         4        0.0000000000      3267         1  10375019
         1         4        0.0000000000      3268         1  10378190
         1         4        0.0000000000      3269         1  10382426
         1         4        0.0000000000      3270         1  10387618
         1         4        0.0000000000      3271         1  10392995
         1         4        0.0000000000      3272         1  10394586
         1         4        0.0000000000      3273         1  10395322
         1         4        0.0000000000      3274         1  10397390
         1         4        0.0000000000      3275         1  10399264
         1         4        0.0000000000      3276         1  10404023
         1         4        0.0000000000      3277         1  10404956
         1         4        0.0000000000      3278         1  10406295
         1         4        0.0000000000      3279         1  10407257
         1         4        0.0000000000      3280         1  10410565
         1         4        0.0000000000      3281         1  10411399
         1         4        0.0000000000      3282         1  10412402
         1         4        0.0000000000      3283         1  10415598
         1         4        0.0000000000      3284         1  10416295
         1         4        0.0000000000      3285         1  10420906
         1         4        0.0000000000      3286         1  10427705
         1         4        0.0000000000      3287         1  10428470
         1         4        0.0000000000      3288         1  10431271
         1         4        0.0000000000      3289         1  10437477
         1         4        0.0000000000      3290         1  10443049
         1         4        0.0000000000      3291         1  10449434
         1         4        0.0000000000      3292         1  10455541
         1         4        0.0000000000      3293         1  10460874
         1         4        0.0000000000      3294         1  10465472
         1         4        0.0000000000      3295         1  10466241
         1         4        0.0000000000      3296         1  10467489
         1         4        0.0000000000      3297         1  10468415
         1         4        0.0000000118      3298         1  10470267
         1         4        0.0000000118      3299         1  10471315
         1         4        0.0000000124      3300         1  10487157
         1         4        0.0000000119      3301         1  10493592
         1         4        0.0000000119      3302         1  10494734
         1         4        0.0000000119      3303         1  10496122
         1         4        0.0000000132      3304         1  10497618
         1         4        0.0000000132      3305         1  10498875
         1         4        0.0000000132      3306         1  10500063
         1         4        0.0000000132      3307         1  10506602
         1         4        0.0000000009      3308         1  10507665
         1         4        0.0000000009      3309         1  10508378
         1         4        0.0000000008      3310         1  10514476
         1         4        0.0000000008      3311         1  10516713
         1         4        0.0000000008      3312         1  10521326
         1         4        0.0000000008      3313         1  10527173
         1         4        0.0000000000      3314         1  10528758
         1         4        0.0000000016      3315         1  10530414
         1         4        0.0000000016      3316         1  10534065
         1         4        0.0000000016      3317         1  10535094
         1         4        0.0000000016      3318         1  10536616
         1         4        0.0000000016      3319         1  10539817
         1         4        0.0000000016      3320         1  10541635
         1         4        0.0000000016      3321         1  10547180
         1         4        0.0000000016      3322         1  10554450
         1         4        0.0000000016      3323         1  10557020
         1         4        0.0000000016      3324         1  10563700
         1         4        0.0000000000      3325         1  10566610
         1         4        0.0000000001      3326         1  10568466
         1         4        0.0000000168      3327         1  10578124
         1         4        0.0000000168      3328         1  10583956
         1         4        0.0000000168      3329         1  10587853
         1         4        0.0000000168      3330         1  10589549
         1         4        0.0000000168      3331         1  10593760
         1         4        0.0000000168      3332         1  10599279
         1         4        0.0000000168      3333         1  10602903
         1         4        0.0000000168      3334         1  10604915
         1         4        0.0000000168      3335         1  10605984
         1         4        0.0000000157      3336         1  10607196
         1         4        0.0000000000      3337         1  10610150
         1         4        0.0000000001      3338         1  10612408
         1         4        0.0000000001      3339         1  10617341
         1         4        0.0000000003      3340         1  10621508
         1         4        0.0000000003      3341         1  10624977
         1         4        0.0000000003      3342         1  10631878
         1         4        0.0000000003      3343         1  10636079
         1         4        0.0000000002      3344         1  10640253
         1         4        0.0000000006      3345         1  10643238
         1         4        0.0000000006      3346         1  10648369
         1         4        0.0000000006      3347         1  10656513
         1         4        0.0000000010      3348         1  10660957
         1         4        0.0000000011      3349         1  10665809
         1         4        0.0000000007      3350         1  10669410
         1         4        0.0000000033      3351         1  10671691
         1         4        0.0000000033      3352         1  10677054
         1         4        0.0000000033      3353         1  10680236
         1         4        0.0000000170      3354         1  10683541
         1         4        0.0000000176      3355         1  10686599
         1         4        0.0000000431      3356         1  10688935
         1         4        0.0000000466      3357         1  10693452
         1         4        0.0000000430      3358         1  10696807
         1         4        0.0000000427      3359         1  10700112
         1         4        0.0000000427      3360         1  10707230
         1         4        0.0000000333      3361         1  10717144
         1         4        0.0000000333      3362         1  10722572
         1         4        0.0000000333      3363         1  10727066
         1         4        0.0000000133      3364         1  10731134
         1         4        0.0000000111      3365         1  10738147
         1         4        0.0000000003      3366         1  10742664
         1         4        0.0000000001      3367         1  10746674
         1         4        0.0000000001      3368         1  10751802
         1         4        0.0000000001      3369         1  10755890
         1         4        0.0000000001      3370         1  10759696
         1         4        0.0000000001      3371         1  10765112
         1         4        0.0000000001      3372         1  10772379
         1         4        0.0000000001      3373         1  10776728
         1         4        0.0000000001      3374         1  10782019
         1         4        0.0000000000      3375         1  10785325
         1         4        0.0000000000      3376         1  10788280
         1         4        0.0000000000      3377         1  10794709
         1         4        0.0000000000      3378         1  10800881
         1         4        0.0000000000      3379         1  10807802
         1         4        0.0000000000      3380         1  10813775
         1         4        0.0000000000      3381         1  10819016
         1         4        0.0000000000      3382         1  10825481
         1         4        0.0000000000      3383         1  10829468
         1         4        0.0000000000      3384         1  10832693
         1         4        0.0000000025      3385         1  10838688
         1         4        0.0000000023      3386         1  10845435
         1         4        0.0000028345      3387         1  10848225
         1         4        0.0000028345      3388         1  10850584
         1         4        0.0000028347      3389         1  10851410
         1         4        0.0000028347      3390         1  10852465
         1         4        0.0000028347      3391         1  10854860
         1         4        0.0000049957      3392         1  10856771
         1         4        0.0000049976      3393         1  10858530
         1         4        0.0000119633      3394         1  10862001
         1         4        0.0000287903      3395         1  10869233
         1         4        0.0000285377      3396         1  10871678
         1         4        0.0000147213      3397         1  10874675
         1         4        0.0000147213      3398         1  10880777
         1         4        0.0000147213      3399         1  10882264
         1         4        0.0000147220      3400         1  10884029
         1         4        0.0000147245      3401         1  10885447
         1         4        0.0000114036      3402         1  10894965
         1         4        0.0000151841      3403         1  10898850
         1         4        0.0000063734      3404         1  10904098
         1         4        0.0000152403      3405         1  10910603
         1         4        0.0000152412      3406         1  10916880
         1         4        0.0000152412      3407         1  10919707
         1         4        0.0000160816      3408         1  10922464
         1         4        0.0000160816      3409         1  10926450
         1         4        0.0000160807      3410         1  10930838
         1         4        0.0000160777      3411         1  10935008
         1         4        0.0000160776      3412         1  10938374
         1         4        0.0000121686      3413         1  10943011
         1         4        0.0000121660      3414         1  10946776
         1         4        0.0000000544      3415         1  10952332
         1         4        0.0000000539      3416         1  10957574
         1         4        0.0000000533      3417         1  10961447
         1         4        0.0000000248      3418         1  10970374
         1         4        0.0000000239      3419         1  10980182
         1         4        0.0000000239      3420         1  10983960
         1         4        0.0000000239      3421         1  10985312
         1         4        0.0000000239      3422         1  10988712
         1         4        0.0000000239      3423         1  10995663
         1         4        0.0000000232      3424         1  11001358
         1         4        0.0000000001      3425         1  11004441
         1         4        0.0000000001      3426         1  11007494
         1         4        0.0000001540      3427         1  11010941
         1         4        0.0000001782      3428         1  11017005
         1         4        0.0000001789      3429         1  11022231
         1         4        0.0000001765      3430         1  11023298
         1         4        0.0000001765      3431         1  11032181
         1         4        0.0000001765      3432         1  11042832
         1         4        0.0000001834      3433         1  11052394
         1         4        0.0000001851      3434         1  11055066
         1         4        0.0000001850      3435         1  11060739
         1         4        0.0000001849      3436         1  11065014
         1         4        0.0000000017      3437         1  11072070
         1         4        0.0000000001      3438         1  11075363
         1         4        0.0000000001      3439         1  11084482
         1         4        0.0000000002      3440         1  11090220
         1         4        0.0000000002      3441         1  11096493
         1         4        0.0000000002      3442         1  11097120
         1         4        0.0000000000      3443         1  11100683
         1         4        0.0000000000      3444         1  11108205
         1         4        0.0000000000      3445         1  11109125
         1         4        0.0000000000      3446         1  11111216
         1         4        0.0000000000      3447         1  11113062
         1         4        0.0000000000      3448         1  11116949
         1         4        0.0000000000      3449         1  11127119
         1         4        0.0000000000      3450         1  11133945
         1         4        0.0000000000      3451         1  11134971
         1         4        0.0000000000      3452         1  11136532
         1         4        0.0000000000      3453         1  11142402
         1         4        0.0000000000      3454         1  11146093
         1         4        0.0000000000      3455         1  11146973
         1         4        0.0000000000      3456         1  11148120
         1         4        0.0000000000      3457         1  11149916
         1         4        0.0000000000      3458         1  11153379
         1         4        0.0000000000      3459         1  11154909
         1         4        0.0000000000      3460         1  11155914
         1         4        0.0000000000      3461         1  11156915
         1         4        0.0000000000      3462         1  11158004
         1         4        0.0000000000      3463         1  11161020
         1         4        0.0000000000      3464         1  11161759
         1         4        0.0000000000      3465         1  11166389
         1         4        0.0000000000      3466         1  11170735
         1         4        0.0000000000      3467         1  11174230
         1         4        0.0000000000      3468         1  11177475
         1         4        0.0000000000      3469         1  11181578
         1         4        0.0000000000      3470         1  11184374
         1         4        0.0000000000      3471         1  11185340
         1         4        0.0000000000      3472         1  11188533
         1         4        0.0000000000      3473         1  11194360
         1         4        0.0000000000      3474         1  11199579
         1         4        0.0000000000      3475         1  11203327
         1         4        0.0000000000      3476         1  11206880
         1         4        0.0000000000      3477         1  11214367
         1         4        0.0000000000      3478         1  11218497
         1         4        0.0000000000      3479         1  11221889
         1         4        0.0000000000      3480         1  11225272
         1         4        0.0000000000      3481         1  11232982
         1         4        0.0000000000      3482         1  11235803
         1         4        0.0000000000      3483         1  11239030
         1         4        0.0000000000      3484         1  11243505
         1         4        0.0000000000      3485         1  11248718
         1         4        0.0000000000      3486         1  11249647
         1         4        0.0000000000      3487         1  11250683
         1         4        0.0000000000      3488         1  11251823
         1         4        0.0000000000      3489         1  11254106
         1         4        0.0000000000      3490         1  11255831
         1         4        0.0000000000      3491         1  11258814
         1         4        0.0000000000      3492         1  11261540
         1         4        0.0000000040      3493         1  11264652
         1         4        0.0000007920      3494         1  11266886
         1         4        0.0000008113      3495         1  11278826
         1         4        0.0000008149      3496         1  11280893
         1         4        0.0000008149      3497         1  11282280
         1         4        0.0000008152      3498         1  11283792
         1         4        0.0000008152      3499         1  11286152
         1         4        0.0000008153      3500         1  11288660
         1         4        0.0000011146      3501         1  11290827
         1         4        0.0000011146      3502         1  11292880
         1         4        0.0000020506      3503         1  11293766
         1         4        0.0000003745      3504         1  11295121
         1         4        0.0000006438      3505         1  11297141
         1         4        0.0000006406      3506         1  11298659
         1         4        0.0000014200      3507         1  11300248
         1         4        0.0000021496      3508         1  11300930
         1         4        0.0000021641      3509         1  11301812
         1         4        0.0000021639      3510         1  11303388
         1         4        0.0000017369      3511         1  11304712
         1         4        0.0000017907      3512         1  11306949
         1         4        0.0000008021      3513         1  11311102
         1         4        0.0000008028      3514         1  11312253
         1         4        0.0000004830      3515         1  11313150
         1         4        0.0000004831      3516         1  11317459
         1         4        0.0000000936      3517         1  11318238
         1         4        0.0000000024      3518         1  11320380
         1         4        0.0000000016      3519         1  11326619
         1         4        0.0000000015      3520         1  11331238
         1         4        0.0000000014      3521         1  11333505
         1         4        0.0000000040      3522         1  11339155
         1         4        0.0000000040      3523         1  11342712
         1         4        0.0000000041      3524         1  11344012
         1         4        0.0000000036      3525         1  11350400
         1         4        0.0000000034      3526         1  11359439
         1         4        0.0000000030      3527         1  11363495
         1         4        0.0000000024      3528         1  11371234
         1         4        0.0000000255      3529         1  11375157
         1         4        0.0000000255      3530         1  11386425
         1         4        0.0000000255      3531         1  11392309
         1         4        0.0000000228      3532         1  11397167
         1         4        0.0000000228      3533         1  11400265
         1         4        0.0000000227      3534         1  11405221
         1         4        0.0000000227      3535         1  11409745
         1         4        0.0000000226      3536         1  11423212
         1         4        0.0000000245      3537         1  11428616
         1         4        0.0000000244      3538         1  11434768
         1         4        0.0000000007      3539         1  11437863
         1         4        0.0000000007      3540         1  11441406
         1         4        0.0000000007      3541         1  11444600
         1         4        0.0000000006      3542         1  11448117
         1         4        0.0000000006      3543         1  11449614
         1         4        0.0000000006      3544         1  11450821
         1         4        0.0000000006      3545         1  11452007
         1         4        0.0000000006      3546         1  11454464
         1         4        0.0000000000      3547         1  11455007
         1         4        0.0000000000      3548         1  11455779
         1         4        0.0000000001      3549         1  11457133
         1         4        0.0000000001      3550         1  11458131
         1         4        0.0000000001      3551         1  11462747
         1         4        0.0000000001      3552         1  11463775
         1         4        0.0000000001      3553         1  11467620
         1         4        0.0000000001      3554         1  11472034
         1         4        0.0000000004      3555         1  11482232
         1         4        0.0000000004      3556         1  11486378
         1         4        0.0000000004      3557         1  11487372
         1         4        0.0000000004      3558         1  11493466
         1         4        0.0000000009      3559         1  11496517
         1         4        0.0000000009      3560         1  11500444
         1         4        0.0000000009      3561         1  11505137
         1         4        0.0000000009      3562         1  11506910
         1         4        0.0000000009      3563         1  11518707
         1         4        0.0000000009      3564         1  11522626
         1         4        0.0000000000      3565         1  11529719
         1         4        0.0000000000      3566         1  11541321
         1         4        0.0000000000      3567         1  11544914
         1         4        0.0000000000      3568         1  11550518
         1         4        0.0000000000      3569         1  11553977
         1         4        0.0000000000      3570         1  11558302
         1         4        0.0000000000      3571         1  11564947
         1         4        0.0000000000      3572         1  11569925
         1         4        0.0000000000      3573         1  11573575
         1         4        0.0000000000      3574         1  11578082
         1         4        0.0000000000      3575         1  11583227
         1         4        0.0000000000      3576         1  11585713
         1         4        0.0000000000      3577         1  11587701
         1         4        0.0000000000      3578         1  11593428
         1         4        0.0000000000      3579         1  11596474
         1         4        0.0000000000      3580         1  11599978
         1         4        0.0000000000      3581         1  11603310
         1         4        0.0000000000      3582         1  11606752
         1         4        0.0000000000      3583         1  11614643
         1         4        0.0000000000      3584         1  11618615
         1         4        0.0000000000      3585         1  11625960
         1         4        0.0000000000      3586         1  11631168
         1         4        0.0000000000      3587         1  11635104
         1         4        0.0000000000      3588         1  11640104
         1         4        0.0000000169      3589         1  11645712
         1         4        0.0000000178      3590         1  11651277
         1         4        0.0000000178      3591         1  11656361
         1         4        0.0000000178      3592         1  11660193
         1         4        0.0000000178      3593         1  11665785
         1         4        0.0000000178      3594         1  11668878
         1         4        0.0000000178      3595         1  11672822
         1         4        0.0000000178      3596         1  11673425
         1         4        0.0000000178      3597         1  11674357
         1         4        0.0000000178      3598         1  11675220
         1         4        0.0000000000      3599         1  11676101
         1         4        0.0000000000      3600         1  11677303
         1         4        0.0000000000      3601         1  11680805
         1         4        0.0000000660      3602         1  11681976
         1         4        0.0000000667      3603         1  11693207
         1         4        0.0000000667      3604         1  11697283
         1         4        0.0000000667      3605         1  11698105
         1         4        0.0000000667      3606         1  11698909
         1         4        0.0000000668      3607         1  11704808
         1         4        0.0000000668      3608         1  11712862
         1         4        0.0000000668      3609         1  11717778
         1         4        0.0000000668      3610         1  11718605
         1         4        0.0000000668      3611         1  11721633
         1         4        0.0000000000      3612         1  11725542
         1         4        0.0000000000      3613         1  11735424
         1         4        0.0000000000      3614         1  11738615
         1         4        0.0000000000      3615         1  11743590
         1         4        0.0000000000      3616         1  11745450
         1         4        0.0000000000      3617         1  11751088
         1         4        0.0000000000      3618         1  11752673
         1         4        0.0000000000      3619         1  11753625
         1         4        0.0000000000      3620         1  11756386
         1         4        0.0000000000      3621         1  11757745
         1         4        0.0000000000      3622         1  11758840
         1         4        0.0000000000      3623         1  11760625
         1         4        0.0000000000      3624         1  11761358
         1         4        0.0000000000      3625         1  11762273
         1         4        0.0000000000      3626         1  11763666
         1         4        0.0000000000      3627         1  11765219
         1         4        0.0000000000      3628         1  11767713
         1         4        0.0000000000      3629         1  11769851
         1         4        0.0000000000      3630         1  11771767
         1         4        0.0000000000      3631         1  11772713
         1         4        0.0000000000      3632         1  11780081
         1         4        0.0000000000      3633         1  11782151
         1         4        0.0000000000      3634         1  11786227
         1         4        0.0000000000      3635         1  11790217
         1         4        0.0000000000      3636         1  11793192
         1         4        0.0000000000      3637         1  11795910
         1         4        0.0000000000      3638         1  11799202
         1         4        0.0000000000      3639         1  11806504
         1         4        0.0000000000      3640         1  11811524
         1         4        0.0000000000      3641         1  11812309
         1         4        0.0000000000      3642         1  11813423
         1         4        0.0000000000      3643         1  11815658
         1         4        0.0000000000      3644         1  11818279
         1         4        0.0000000000      3645         1  11818998
         1         4        0.0000000000      3646         1  11821936
         1         4        0.0000000000      3647         1  11824251
         1         4        0.0000000000      3648         1  11831643
         1         4        0.0000000000      3649         1  11832504
         1         4        0.0000000000      3650         1  11833276
         1         4        0.0000000000      3651         1  11833837
         1         4        0.0000000000      3652         1  11835486
         1         4        0.0000000000      3653         1  11836675
         1         4        0.0000000000      3654         1  11837776
         1         4        0.0000000000      3655         1  11840924
         1         4        0.0000000000      3656         1  11843822
         1         4        0.0000000000      3657         1  11845279
         1         4        0.0000000000      3658         1  11848860
         1         4        0.0000000000      3659         1  11853238
         1         4        0.0000000000      3660         1  11854026
         1         4        0.0000000000      3661         1  11863031
         1         4        0.0000000000      3662         1  11865992
         1         4        0.0000000000      3663         1  11867404
         1         4        0.0000000000      3664         1  11869343
         1         4        0.0000000000      3665         1  11874047
         1         4        0.0000000000      3666         1  11878041
         1         4        0.0000000000      3667         1  11883005
         1         4        0.0000000000      3668         1  11884264
         1         4        0.0000000000      3669         1  11885878
         1         4        0.0000000000      3670         1  11887794
         1         4        0.0000000000      3671         1  11892491
         1         4        0.0000000000      3672         1  11895811
         1         4        0.0000000000      3673         1  11900514
         1         4        0.0000000000      3674         1  11905033
         1         4        0.0000000000      3675         1  11908982
         1         4        0.0000000000      3676         1  11912315
         1         4        0.0000000000      3677         1  11920253
         1         4        0.0000000000      3678         1  11929697
         1         4        0.0000000000      3679         1  11933925
         1         4        0.0000000000      3680         1  11938166
         1         4        0.0000000000      3681         1  11941645
         1         4        0.0000000000      3682         1  11945525
         1         4        0.0000000000      3683         1  11952874
         1         4        0.0000000000      3684         1  11957114
         1         4        0.0000000000      3685         1  11958539
         1         4        0.0000000000      3686         1  11959779
         1         4        0.0000000000      3687         1  11963123
         1         4        0.0000000000      3688         1  11968421
         1         4        0.0000000000      3689         1  11974367
         1         4        0.0000000000      3690         1  11977869
         1         4        0.0000000000      3691         1  11982766
         1         4        0.0000000000      3692         1  11983577
         1         4        0.0000000000      3693         1  11990187
         1         4        0.0000000000      3694         1  11996727
         1         4        0.0000000000      3695         1  12001209
         1         4        0.0000000000      3696         1  12007709
         1         4        0.0000000000      3697         1  12012944
         1         4        0.0000000000      3698         1  12018043
         1         4        0.0000000000      3699         1  12022443
         1         4        0.0000000000      3700         1  12025750
         1         4        0.0000000000      3701         1  12030544
         1         4        0.0000000004      3702         1  12035323
         1         4        0.0000000004      3703         1  12043947
         1         4        0.0000000026      3704         1  12044642
         1         4        0.0000000026      3705         1  12045737
         1         4        0.0000000026      3706         1  12049458
         1         4        0.0000000026      3707         1  12053693
         1         4        0.0000000024      3708         1  12060012
         1         4        0.0000000024      3709         1  12068759
         1         4        0.0000000024      3710         1  12072580
         1         4        0.0000000025      3711         1  12075048
         1         4        0.0000000009      3712         1  12078872
         1         4        0.0000000009      3713         1  12084649
         1         4        0.0000000001      3714         1  12086381
         1         4        0.0000000001      3715         1  12087550
         1         4        0.0000000002      3716         1  12092406
         1         4        0.0000000002      3717         1  12098105
         1         4        0.0000000001      3718         1  12102440
         1         4        0.0000000001      3719         1  12107233
         1         4        0.0000000001      3720         1  12117170
         1         4        0.0000000001      3721         1  12121266
         1         4        0.0000000001      3722         1  12125302
         1         4        0.0000000001      3723         1  12128229
         1         4        0.0000000001      3724         1  12131583
         1         4        0.0000000008      3725         1  12136395
         1         4        0.0000000005      3726         1  12143636
         1         4        0.0000000005      3727         1  12149534
         1         4        0.0000000005      3728         1  12158201
         1         4        0.0000000005      3729         1  12162158
         1         4        0.0000000005      3730         1  12167909
         1         4        0.0000000005      3731         1  12180688
         1         4        0.0000000005      3732         1  12189178
         1         4        0.0000000005      3733         1  12200548
         1         4        0.0000000005      3734         1  12203815
         1         4        0.0000000000      3735         1  12207816
         1         4        0.0000000000      3736         1  12214968
         1         4        0.0000000000      3737         1  12223821
         1         4        0.0000000000      3738         1  12224469
         1         4        0.0000000000      3739         1  12229744
         1         4        0.0000000000      3740         1  12235828
         1         4        0.0000000000      3741         1  12239430
         1         4        0.0000000000      3742         1  12241285
         1         4        0.0000000000      3743         1  12243402
         1         4        0.0000001878      3744         1  12245701
         1         4        0.0000001880      3745         1  12249242
         1         4        0.0000001880      3746         1  12255715
         1         4        0.0000001880      3747         1  12257280
         1         4        0.0000001880      3748         1  12258107
         1         4        0.0000001880      3749         1  12259642
         1         4        0.0000001880      3750         1  12263692
         1         4        0.0000001880      3751         1  12271396
         1         4        0.0000001880      3752         1  12272532
         1         4        0.0000001880      3753         1  12278180
         1         4        0.0000000000      3754         1  12280378
         1         4        0.0000000000      3755         1  12285135
         1         4        0.0000000000      3756         1  12288049
         1         4        0.0000000000      3757         1  12291444
         1         4        0.0000000000      3758         1  12294173
         1         4        0.0000000000      3759         1  12296309
         1         4        0.0000000000      3760         1  12297009
         1         4        0.0000000000      3761         1  12297891
         1         4        0.0000000000      3762         1  12298928
         1         4        0.0000000000      3763         1  12299749
         1         4        0.0000000000      3764         1  12301288
         1         4        0.0000000000      3765         1  12302025
         1         4        0.0000000000      3766         1  12307797
         1         4        0.0000000000      3767         1  12314527
         1         4        0.0000000000      3768         1  12320975
         1         4        0.0000000000      3769         1  12326771
         1         4        0.0000000000      3770         1  12332161
         1         4        0.0000000000      3771         1  12334787
         1         4        0.0000000000      3772         1  12335701
         1         4        0.0000000000      3773         1  12336879
         1         4        0.0000000000      3774         1  12340572
         1         4        0.0000000002      3775         1  12342374
         1         4        0.0000000003      3776         1  12343634
         1         4        0.0000000003      3777         1  12346920
         1         4        0.0000000003      3778         1  12351729
         1         4        0.0000000003      3779         1  12354471
         1         4        0.0000000003      3780         1  12355289
         1         4        0.0000000003      3781         1  12357618
         1         4        0.0000000003      3782         1  12360782
         1         4        0.0000000003      3783         1  12363414
         1         4        0.0000000003      3784         1  12370540
         1         4        0.0000000000      3785         1  12372201
         1         4        0.0000000000      3786         1  12378889
         1         4        0.0000000000      3787         1  12380238
         1         4        0.0000000000      3788         1  12386159
         1         4        0.0000000000      3789         1  12405650
         1         4        0.0000000000      3790         1  12436553
         1         4        0.0000000000      3791         1  12455185
         1         4        0.0000000000      3792         1  12464145
         1         4        0.0000000000      3793         1  12466018
         1         4        0.0000000000      3794         1  12467588
         1         4        0.0000000000      3795         1  12468631
         1         4        0.0000000000      3796         1  12469712
         1         4        0.0000000000      3797         1  12470824
         1         4        0.0000000000      3798         1  12476781
         1         4        0.0000000000      3799         1  12479375
         1         4        0.0000000000      3800         1  12480057
         1         4        0.0000000001      3801         1  12484849
         1         4        0.0000000001      3802         1  12485452
         1         4        0.0000000001      3803         1  12486435
         1         4        0.0000000001      3804         1  12488078
         1         4        0.0000000002      3805         1  12488650
         1         4        0.0000000011      3806         1  12489508
         1         4        0.0000000009      3807         1  12490177
         1         4        0.0000000013      3808         1  12491223
         1         4        0.0000000037      3809         1  12492895
         1         4        0.0000000037      3810         1  12494391
         1         4        0.0000000036      3811         1  12495734
         1         4        0.0000000037      3812         1  12507797
         1         4        0.0000000037      3813         1  12509092
         1         4        0.0000000037      3814         1  12510278
         1         4        0.0000000035      3815         1  12512811
         1         4        0.0000000029      3816         1  12514960
         1         4        0.0000000866      3817         1  12515679
         1         4        0.0000000803      3818         1  12516439
         1         4        0.0000000996      3819         1  12517363
         1         4        0.0000001389      3820         1  12518413
         1         4        0.0000001387      3821         1  12519912
         1         4        0.0000001867      3822         1  12520767
         1         4        0.0000001867      3823         1  12524796
         1         4        0.0000001866      3824         1  12528532
         1         4        0.0000001866      3825         1  12536339
         1         4        0.0000001865      3826         1  12537425
         1         4        0.0000000391      3827         1  12542432
         1         4        0.0000000391      3828         1  12543188
         1         4        0.0000000276      3829         1  12544089
         1         4        0.0000000197      3830         1  12544705
         1         4        0.0000000197      3831         1  12548016
         1         4        0.0000000000      3832         1  12551317
         1         4        0.0000003708      3833         1  12552784
         1         4        0.0000003708      3834         1  12557540
         1         4        0.0000003708      3835         1  12560717
         1         4        0.0000003702      3836         1  12564869
         1         4        0.0000003684      3837         1  12565846
         1         4        0.0000003682      3838         1  12566768
         1         4        0.0000003644      3839         1  12583083
         1         4        0.0000003629      3840         1  12588911
         1         4        0.0000003629      3841         1  12601165
         1         4        0.0000003629      3842         1  12604414
         1         4        0.0000000003      3843         1  12610657
         1         4        0.0000000004      3844         1  12611321
         1         4        0.0000000004      3845         1  12614590
         1         4        0.0000000004      3846         1  12615541
         1         4        0.0000000003      3847         1  12617084
         1         4        0.0000000004      3848         1  12618306
         1         4        0.0000000001      3849         1  12618984
         1         4        0.0000000001      3850         1  12621322
         1         4        0.0000000001      3851         1  12622073
         1         4        0.0000000001      3852         1  12622779
         1         4        0.0000000000      3853         1  12624089
         1         4        0.0000000000      3854         1  12630417
         1         4        0.0000000000      3855         1  12633292
         1         4        0.0000000000      3856         1  12634562
         1         4        0.0000000000      3857         1  12637374
         1         4        0.0000000000      3858         1  12643704
         1         4        0.0000000000      3859         1  12649705
         1         4        0.0000000000      3860         1  12656118
         1         4        0.0000000000      3861         1  12660738
         1         4        0.0000000000      3862         1  12663273
         1         4        0.0000000000      3863         1  12665335
         1         4        0.0000000000      3864         1  12668586
         1         4        0.0000000000      3865         1  12675490
         1         4        0.0000000000      3866         1  12691029
         1         4        0.0000000000      3867         1  12695036
         1         4        0.0000000000      3868         1  12698948
         1         4        0.0000000000      3869         1  12702078
         1         4        0.0000000000      3870         1  12707213
         1         4        0.0000000000      3871         1  12716241
         1         4        0.0000000000      3872         1  12722563
         1         4        0.0000000000      3873         1  12725019
         1         4        0.0000000000      3874         1  12726309
         1         4        0.0000000000      3875         1  12727875
         1         4        0.0000000000      3876         1  12732295
         1         4        0.0000000000      3877         1  12734190
         1         4        0.0000000000      3878         1  12735856
         1         4        0.0000000000      3879         1  12736936
         1         4        0.0000000000      3880         1  12737958
         1         4        0.0000000000      3881         1  12739533
         1         4        0.0000000000      3882         1  12740952
         1         4        0.0000000000      3883         1  12741828
         1         4        0.0000000000      3884         1  12747324
         1         4        0.0000000000      3885         1  12748030
         1         4        0.0000000000      3886         1  12748746
         1         4        0.0000000000      3887         1  12752993
         1         4        0.0000000000      3888         1  12755291
         1         4        0.0000000000      3889         1  12760478
         1         4        0.0000000000      3890         1  12761358
         1         4        0.0000000000      3891         1  12767386
         1         4        0.0000000000      3892         1  12772391
         1         4        0.0000000000      3893         1  12778106
         1         4        0.0000000000      3894         1  12786284
         1         4        0.0000000000      3895         1  12792417
         1         4        0.0000000000      3896         1  12795476
         1         4        0.0000000009      3897         1  12797662
         1         4        0.0000000015      3898         1  12801995
         1         4        0.0000000015      3899         1  12805406
         1         4        0.0000000015      3900         1  12808642
         1         4        0.0000000015      3901         1  12809480
         1         4        0.0000000044      3902         1  12820809
         1         4        0.0000000204      3903         1  12824230
         1         4        0.0000000338      3904         1  12828633
         1         4        0.0000000338      3905         1  12829188
         1         4        0.0000013649      3906         1  12829748
         1         4        0.0000013517      3907         1  12830919
         1         4        0.0000013426      3908         1  12831796
         1         4        0.0000013426      3909         1  12832637
         1         4        0.0000013426      3910         1  12833732
         1         4        0.0000359501      3911         1  12835256
         1         4        0.0000357844      3912         1  12837762
         1         4        0.0000352477      3913         1  12839893
         1         4        0.0000350089      3914         1  12842398
         1         4        0.0000350087      3915         1  12846641
         1         4        0.0000236497      3916         1  12848174
         1         4        0.0000235323      3917         1  12850144
         1         4        0.0000235682      3918         1  12853897
         1         4        0.0000236517      3919         1  12854885
         1         4        0.0000236517      3920         1  12856757
         1         4        0.0000000003      3921         1  12860253
         1         4        0.0000000003      3922         1  12861512
         1         4        0.0000000003      3923         1  12862766
         1         4        0.0000000003      3924         1  12863770
         1         4        0.0000000003      3925         1  12866054
         1         4        0.0000000003      3926         1  12872399
         1         4        0.0000000003      3927         1  12874689
         1         4        0.0000000003      3928         1  12885445
         1         4        0.0000000000      3929         1  12889396
         1         4        0.0000000000      3930         1  12897409
         1         4        0.0000000000      3931         1  12901511
         1         4        0.0000000000      3932         1  12903667
         1         4        0.0000000000      3933         1  12908863
         1         4        0.0000000001      3934         1  12912110
         1         4        0.0000000001      3935         1  12918964
         1         4        0.0000000001      3936         1  12925906
         1         4        0.0000000001      3937         1  12939674
         1         4        0.0000000001      3938         1  12941993
         1         4        0.0000000001      3939         1  12945211
         1         4        0.0000000001      3940         1  12946208
         1         4        0.0000000001      3941         1  12946954
         1         4        0.0000000001      3942         1  12947798
         1         4        0.0000000001      3943         1  12949212
         1         4        0.0000000000      3944         1  12950820
         1         4        0.0000000000      3945         1  12952728
         1         4        0.0000000000      3946         1  12953453
         1         4        0.0000000000      3947         1  12955010
         1         4        0.0000000000      3948         1  12959241
         1         4        0.0000000000      3949         1  12961556
         1         4        0.0000000000      3950         1  12965763
         1         4        0.0000000000      3951         1  12967436
         1         4        0.0000000000      3952         1  12972453
         1         4        0.0000000000      3953         1  12978297
         1         4        0.0000000140      3954         1  12991828
         1         4        0.0000000140      3955         1  12995351
         1         4        0.0000000140      3956         1  12996787
         1         4        0.0000000140      3957         1  13002169
         1         4        0.0000000140      3958         1  13003198
         1         4        0.0000000140      3959         1  13004858
         1         4        0.0000000140      3960         1  13007211
         1         4        0.0000000140      3961         1  13008483
         1         4        0.0000000140      3962         1  13009702
         1         4        0.0000017059      3963         1  13010800
         1         4        0.0000014447      3964         1  13011852
         1         4        0.0000014452      3965         1  13012992
         1         4        0.0000014445      3966         1  13013845
         1         4        0.0000014445      3967         1  13015023
         1         4        0.0000014445      3968         1  13016520
         1         4        0.0000014445      3969         1  13017505
         1         4        0.0000014452      3970         1  13018797
         1         4        0.0000014452      3971         1  13019405
         1         4        0.0000014450      3972         1  13019983
         1         4        0.0000000000      3973         1  13025203
         1         4        0.0000000000      3974         1  13029226
         1         4        0.0000000000      3975         1  13033893
         1         4        0.0000000000      3976         1  13037689
         1         4        0.0000000000      3977         1  13041373
         1         4        0.0000000000      3978         1  13044996
         1         4        0.0000000000      3979         1  13049695
         1         4        0.0000000000      3980         1  13054495
         1         4        0.0000000000      3981         1  13059068
         1         4        0.0000000094      3982         1  13067898
         1         4        0.0000000095      3983         1  13081890
         1         4        0.0000000252      3984         1  13085104
         1         4        0.0000000252      3985         1  13088427
         1         4        0.0000000252      3986         1  13089432
         1         4        0.0000000252      3987         1  13090392
         1         4        0.0000000252      3988         1  13093103
         1         4        0.0000000252      3989         1  13099680
         1         4        0.0000000252      3990         1  13107706
         1         4        0.0000011462      3991         1  13112898
         1         4        0.0000010046      3992         1  13116149
         1         4        0.0000010353      3993         1  13119602
         1         4        0.0000009427      3994         1  13124968
         1         4        0.0000009616      3995         1  13125571
         1         4        0.0000010041      3996         1  13126480
         1         4        0.0000011192      3997         1  13132328
         1         4        0.0000290355      3998         1  13136005
         1         4        0.0003194036      3999         1  13141049
         1         4        0.0006376951      4000         1  13145154
         1         4        0.0006062978      4001         1  13146285
         1         4        0.0011713584      4002         1  13149214
         1         4        0.0011692974      4003         1  13150327
         1         4        0.0011690016      4004         1  13151092
         1         4        0.0011659578      4005         1  13156031
         1         4        0.0011637386      4006         1  13160502
         1         4        0.0011611644      4007         1  13161420
         1         4        0.0009435877      4008         1  13162321
         1         4        0.0002962956      4009         1  13163491
         1         4        0.0000920762      4010         1  13164571
         1         4        0.0000920762      4011         1  13165958
         1         4        0.0000065486      4012         1  13167029
         1         4        0.0000065488      4013         1  13173330
         1         4        0.0000065487      4014         1  13185462
         1         4        0.0000065828      4015         1  13189892
         1         4        0.0000065828      4016         1  13196168
         1         4        0.0000065828      4017         1  13200307
         1         4        0.0000065816      4018         1  13205481
         1         4        0.0000065822      4019         1  13207831
         1         4        0.0000022842      4020         1  13215679
         1         4        0.0000022842      4021         1  13224666
         1         4        0.0000000001      4022         1  13226823
         1         4        0.0000000001      4023         1  13230051
         1         4        0.0000000001      4024         1  13234035
         1         4        0.0000000000      4025         1  13238119
         1         4        0.0000000000      4026         1  13244551
         1         4        0.0000000000      4027         1  13249035
         1         4        0.0000000000      4028         1  13254568
         1         4        0.0000000000      4029         1  13261902
         1         4        0.0000000000      4030         1  13265113
         1         4        0.0000000000      4031         1  13274188
         1         4        0.0000000000      4032         1  13275237
         1         4        0.0000000000      4033         1  13276120
         1         4        0.0000000002      4034         1  13277877
         1         4        0.0000000002      4035         1  13279840
         1         4        0.0000000002      4036         1  13284036
         1         4        0.0000000002      4037         1  13291387
         1         4        0.0000000002      4038         1  13296572
         1         4        0.0000000002      4039         1  13300842
         1         4        0.0000000002      4040         1  13304658
         1         4        0.0000000002      4041         1  13311452
         1         4        0.0000000002      4042         1  13315545
         1         4        0.0000000002      4043         1  13323770
         1         4        0.0000000000      4044         1  13329986
         1         4        0.0000000000      4045         1  13337868
         1         4        0.0000000000      4046         1  13341500
         1         4        0.0000000000      4047         1  13344421
         1         4        0.0000000243      4048         1  13352600
         1         4        0.0000000242      4049         1  13358880
         1         4        0.0000000242      4050         1  13363182
         1         4        0.0000000243      4051         1  13366084
         1         4        0.0000000244      4052         1  13371840
         1         4        0.0000000244      4053         1  13376687
         1         4        0.0000000244      4054         1  13380514
         1         4        0.0000000244      4055         1  13389223
         1         4        0.0000000244      4056         1  13396878
         1         4        0.0000011970      4057         1  13399997
         1         4        0.0000010640      4058         1  13405659
         1         4        0.0000010640      4059         1  13415013
         1         4        0.0000010640      4060         1  13420373
         1         4        0.0000010638      4061         1  13431312
         1         4        0.0000010638      4062         1  13440363
         1         4        0.0000064927      4063         1  13449307
         1         4        0.0000144086      4064         1  13460181
         1         4        0.0000144086      4065         1  13462673
         1         4        0.0000144490      4066         1  13464459
         1         4        0.0000085915      4067         1  13465267
         1         4        0.0000085699      4068         1  13466773
         1         4        0.0000085699      4069         1  13471028
         1         4        0.0000085699      4070         1  13475780
         1         4        0.0000085710      4071         1  13477083
         1         4        0.0000085710      4072         1  13478270
         1         4        0.0000016712      4073         1  13479333
         1         4        0.0000000010      4074         1  13480464
         1         4        0.0000000010      4075         1  13484121
         1         4        0.0000000014      4076         1  13484737
         1         4        0.0000000014      4077         1  13485537
         1         4        0.0000000014      4078         1  13486410
         1         4        0.0000000014      4079         1  13487485
         1         4        0.0000000014      4080         1  13488340
         1         4        0.0000000014      4081         1  13489192
         1         4        0.0000000014      4082         1  13489796
         1         4        0.0000000009      4083         1  13490515
         1         4        0.0000000000      4084         1  13491799
         1         4        0.0000000000      4085         1  13492766
         1         4        0.0000000000      4086         1  13500079
         1         4        0.0000000027      4087         1  13503975
         1         4        0.0000000028      4088         1  13508537
         1         4        0.0000000028      4089         1  13515029
         1         4        0.0000000027      4090         1  13516616
         1         4        0.0000000027      4091         1  13517220
         1         4        0.0000000027      4092         1  13518109
         1         4        0.0000000027      4093         1  13522400
         1         4        0.0000000027      4094         1  13526015
         1         4        0.0000000030      4095         1  13527691
         1         4        0.0000000030      4096         1  13534101
         1         4        0.0000000000      4097         1  13541256
         1         4        0.0000000000      4098         1  13556463
         1         4        0.0000000000      4099         1  13562876
         1         4        0.0000000000      4100         1  13568146
         1         4        0.0000000000      4101         1  13569015
         1         4        0.0000000001      4102         1  13571355
         1         4        0.0000000001      4103         1  13583333
         1         4        0.0000000001      4104         1  13590723
         1         4        0.0000000001      4105         1  13598444
         1         4        0.0000000001      4106         1  13604199
         1         4        0.0000000043      4107         1  13608957
         1         4        0.0000000042      4108         1  13610104
         1         4        0.0000000158      4109         1  13611043
         1         4        0.0000000158      4110         1  13620495
         1         4        0.0000000905      4111         1  13626418
         1         4        0.0000003218      4112         1  13630921
         1         4        0.0000006117      4113         1  13641058
         1         4        0.0000006117      4114         1  13653054
         1         4        0.0000006045      4115         1  13654541
         1         4        0.0000006041      4116         1  13656701
         1         4        0.0000005538      4117         1  13663140
         1         4        0.0000005549      4118         1  13664232
         1         4        0.0000004816      4119         1  13665574
         1         4        0.0000004822      4120         1  13669184
         1         4        0.0000002512      4121         1  13670443
         1         4        0.0000000548      4122         1  13671479
         1         4        0.0000000006      4123         1  13674965
         1         4        0.0000000006      4124         1  13680201
         1         4        0.0000000006      4125         1  13683821
         1         4        0.0000000006      4126         1  13684498
         1         4        0.0000000005      4127         1  13685196
         1         4        0.0000000005      4128         1  13686811
         1         4        0.0000000034      4129         1  13694877
         1         4        0.0000000033      4130         1  13697596
         1         4        0.0000000022      4131         1  13702222
         1         4        0.0000000013      4132         1  13702895
         1         4        0.0000000013      4133         1  13705800
         1         4        0.0000000013      4134         1  13708896
         1         4        0.0000000013      4135         1  13709904
         1         4        0.0000000023      4136         1  13711834
         1         4        0.0000000052      4137         1  13712636
         1         4        0.0000000052      4138         1  13714134
         1         4        0.0000000036      4139         1  13715462
         1         4        0.0000000431      4140         1  13716404
         1         4        0.0000000431      4141         1  13720133
         1         4        0.0000000432      4142         1  13721023
         1         4        0.0000000453      4143         1  13721623
         1         4        0.0000000493      4144         1  13722711
         1         4        0.0000000509      4145         1  13724203
         1         4        0.0000000457      4146         1  13724897
         1         4        0.0000000359      4147         1  13725669
         1         4        0.0000000361      4148         1  13727023
         1         4        0.0000000280      4149         1  13730575
         1         4        0.0000000004      4150         1  13732180
         1         4        0.0000000004      4151         1  13733085
         1         4        0.0000000004      4152         1  13733943
         1         4        0.0000000002      4153         1  13735180
         1         4        0.0000000000      4154         1  13738354
         1         4        0.0000000000      4155         1  13739560
         1         4        0.0000000001      4156         1  13745379
         1         4        0.0000000002      4157         1  13753312
         1         4        0.0000000001      4158         1  13755259
         1         4        0.0000000001      4159         1  13755812
         1         4        0.0000000001      4160         1  13756627
         1         4        0.0000000001      4161         1  13757605
         1         4        0.0000000001      4162         1  13758563
         1         4        0.0000000001      4163         1  13759648
         1         4        0.0000000001      4164         1  13760418
         1         4        0.0000000001      4165         1  13766201
         1         4        0.0000000000      4166         1  13769053
         1         4        0.0000000000      4167         1  13771167
         1         4        0.0000000000      4168         1  13772371
         1         4        0.0000000000      4169         1  13773835
         1         4        0.0000000000      4170         1  13775146
         1         4        0.0000000000      4171         1  13776881
         1         4        0.0000000000      4172         1  13781508
         1         4        0.0000000000      4173         1  13782669
         1         4        0.0000000000      4174         1  13783730
         1         4        0.0000000000      4175         1  13788721
         1         4        0.0000000000      4176         1  13793536
         1         4        0.0000000000      4177         1  13798009
         1         4        0.0000000000      4178         1  13804417
         1         4        0.0000000000      4179         1  13810559
         1         4        0.0000000000      4180         1  13814856
         1         4        0.0000000000      4181         1  13817264
         1         4        0.0000000001      4182         1  13821715
         1         4        0.0000000001      4183         1  13822604
         1         4        0.0000000001      4184         1  13826991
         1         4        0.0000000001      4185         1  13833631
         1         4        0.0000000017      4186         1  13834681
         1         4        0.0000000018      4187         1  13835366
         1         4        0.0000000018      4188         1  13836571
         1         4        0.0000000018      4189         1  13841052
         1         4        0.0000000017      4190         1  13844498
         1         4        0.0000000017      4191         1  13852504
         1         4        0.0000000016      4192         1  13854309
         1         4        0.0000000017      4193         1  13855342
         1         4        0.0000000017      4194         1  13861556
         1         4        0.0000000017      4195         1  13866043
         1         4        0.0000000000      4196         1  13868031
         1         4        0.0000000000      4197         1  13868994
         1         4        0.0000000000      4198         1  13870849
         1         4        0.0000000000      4199         1  13879534
         1         4        0.0000000000      4200         1  13881378
         1         4        0.0000000000      4201         1  13883738
         1         4        0.0000000000      4202         1  13891660
         1         4        0.0000000000      4203         1  13896388
         1         4        0.0000000000      4204         1  13899013
         1         4        0.0000000000      4205         1  13901306
         1         4        0.0000000000      4206         1  13908814
         1         4        0.0000000000      4207         1  13911991
         1         4        0.0000000000      4208         1  13917812
         1         4        0.0000000002      4209         1  13923360
         1         4        0.0000001823      4210         1  13927975
         1         4        0.0000002934      4211         1  13931533
         1         4        0.0000003725      4212         1  13935129
         1         4        0.0000003726      4213         1  13939169
         1         4        0.0000005498      4214         1  13942851
         1         4        0.0000005498      4215         1  13946137
         1         4        0.0000006088      4216         1  13951505
         1         4        0.0000006089      4217         1  13954437
         1         4        0.0000006089      4218         1  13966524
         1         4        0.0000006157      4219         1  13972406
         1         4        0.0000001626      4220         1  13973141
         1         4        0.0000000777      4221         1  13975122
         1         4        0.0000000442      4222         1  13975940
         1         4        0.0000000442      4223         1  13979316
         1         4        0.0000000102      4224         1  13984678
         1         4        0.0000000102      4225         1  13989017
         1         4        0.0000000003      4226         1  13990401
         1         4        0.0000000003      4227         1  13992938
         1         4        0.0000000004      4228         1  13995482
         1         4        0.0000000004      4229         1  13997990
         1         4        0.0000000004      4230         1  14001797
         1         4        0.0000000003      4231         1  14005097
         1         4        0.0000000003      4232         1  14009777
         1         4        0.0000000003      4233         1  14020969
         1         4        0.0000000003      4234         1  14025660
         1         4        0.0000000003      4235         1  14026889
         1         4        0.0000000003      4236         1  14032529
         1         4        0.0000000003      4237         1  14037434
         1         4        0.0000000000      4238         1  14041318
         1         4        0.0000000000      4239         1  14043059
         1         4        0.0000000000      4240         1  14045948
         1         4        0.0000000000      4241         1  14047297
         1         4        0.0000000000      4242         1  14057403
         1         4        0.0000000000      4243         1  14064065
         1         4        0.0000000000      4244         1  14065406
         1         4        0.0000000112      4245         1  14066548
         1         4        0.0000000112      4246         1  14069084
         1         4        0.0000000523      4247         1  14076997
         1         4        0.0000000523      4248         1  14083156
         1         4        0.0000000523      4249         1  14090235
         1         4        0.0000000523      4250         1  14095677
         1         4        0.0000000523      4251         1  14098807
         1         4        0.0000000523      4252         1  14102864
         1         4        0.0000000523      4253         1  14106284
         1         4        0.0000000524      4254         1  14116203
         1         4        0.0000000310      4255         1  14120037
         1         4        0.0000000310      4256         1  14127963
         1         4        0.0000000000      4257         1  14131869
         1         4        0.0000000000      4258         1  14140603
         1         4        0.0000000000      4259         1  14146402
         1         4        0.0000000000      4260         1  14148226
         1         4        0.0000000011      4261         1  14149661
         1         4        0.0000000012      4262         1  14157664
         1         4        0.0000000016      4263         1  14162487
         1         4        0.0000000017      4264         1  14163196
         1         4        0.0000000061      4265         1  14163811
         1         4        0.0000000061      4266         1  14168617
         1         4        0.0000000062      4267         1  14171556
         1         4        0.0000000062      4268         1  14177177
         1         4        0.0000000062      4269         1  14183173
         1         4        0.0000000069      4270         1  14188506
         1         4        0.0000000060      4271         1  14193776
         1         4        0.0000000058      4272         1  14200380
         1         4        0.0000352194      4273         1  14201948
         1         4        0.0000352140      4274         1  14204261
         1         4        0.0000672562      4275         1  14207190
         1         4        0.0001164531      4276         1  14209649
         1         4        0.0001201262      4277         1  14210454
         1         4        0.0022361361      4278         1  14212080
         1         4        0.0022484015      4279         1  14213798
         1         4        0.0022483609      4280         1  14214955
         1         4        0.0022481633      4281         1  14218471
         1         4        0.0022482266      4282         1  14223286
         1         4        0.0018346344      4283         1  14228187
         1         4        0.0018348135      4284         1  14230300
         1         4        0.0016855773      4285         1  14231565
         1         4        0.0016023832      4286         1  14234650
         1         4        0.0015667041      4287         1  14237743
         1         4        0.0000025465      4288         1  14242862
         1         4        0.0000019580      4289         1  14245345
         1         4        0.0053295449      4290         1  14250299
         1         4        0.0053292459      4291         1  14251465
         1         4        0.0053302808      4292         1  14252567
         1         4        0.0053297150      4293         1  14255213
         1         4        0.0053625006      4294         1  14256050
         1         4        0.0053624527      4295         1  14257215
         1         4        0.0052800095      4296         1  14260986
         1         4        0.0052648344      4297         1  14261731
         1         4        0.0052531540      4298         1  14265603
         1         4        0.0052532220      4299         1  14267763
         1         4        0.0000001466      4300         1  14272105
         1         4        0.0000001475      4301         1  14277067
         1         4        0.0000001500      4302         1  14282587
         1         4        0.0000001500      4303         1  14285610
         1         4        0.0000000010      4304         1  14286165
         1         4        0.0000000010      4305         1  14287780
         1         4        0.0000000001      4306         1  14289439
         1         4        0.0000000001      4307         1  14292116
         1         4        0.0000000000      4308         1  14292842
         1         4        0.0000000000      4309         1  14302148
         1         4        0.0000000000      4310         1  14304536
         1         4        0.0000000000      4311         1  14314176
         1         4        0.0000000000      4312         1  14315601
         1         4        0.0000014607      4313         1  14316306
         1         4        0.0000014615      4314         1  14316888
         1         4        0.0000014615      4315         1  14318326
         1         4        0.0001298292      4316         1  14319326
         1         4        0.0001298292      4317         1  14320302
         1         4        0.0001298292      4318         1  14321602
         1         4        0.0001298292      4319         1  14322814
         1         4        0.0001298297      4320         1  14323798
         1         4        0.0001298297      4321         1  14325317
         1         4        0.0001298297      4322         1  14327103
         1         4        0.0001111961      4323         1  14328178
         1         4        0.0001111909      4324         1  14328972
         1         4        0.0001111909      4325         1  14335439
         1         4        0.0000000000      4326         1  14339954
         1         4        0.0000000000      4327         1  14344595
         1         4        0.0000000000      4328         1  14346967
         1         4        0.0000000000      4329         1  14348169
         1         4        0.0000000000      4330         1  14350652
         1         4        0.0000000002      4331         1  14350694
         1         4        0.0000000002      4332         1  14351378
         1         4        0.0000000002      4333         1  14352463
         1         4        0.0000000002      4334         1  14353213
         1         4        0.0000000002      4335         1  14354159
         1         4        0.0000000002      4336         1  14355212
         1         4        0.0000000002      4337         1  14356726
         1         4        0.0000000002      4338         1  14357810
         1         4        0.0000000002      4339         1  14362268
         1         4        0.0000000002      4340         1  14366528
         1         4        0.0000000001      4341         1  14373620
         1         4        0.0000000000      4342         1  14377282
         1         4        0.0000000000      4343         1  14379994
         1         4        0.0000000000      4344         1  14385139
         1         4        0.0000000000      4345         1  14386900
         1         4        0.0000000000      4346         1  14391928
         1         4        0.0000000000      4347         1  14397325
         1         4        0.0000000000      4348         1  14403217
         1         4        0.0000000000      4349         1  14406457
         1         4        0.0000000000      4350         1  14409803
         1         4        0.0000000000      4351         1  14413770
         1         4        0.0000000000      4352         1  14417802
         1         4        0.0000000000      4353         1  14423179
         1         4        0.0000000000      4354         1  14427797
         1         4        0.0000000000      4355         1  14430800
         1         4        0.0000000000      4356         1  14433789
         1         4        0.0000000000      4357         1  14436879
         1         4        0.0000000000      4358         1  14438946
         1         4        0.0000000000      4359         1  14442118
         1         4        0.0000000000      4360         1  14456867
         1         4        0.0000000000      4361         1  14459531
         1         4        0.0000290774      4362         1  14460312
         1         4        0.0000290775      4363         1  14462060
         1         4        0.0000290697      4364         1  14465091
         1         4        0.0000290697      4365         1  14466039
         1         4        0.0000290697      4366         1  14468037
         1         4        0.0000290697      4367         1  14471696
         1         4        0.0000290697      4368         1  14480126
         1         4        0.0000290697      4369         1  14483440
         1         4        0.0000290697      4370         1  14489128
         1         4        0.0000290700      4371         1  14492981
         1         4        0.0000000000      4372         1  14496693
         1         4        0.0000000000      4373         1  14501833
         1         4        0.0000000000      4374         1  14505372
         1         4        0.0000000000      4375         1  14509193
         1         4        0.0000000000      4376         1  14512366
         1         4        0.0000000000      4377         1  14521899
         1         4        0.0000000000      4378         1  14523492
         1         4        0.0000000000      4379         1  14525713
         1         4        0.0000000000      4380         1  14526394
         1         4        0.0000000000      4381         1  14527316
         1         4        0.0000000000      4382         1  14537186
         1         4        0.0000000000      4383         1  14539623
         1         4        0.0000000000      4384         1  14541853
         1         4        0.0000000000      4385         1  14543955
         1         4        0.0000000000      4386         1  14547237
         1         4        0.0000000000      4387         1  14551165
         1         4        0.0000000000      4388         1  14551765
         1         4        0.0000000000      4389         1  14553220
         1         4        0.0000000000      4390         1  14556988
         1         4        0.0000000000      4391         1  14565303
         1         4        0.0000000000      4392         1  14568755
         1         4        0.0000000004      4393         1  14570147
         1         4        0.0000000004      4394         1  14571690
         1         4        0.0000000004      4395         1  14576872
         1         4        0.0000000004      4396         1  14581471
         1         4        0.0000000004      4397         1  14584434
         1         4        0.0000000004      4398         1  14587033
         1         4        0.0000000004      4399         1  14591904
         1         4        0.0000000004      4400         1  14597914
         1         4        0.0000000004      4401         1  14608047
         1         4        0.0000000004      4402         1  14612374
         1         4        0.0000000000      4403         1  14618125
         1         4        0.0000000000      4404         1  14624014
         1         4        0.0000000000      4405         1  14626307
         1         4        0.0000000000      4406         1  14632114
         1         4        0.0000000000      4407         1  14637216
         1         4        0.0000000000      4408         1  14643515
         1         4        0.0000000000      4409         1  14646004
         1         4        0.0000000000      4410         1  14646813
         1         4        0.0000000000      4411         1  14648124
         1         4        0.0000000000      4412         1  14651558
         1         4        0.0000000000      4413         1  14652420
         1         4        0.0000000000      4414         1  14658833
         1         4        0.0000000000      4415         1  14663134
         1         4        0.0000000000      4416         1  14664838
         1         4        0.0000000000      4417         1  14669727
         1         4        0.0000000000      4418         1  14670993
         1         4        0.0000000000      4419         1  14674465
         1         4        0.0000000293      4420         1  14676761
         1         4        0.0000000293      4421         1  14677485
         1         4        0.0000000296      4422         1  14682415
         1         4        0.0000000296      4423         1  14688561
         1         4        0.0000000296      4424         1  14693262
         1         4        0.0000000308      4425         1  14695446
         1         4        0.0000000308      4426         1  14701081
         1         4        0.0000000307      4427         1  14708162
         1         4        0.0000000306      4428         1  14717338
         1         4        0.0000000306      4429         1  14721671
         1         4        0.0000000001      4430         1  14724982
         1         4        0.0000000001      4431         1  14730328
         1         4        0.0000000000      4432         1  14735271
         1         4        0.0000000000      4433         1  14738609
         1         4        0.0000000000      4434         1  14740447
         1         4        0.0000000000      4435         1  14743295
         1         4        0.0000000000      4436         1  14744056
         1         4        0.0000000000      4437         1  14744623
         1         4        0.0000000000      4438         1  14745273
         1         4        0.0000000000      4439         1  14746579
         1         4        0.0000000000      4440         1  14748165
         1         4        0.0000000000      4441         1  14751878
         1         4        0.0000000000      4442         1  14762256
         1         4        0.0000000000      4443         1  14763103
         1         4        0.0000000004      4444         1  14768759
         1         4        0.0000000004      4445         1  14777593
         1         4        0.0000000004      4446         1  14781324
         1         4        0.0000000004      4447         1  14785653
         1         4        0.0000000004      4448         1  14795765
         1         4        0.0000000004      4449         1  14800009
         1         4        0.0000000004      4450         1  14802533
         1         4        0.0000000004      4451         1  14807932
         1         4        0.0000000004      4452         1  14811112
         1         4        0.0000000004      4453         1  14814356
         1         4        0.0000000000      4454         1  14819445
         1         4        0.0000000000      4455         1  14822218
         1         4        0.0000000000      4456         1  14825107
         1         4        0.0000000000      4457         1  14830358
         1         4        0.0000000000      4458         1  14836256
         1         4        0.0000000000      4459         1  14838949
         1         4        0.0000000000      4460         1  14845369
         1         4        0.0000000000      4461         1  14850164
         1         4        0.0000000000      4462         1  14853644
         1         4        0.0000000000      4463         1  14856702
         1         4        0.0000000000      4464         1  14862398
         1         4        0.0000000000      4465         1  14868270
         1         4        0.0000000021      4466         1  14871585
         1         4        0.0000000021      4467         1  14876816
         1         4        0.0000012771      4468         1  14877383
         1         4        0.0000014123      4469         1  14880393
         1         4        0.0000054159      4470         1  14883822
         1         4        0.0000092509      4471         1  14887845
         1         4        0.0000092509      4472         1  14890722
         1         4        0.0000092509      4473         1  14894352
         1         4        0.0000092512      4474         1  14898361
         1         4        0.0000092497      4475         1  14901598
         1         4        0.0000093261      4476         1  14908653
         1         4        0.0000093260      4477         1  14909272
         1         4        0.0000038437      4478         1  14912192
         1         4        0.0000035896      4479         1  14912759
         1         4        0.0000006711      4480         1  14914838
         1         4        0.0000000000      4481         1  14917706
         1         4        0.0000000000      4482         1  14926350
         1         4        0.0000000000      4483         1  14931292
         1         4        0.0000000000      4484         1  14933060
         1         4        0.0000000000      4485         1  14936349
         1         4        0.0000000000      4486         1  14938106
         1         4        0.0000000000      4487         1  14938652
         1         4        0.0000000000      4488         1  14941571
         1         4        0.0000000000      4489         1  14944653
         1         4        0.0000000000      4490         1  14945365
         1         4        0.0000000000      4491         1  14947461
         1         4        0.0000000000      4492         1  14949227
         1         4        0.0000000000      4493         1  14949702
         1         4        0.0000000000      4494         1  14951335
         1         4        0.0000000000      4495         1  14952431
         1         4        0.0000000001      4496         1  14952942
         1         4        0.0000000001      4497         1  14954234
         1         4        0.0000000001      4498         1  14954823
         1         4        0.0000000645      4499         1  14956660
         1         4        0.0000002230      4500         1  14961305
         1         4        0.0000014912      4501         1  14961941
         1         4        0.0000014912      4502         1  14964188
         1         4        0.0000241624      4503         1  14966651
         1         4        0.0042099959      4504         1  14970567
         1         4        0.0042099959      4505         1  14971250
         1         4        0.0042093557      4506         1  14972453
         1         4        0.0042091831      4507         1  14975016
         1         4        0.0042091831      4508         1  14976094
         1         4        0.0041896052      4509         1  14977443
         1         4        0.0041755191      4510         1  14978031
         1         4        0.0041196575      4511         1  14981365
         1         4        0.0041196586      4512         1  14982231
         1         4        0.0036607059      4513         1  14989060
         1         4        0.0000001749      4514         1  15006640
         1         4        0.0000001749      4515         1  15007391
         1         4        0.0000001749      4516         1  15018576
         1         4        0.0000001749      4517         1  15022024
         1         4        0.0000001749      4518         1  15023012
         1         4        0.0000001749      4519         1  15024872
         1         4        0.0000001298      4520         1  15027615
         1         4        0.0000001103      4521         1  15028245
         1         4        0.0000001103      4522         1  15031472
         1         4        0.0000000021      4523         1  15032206
         1         4        0.0000000000      4524         1  15033337
         1         4        0.0000000000      4525         1  15038561
         1         4        0.0000000000      4526         1  15039428
         1         4        0.0000534990      4527         1  15041767
         1         4        0.0000534990      4528         1  15042870
         1         4        0.0000534991      4529         1  15043501
         1         4        0.0000535020      4530         1  15044441
         1         4        0.0000542306      4531         1  15045308
         1         4        0.0000542318      4532         1  15046142
         1         4        0.0000542318      4533         1  15046798
         1         4        0.0000542572      4534         1  15048058
         1         4        0.0000542768      4535         1  15048776
         1         4        0.0000542805      4536         1  15049866
         1         4        0.0000000050      4537         1  15050965
         1         4        0.0000000050      4538         1  15051624
         1         4        0.0000000050      4539         1  15052273
         1         4        0.0000000050      4540         1  15057423
         1         4        0.0000000001      4541         1  15071831
         1         4        0.0000000001      4542         1  15073633
         1         4        0.0000000001      4543         1  15075407
         1         4        0.0000000000      4544         1  15076196
         1         4        0.0000000588      4545         1  15076744
         1         4        0.0000001159      4546         1  15077392
         1         4        0.0000001167      4547         1  15081558
         1         4        0.0000001167      4548         1  15083320
         1         4        0.0000001166      4549         1  15084217
         1         4        0.0000001166      4550         1  15084998
         1         4        0.0000001166      4551         1  15087181
         1         4        0.0000001166      4552         1  15087962
         1         4        0.0000001166      4553         1  15089601
         1         4        0.0000001166      4554         1  15090617
         1         4        0.0000000138      4555         1  15091381
         1         4        0.0000000000      4556         1  15092598
         1         4        0.0000000000      4557         1  15093813
         1         4        0.0000000000      4558         1  15095092
         1         4        0.0000000000      4559         1  15098605
         1         4        0.0000000002      4560         1  15100457
         1         4        0.0000000002      4561         1  15103954
         1         4        0.0000000002      4562         1  15109714
         1         4        0.0000000001      4563         1  15110478
         1         4        0.0000000112      4564         1  15112798
         1         4        0.0000001262      4565         1  15119236
         1         4        0.0000001263      4566         1  15120870
         1         4        0.0000001263      4567         1  15121642
         1         4        0.0000001263      4568         1  15122719
         1         4        0.0000001263      4569         1  15123603
         1         4        0.0000001245      4570         1  15128301
         1         4        0.0000001245      4571         1  15132836
         1         4        0.0000001245      4572         1  15135002
         1         4        0.0000001240      4573         1  15138115
         1         4        0.0000000629      4574         1  15139673
         1         4        0.0000000000      4575         1  15145060
         1         4        0.0000000527      4576         1  15149266
         1         4        0.0000000521      4577         1  15150681
         1         4        0.0000000521      4578         1  15154525
         1         4        0.0000000509      4579         1  15155844
         1         4        0.0000000509      4580         1  15157628
         1         4        0.0000000509      4581         1  15159954
         1         4        0.0000000510      4582         1  15162243
         1         4        0.0000000512      4583         1  15163846
         1         4        0.0000000507      4584         1  15164553
         1         4        0.0000002054      4585         1  15168554
         1         4        0.0000001665      4586         1  15169581
         1         4        0.0000001977      4587         1  15173252
         1         4        0.0000001976      4588         1  15174592
         1         4        0.0000001981      4589         1  15175724
         1         4        0.0000001981      4590         1  15178957
         1         4        0.0000069419      4591         1  15184308
         1         4        0.0000069419      4592         1  15185138
         1         4        0.0000069417      4593         1  15188359
         1         4        0.0000068006      4594         1  15190287
         1         4        0.0000052126      4595         1  15193285
         1         4        0.0000052171      4596         1  15194590
         1         4        0.0000050182      4597         1  15198482
         1         4        0.0000050184      4598         1  15207398
         1         4        0.0000050184      4599         1  15208667
         1         4        0.0000050181      4600         1  15211235
         1         4        0.0000000046      4601         1  15214839
         1         4        0.0000000047      4602         1  15215759
         1         4        0.0000000473      4603         1  15217967
         1         4        0.0000000460      4604         1  15220033
         1         4        0.0000000460      4605         1  15222616
         1         4        0.0000000459      4606         1  15223685
         1         4        0.0000000459      4607         1  15227870
         1         4        0.0000000465      4608         1  15230094
         1         4        0.0000000465      4609         1  15232978
         1         4        0.0000000466      4610         1  15237871
         1         4        0.0000000467      4611         1  15243842
         1         4        0.0000000468      4612         1  15265809
         1         4        0.0000000000      4613         1  15284577
         1         4        0.0000000030      4614         1  15286484
         1         4        0.0000000030      4615         1  15287090
         1         4        0.0000000030      4616         1  15289035
         1         4        0.0000000030      4617         1  15293229
         1         4        0.0000000028      4618         1  15296426
         1         4        0.0000000028      4619         1  15304158
         1         4        0.0000000028      4620         1  15308589
         1         4        0.0000000028      4621         1  15312878
         1         4        0.0000000028      4622         1  15323293
         1         4        0.0000000027      4623         1  15326547
         1         4        0.0000000335      4624         1  15328170
         1         4        0.0000309645      4625         1  15334084
         1         4        0.0000322880      4626         1  15334768
         1         4        0.0000322880      4627         1  15338040
         1         4        0.0000322941      4628         1  15340880
         1         4        0.0000327436      4629         1  15344864
         1         4        0.0000746742      4630         1  15348236
         1         4        0.0000748974      4631         1  15353719
         1         4        0.0000792735      4632         1  15360491
         1         4        0.0000804257      4633         1  15369876
         1         4        0.0000804925      4634         1  15373613
         1         4        0.0000187381      4635         1  15377338
         1         4        0.0000177942      4636         1  15380353
         1         4        0.0000183187      4637         1  15384481
         1         4        0.0000184634      4638         1  15391045
         1         4        0.0000183782      4639         1  15395273
         1         4        0.0000005181      4640         1  15399467
         1         4        0.0000004964      4641         1  15404495
         1         4        0.0000001723      4642         1  15410744
         1         4        0.0000001168      4643         1  15414967
         1         4        0.0000000307      4644         1  15419454
         1         4        0.0000000261      4645         1  15424055
         1         4        0.0000000830      4646         1  15426727
         1         4        0.0000000469      4647         1  15428757
         1         4        0.0000000398      4648         1  15429692
         1         4        0.0000000302      4649         1  15432166
         1         4        0.0000000302      4650         1  15435617
         1         4        0.0000000250      4651         1  15439307
         1         4        0.0000295897      4652         1  15442129
         1         4        0.0000361204      4653         1  15446241
         1         4        0.0001299070      4654         1  15454990
         1         4        0.0001300283      4655         1  15460051
         1         4        0.0001501508      4656         1  15465982
         1         4        0.0001501508      4657         1  15467105
         1         4        0.0001501508      4658         1  15474515
         1         4        0.0001501498      4659         1  15478398
         1         4        0.0001705303      4660         1  15482591
         1         4        0.0001698398      4661         1  15487264
         1         4        0.0000628895      4662         1  15490374
         1         4        0.0000502621      4663         1  15491288
         1         4        0.0000092107      4664         1  15495745
         1         4        0.0000122341      4665         1  15497471
         1         4        0.0000045250      4666         1  15502089
         1         4        0.0000045250      4667         1  15503547
         1         4        0.0000045250      4668         1  15506990
         1         4        0.0000045250      4669         1  15508565
         1         4        0.0000091140      4670         1  15515200
         1         4        0.0000091140      4671         1  15519773
         1         4        0.0000091140      4672         1  15528039
         1         4        0.0000091807      4673         1  15532835
         1         4        0.0000077379      4674         1  15535755
         1         4        0.0000056497      4675         1  15541854
         1         4        0.0000057599      4676         1  15543822
         1         4        0.0000057599      4677         1  15551536
         1         4        0.0000061371      4678         1  15554023
         1         4        0.0000061371      4679         1  15556584
         1         4        0.0000000196      4680         1  15558215
         1         4        0.0000798818      4681         1  15562295
         1         4        0.0000804246      4682         1  15563424
         1         4        0.0000816758      4683         1  15564496
         1         4        0.0000831160      4684         1  15566160
         1         4        0.0000831161      4685         1  15566950
         1         4        0.0000837113      4686         1  15570701
         1         4        0.0000837113      4687         1  15572993
         1         4        0.0001220509      4688         1  15574475
         1         4        0.0001220509      4689         1  15579607
         1         4        0.0001224932      4690         1  15585010
         1         4        0.0000093351      4691         1  15591002
         1         4        0.0000518122      4692         1  15592361
         1         4        0.0000507588      4693         1  15593630
         1         4        0.0000498131      4694         1  15595212
         1         4        0.0000785456      4695         1  15595854
         1         4        0.0000777131      4696         1  15596797
         1         4        0.0002917510      4697         1  15599716
         1         4        0.0008193120      4698         1  15605365
         1         4        0.0017580896      4699         1  15607873
         1         4        0.0017773508      4700         1  15610038
         1         4        0.0017817057      4701         1  15613396
         1         4        0.0014036086      4702         1  15616439
         1         4        0.0014060286      4703         1  15618289
         1         4        0.0014058523      4704         1  15619442
         1         4        0.0053139048      4705         1  15620254
         1         4        0.0053143884      4706         1  15627796
         1         4        0.0044279764      4707         1  15629244
         1         4        0.0033334528      4708         1  15631262
         1         4        0.0026057451      4709         1  15645075
         1         4        0.0025633424      4710         1  15646164
         1         4        0.0025651286      4711         1  15650054
         1         4        0.0025652009      4712         1  15651569
         1         4        0.0025633271      4713         1  15653050
         1         4        0.0025633270      4714         1  15654121
         1         4        0.0000000000      4715         1  15659324
         1         4        0.0000000000      4716         1  15665043
         1         4        0.0000000000      4717         1  15669343
         1         4        0.0000000000      4718         1  15670047
         1         4        0.0000000000      4719         1  15673619
         1         4        0.0000000000      4720         1  15677492
         1         4        0.0000000000      4721         1  15679563
         1         4        0.0000000000      4722         1  15681496
         1         4        0.0000000000      4723         1  15683039
         1         4        0.0000000000      4724         1  15684151
         1         4        0.0000000000      4725         1  15689186
         1         4        0.0000000000      4726         1  15690582
         1         4        0.0000000000      4727         1  15691335
         1         4        0.0000000000      4728         1  15693197
         1         4        0.0000009844      4729         1  15698770
         1         4        0.0000009844      4730         1  15708106
         1         4        0.0000009835      4731         1  15709229
         1         4        0.0000009835      4732         1  15713535
         1         4        0.0000009842      4733         1  15718283
         1         4        0.0000106174      4734         1  15740861
         1         4        0.0000122395      4735         1  15749402
         1         4        0.0000122395      4736         1  15753378
         1         4        0.0000123864      4737         1  15755523
         1         4        0.0000155493      4738         1  15761957
         1         4        0.0000092864      4739         1  15766553
         1         4        0.0000092864      4740         1  15768900
         1         4        0.0000092864      4741         1  15779627
         1         4        0.0000092864      4742         1  15796320
         1         4        0.0000092864      4743         1  15797277
         1         4        0.0000004921      4744         1  15797902
         1         4        0.0000002058      4745         1  15799548
         1         4        0.0000002058      4746         1  15800274
         1         4        0.0000001870      4747         1  15803326
         1         4        0.0000000000      4748         1  15807995
         1         4        0.0000000000      4749         1  15812726
         1         4        0.0000000000      4750         1  15820559
         1         4        0.0000000000      4751         1  15825079
         1         4        0.0000000000      4752         1  15834006
         1         4        0.0000000000      4753         1  15844150
         1         4        0.0000000000      4754         1  15845133
         1         4        0.0000000000      4755         1  15847656
         1         4        0.0000000000      4756         1  15849171
         1         4        0.0000000000      4757         1  15851677
         1         4        0.0000000000      4758         1  15853040
         1         4        0.0000000000      4759         1  15854154
         1         4        0.0000000000      4760         1  15855313
         1         4        0.0000000000      4761         1  15857524
         1         4        0.0000000000      4762         1  15864824
         1         4        0.0000000000      4763         1  15867554
         1         4        0.0000000000      4764         1  15868881
         1         4        0.0000000000      4765         1  15891860
         1         4        0.0000000000      4766         1  15902720
         1         4        0.0000000000      4767         1  15908184
         1         4        0.0000000000      4768         1  15911954
         1         4        0.0000000035      4769         1  15917939
         1         4        0.0000000035      4770         1  15921372
         1         4        0.0000000132      4771         1  15922985
         1         4        0.0000000132      4772         1  15924609
         1         4        0.0000000132      4773         1  15932363
         1         4        0.0000000132      4774         1  15933065
         1         4        0.0000000132      4775         1  15935780
         1         4        0.0000000132      4776         1  15938246
         1         4        0.0000000242      4777         1  15942573
         1         4        0.0000000242      4778         1  15947265
         1         4        0.0000000100      4779         1  15947870
         1         4        0.0000000113      4780         1  15949652
         1         4        0.0000000036      4781         1  15953643
         1         4        0.0000000036      4782         1  15961582
         1         4        0.0000000034      4783         1  15965830
         1         4        0.0000000034      4784         1  15970854
         1         4        0.0000000034      4785         1  15976386
         1         4        0.0000000034      4786         1  15984544
         1         4        0.0000000000      4787         1  15985548
         1         4        0.0000000001      4788         1  15986400
         1         4        0.0000000001      4789         1  15988857
         1         4        0.0000000000      4790         1  15989609
         1         4        0.0000000000      4791         1  15991031
         1         4        0.0000000000      4792         1  15992396
         1         4        0.0000000000      4793         1  15993648
         1         4        0.0000000000      4794         1  15995168
         1         4        0.0000000000      4795         1  15996018
         1         4        0.0000000000      4796         1  15996851
         1         4        0.0000000000      4797         1  16000856
         1         4        0.0000000000      4798         1  16003858
         1         4        0.0000000000      4799         1  16007976
         1         4        0.0000000000      4800         1  16009777
         1         4        0.0000000000      4801         1  16011395
         1         4        0.0000000000      4802         1  16017165
         1         4        0.0000000000      4803         1  16021282
         1         4        0.0000000000      4804         1  16021850
         1         4        0.0000000000      4805         1  16023240
         1         4        0.0000000000      4806         1  16033785
         1         4        0.0000000000      4807         1  16035353
         1         4        0.0000000000      4808         1  16037935
         1         4        0.0000000000      4809         1  16043633
         1         4        0.0000000023      4810         1  16048361
         1         4        0.0000000023      4811         1  16049373
         1         4        0.0000000023      4812         1  16050774
         1         4        0.0000010460      4813         1  16052353
         1         4        0.0000010460      4814         1  16061887
         1         4        0.0000010587      4815         1  16069418
         1         4        0.0000011028      4816         1  16077787
         1         4        0.0000017405      4817         1  16082830
         1         4        0.0000017577      4818         1  16088314
         1         4        0.0000018190      4819         1  16094228
         1         4        0.0000017321      4820         1  16097234
         1         4        0.0000017321      4821         1  16103058
         1         4        0.0000017321      4822         1  16104403
         1         4        0.0000002160      4823         1  16106986
         1         4        0.0000002160      4824         1  16111026
         1         4        0.0000002111      4825         1  16113658
         1         4        0.0000001826      4826         1  16116188
         1         4        0.0000000023      4827         1  16117109
         1         4        0.0000000013      4828         1  16118217
         1         4        0.0000000001      4829         1  16119006
         1         4        0.0000000000      4830         1  16119771
         1         4        0.0000000000      4831         1  16125225
         1         4        0.0000000129      4832         1  16127189
         1         4        0.0000000545      4833         1  16129274
         1         4        0.0000001077      4834         1  16130276
         1         4        0.0000001077      4835         1  16132624
         1         4        0.0000001077      4836         1  16134017
         1         4        0.0000001076      4837         1  16138098
         1         4        0.0000001065      4838         1  16140912
         1         4        0.0000001065      4839         1  16145053
         1         4        0.0000001065      4840         1  16148811
         1         4        0.0000001065      4841         1  16152135
         1         4        0.0000000461      4842         1  16152983
         1         4        0.0000000091      4843         1  16154035
         1         4        0.0000000000      4844         1  16156864
         1         4        0.0000000000      4845         1  16159035
         1         4        0.0000000000      4846         1  16159885
         1         4        0.0000000000      4847         1  16162697
         1         4        0.0000000000      4848         1  16163314
         1         4        0.0000000000      4849         1  16167638
         1         4        0.0000000000      4850         1  16172051
         1         4        0.0000000000      4851         1  16177171
         1         4        0.0000000000      4852         1  16182162
         1         4        0.0000000001      4853         1  16184830
         1         4        0.0000000001      4854         1  16191603
         1         4        0.0000000006      4855         1  16193845
         1         4        0.0000000006      4856         1  16196001
         1         4        0.0000000006      4857         1  16198040
         1         4        0.0000000006      4858         1  16198758
         1         4        0.0000000006      4859         1  16203415
         1         4        0.0000000006      4860         1  16209536
         1         4        0.0000000006      4861         1  16214245
         1         4        0.0000000003      4862         1  16217339
         1         4        0.0000000005      4863         1  16221319
         1         4        0.0000000006      4864         1  16225118
         1         4        0.0000000001      4865         1  16234120
         1         4        0.0000000001      4866         1  16238436
         1         4        0.0000000048      4867         1  16242558
         1         4        0.0000000067      4868         1  16245203
         1         4        0.0000001333      4869         1  16247077
         1         4        0.0000001333      4870         1  16248021
         1         4        0.0000004108      4871         1  16250419
         1         4        0.0000009070      4872         1  16257948
         1         4        0.0000009032      4873         1  16263244
         1         4        0.0000009003      4874         1  16266804
         1         4        0.0000009003      4875         1  16271606
         1         4        0.0000008994      4876         1  16276028
         1         4        0.0002170771      4877         1  16277524
         1         4        0.0002166418      4878         1  16280186
         1         4        0.0002107745      4879         1  16290127
         1         4        0.0002107745      4880         1  16293698
         1         4        0.0002088778      4881         1  16300309
         1         4        0.0002112166      4882         1  16301030
         1         4        0.0002112166      4883         1  16301733
         1         4        0.0002112166      4884         1  16302550
         1         4        0.0002112162      4885         1  16305606
         1         4        0.0002112162      4886         1  16306791
         1         4        0.0000000250      4887         1  16313323
         1         4        0.0000000250      4888         1  16317681
         1         4        0.0000000250      4889         1  16321881
         1         4        0.0000000250      4890         1  16324987
         1         4        0.0000000250      4891         1  16329927
         1         4        0.0000000253      4892         1  16340891
         1         4        0.0000000242      4893         1  16348759
         1         4        0.0000000234      4894         1  16354961
         1         4        0.0000000233      4895         1  16367685
         1         4        0.0000000233      4896         1  16371410
         1         4        0.0000000007      4897         1  16378239
         1         4        0.0000000007      4898         1  16383672
         1         4        0.0000000007      4899         1  16387747
         1         4        0.0000000007      4900         1  16404167
         1         4        0.0000000007      4901         1  16405762
         1         4        0.0000000007      4902         1  16410872
         1         4        0.0000000001      4903         1  16416133
         1         4        0.0000000000      4904         1  16417486
         1         4        0.0000000000      4905         1  16425458
         1         4        0.0000000000      4906         1  16434701
         1         4        0.0000000000      4907         1  16437362
         1         4        0.0000000000      4908         1  16438220
         1         4        0.0000000000      4909         1  16440440
         1         4        0.0000000000      4910         1  16441533
         1         4        0.0000000000      4911         1  16442270
         1         4        0.0000000000      4912         1  16446932
         1         4        0.0000000000      4913         1  16452185
         1         4        0.0000000000      4914         1  16453472
         1         4        0.0000000000      4915         1  16461988
         1         4        0.0000000000      4916         1  16467881
         1         4        0.0000000000      4917         1  16476073
         1         4        0.0000000000      4918         1  16477085
         1         4        0.0000000000      4919         1  16478351
         1         4        0.0000000000      4920         1  16479151
         1         4        0.0000000000      4921         1  16482371
         1         4        0.0000000000      4922         1  16487615
         1         4        0.0000000000      4923         1  16491236
         1         4        0.0000000000      4924         1  16502565
         1         4        0.0000000000      4925         1  16503585
         1         4        0.0000000000      4926         1  16505951
         1         4        0.0000000000      4927         1  16506904
         1         4        0.0000000000      4928         1  16507981
         1         4        0.0000000000      4929         1  16509253
         1         4        0.0000000000      4930         1  16510715
         1         4        0.0000000000      4931         1  16512996
         1         4        0.0000000000      4932         1  16515201
         1         4        0.0000000000      4933         1  16517429
         1         4        0.0000000000      4934         1  16518685
         1         4        0.0000000000      4935         1  16520655
         1         4        0.0000000000      4936         1  16521932
         1         4        0.0000000000      4937         1  16523415
         1         4        0.0000000000      4938         1  16525498
         1         4        0.0000000000      4939         1  16526487
         1         4        0.0000000000      4940         1  16527208
         1         4        0.0000000000      4941         1  16530538
         1         4        0.0000000000      4942         1  16536212
         1         4        0.0000000000      4943         1  16541907
         1         4        0.0000000000      4944         1  16548411
         1         4        0.0000000000      4945         1  16567386
         1         4        0.0000000000      4946         1  16570038
         1         4        0.0000000000      4947         1  16573784
         1         4        0.0000000000      4948         1  16574943
         1         4        0.0000000000      4949         1  16576469
         1         4        0.0000000000      4950         1  16578721
         1         4        0.0000000000      4951         1  16580658
         1         4        0.0000000000      4952         1  16581381
         1         4        0.0000000000      4953         1  16585111
         1         4        0.0000000000      4954         1  16587521
         1         4        0.0000000237      4955         1  16588699
         1         4        0.0000000236      4956         1  16590648
         1         4        0.0000000236      4957         1  16595503
         1         4        0.0000000236      4958         1  16603911
         1         4        0.0000000236      4959         1  16608013
         1         4        0.0000000236      4960         1  16609927
         1         4        0.0000000224      4961         1  16610692
         1         4        0.0000000225      4962         1  16614039
         1         4        0.0000000214      4963         1  16617069
         1         4        0.0000000212      4964         1  16621451
         1         4        0.0000000000      4965         1  16622290
         1         4        0.0000000000      4966         1  16624058
         1         4        0.0000000001      4967         1  16625033
         1         4        0.0000000003      4968         1  16627180
         1         4        0.0000000004      4969         1  16628592
         1         4        0.0000000004      4970         1  16629634
         1         4        0.0000000005      4971         1  16636602
         1         4        0.0000005924      4972         1  16640617
         1         4        0.0000006091      4973         1  16643391
         1         4        0.0000006150      4974         1  16647251
         1         4        0.0000006169      4975         1  16650255
         1         4        0.0000006530      4976         1  16653232
         1         4        0.0000090450      4977         1  16657149
         1         4        0.0000090257      4978         1  16660930
         1         4        0.0000094174      4979         1  16666097
         1         4        0.0000095176      4980         1  16670513
         1         4        0.0000095385      4981         1  16673009
         1         4        0.0000058658      4982         1  16673757
         1         4        0.0000058644      4983         1  16676849
         1         4        0.0000165436      4984         1  16681145
         1         4        0.0000166987      4985         1  16686773
         1         4        0.0000165298      4986         1  16690770
         1         4        0.0000041463      4987         1  16697495
         1         4        0.0000041614      4988         1  16711500
         1         4        0.0000038964      4989         1  16715975
         1         4        0.0000038536      4990         1  16722126
         1         4        0.0000038445      4991         1  16725214
         1         4        0.0000038445      4992         1  16728416
         1         4        0.0000038182      4993         1  16734007
         1         4        0.0000000045      4994         1  16740283
         1         4        0.0000000002      4995         1  16744848
         1         4        0.0000000002      4996         1  16751754
         1         4        0.0000000002      4997         1  16756836
         1         4        0.0000000000      4998         1  16767098
         1         4        0.0000000000      4999         1  16770032
         1         4        0.0000000000      5000         1  16775416
         1         4        0.0000000000      5001         1  16781572
         1         4        0.0000000000      5002         1  16785216
         1         4        0.0000000000      5003         1  16797316
         1         4        0.0000000000      5004         1  16801927
         1         4        0.0000000000      5005         1  16807772
         1         4        0.0000000000      5006         1  16814596
         1         4        0.0000000000      5007         1  16820845
         1         4        0.0000000000      5008         1  16839915
         1         4        0.0000000000      5009         1  16845264
         1         4        0.0000000000      5010         1  16854396
         1         4        0.0000000000      5011         1  16862494
         1         4        0.0000000000      5012         1  16866154
         1         4        0.0000000000      5013         1  16869796
         1         4        0.0000000000      5014         1  16877447
         1         4        0.0000000001      5015         1  16886289
         1         4        0.0000000001      5016         1  16892320
         1         4        0.0000000000      5017         1  16899067
         1         4        0.0000000000      5018         1  16904343
         1         4        0.0000000000      5019         1  16909883
         1         4        0.0000000000      5020         1  16913658
         1         4        0.0000000000      5021         1  16917105
         1         4        0.0000000000      5022         1  16920476
         1         4        0.0000019463      5023         1  16923285
         1         4        0.0000019463      5024         1  16929643
         1         4        0.0000019307      5025         1  16933095
         1         4        0.0000019307      5026         1  16939514
         1         4        0.0000019306      5027         1  16941867
         1         4        0.0000019306      5028         1  16943089
         1         4        0.0000019307      5029         1  16943887
         1         4        0.0000019307      5030         1  16945236
         1         4        0.0000019302      5031         1  16946862
         1         4        0.0000019302      5032         1  16947578
         1         4        0.0000000000      5033         1  16948327
         1         4        0.0000000000      5034         1  16950483
         1         4        0.0000000000      5035         1  16956347
         1         4        0.0000000026      5036         1  16956965
         1         4        0.0000250717      5037         1  16958282
         1         4        0.0000250712      5038         1  16959429
         1         4        0.0000252966      5039         1  16960632
         1         4        0.0000252961      5040         1  16962143
         1         4        0.0000252960      5041         1  16963232
         1         4        0.0000252954      5042         1  16965142
         1         4        0.0000252954      5043         1  16965984
         1         4        0.0000253049      5044         1  16967150
         1         4        0.0000252751      5045         1  16977474
         1         4        0.0000250388      5046         1  16982946
         1         4        0.0000000014      5047         1  16984564
         1         4        0.0000000014      5048         1  16986957
         1         4        0.0000000004      5049         1  16988312
         1         4        0.0000002311      5050         1  16989131
         1         4        0.0000002511      5051         1  16989886
         1         4        0.0000024796      5052         1  16992290
         1         4        0.0000045249      5053         1  16997662
         1         4        0.0000046014      5054         1  16999434
         1         4        0.0000046275      5055         1  17000065
         1         4        0.0000046275      5056         1  17001553
         1         4        0.0000046275      5057         1  17002967
         1         4        0.0000046275      5058         1  17005065
         1         4        0.0000046278      5059         1  17007280
         1         4        0.0000027784      5060         1  17007866
         1         4        0.0000027141      5061         1  17008638
         1         4        0.0000003280      5062         1  17009608
         1         4        0.0000000035      5063         1  17013239
         1         4        0.0000000001      5064         1  17014114
         1         4        0.0000003635      5065         1  17014733
         1         4        0.0000003635      5066         1  17018093
         1         4        0.0000003635      5067         1  17020313
         1         4        0.0000003635      5068         1  17021138
         1         4        0.0000003635      5069         1  17025235
         1         4        0.0000003635      5070         1  17026478
         1         4        0.0000003635      5071         1  17027570
         1         4        0.0000003577      5072         1  17029429
         1         4        0.0000003577      5073         1  17032321
         1         4        0.0000003545      5074         1  17033398
         1         4        0.0000000001      5075         1  17034500
         1         4        0.0000000001      5076         1  17041484
         1         4        0.0000000001      5077         1  17044640
         1         4        0.0000000001      5078         1  17048198
         1         4        0.0000000001      5079         1  17049502
         1         4        0.0000000001      5080         1  17050262
         1         4        0.0000000001      5081         1  17053340
         1         4        0.0000000001      5082         1  17054203
         1         4        0.0000000001      5083         1  17056540
         1         4        0.0000000000      5084         1  17057711
         1         4        0.0000000000      5085         1  17059335
         1         4        0.0000000000      5086         1  17062521
         1         4        0.0000000000      5087         1  17065023
         1         4        0.0000000000      5088         1  17065645
         1         4        0.0000000000      5089         1  17067394
         1         4        0.0000000000      5090         1  17068497
         1         4        0.0000000000      5091         1  17069107
         1         4        0.0000000000      5092         1  17070285
         1         4        0.0000000000      5093         1  17071520
         1         4        0.0000000000      5094         1  17072149
         1         4        0.0000000000      5095         1  17072957
         1         4        0.0000000000      5096         1  17073972
         1         4        0.0000000000      5097         1  17074824
         1         4        0.0000000000      5098         1  17077582
         1         4        0.0000000000      5099         1  17080656
         1         4        0.0000000000      5100         1  17088480
         1         4        0.0000000000      5101         1  17089195
         1         4        0.0000000000      5102         1  17096883
         1         4        0.0000000000      5103         1  17103820
         1         4        0.0000000000      5104         1  17113911
         1         4        0.0000000000      5105         1  17118478
         1         4        0.0000000000      5106         1  17120847
         1         4        0.0000000000      5107         1  17124625
         1         4        0.0000000000      5108         1  17134487
         1         4        0.0000000000      5109         1  17136850
         1         4        0.0002242974      5110         1  17142880
         1         4        0.0002243065      5111         1  17147276
         1         4        0.0002243065      5112         1  17153937
         1         4        0.0002584993      5113         1  17160556
         1         4        0.0002583702      5114         1  17171526
         1         4        0.0002583712      5115         1  17177028
         1         4        0.0002583712      5116         1  17180161
         1         4        0.0002583718      5117         1  17190777
         1         4        0.0002583718      5118         1  17193943
         1         4        0.0002583718      5119         1  17197517
         1         4        0.0000020836      5120         1  17200423
         1         4        0.0000020825      5121         1  17203793
         1         4        0.0000020825      5122         1  17207786
         1         4        0.0000000012      5123         1  17212579
         1         4        0.0000000001      5124         1  17217637
         1         4        0.0000000001      5125         1  17220929
         1         4        0.0000000001      5126         1  17225623
         1         4        0.0000000001      5127         1  17231179
         1         4        0.0000000004      5128         1  17232141
         1         4        0.0000113594      5129         1  17236077
         1         4        0.0000130065      5130         1  17241902
         1         4        0.0000130896      5131         1  17246977
         1         4        0.0000130896      5132         1  17253547
         1         4        0.0000133971      5133         1  17257397
         1         4        0.0000133706      5134         1  17261602
         1         4        0.0000133624      5135         1  17269105
         1         4        0.0003245519      5136         1  17276285
         1         4        0.0003245520      5137         1  17282038
         1         4        0.0003314004      5138         1  17285859
         1         4        0.0002722097      5139         1  17291877
         1         4        0.0002691212      5140         1  17302172
         1         4        0.0002677743      5141         1  17306893
         1         4        0.0002677743      5142         1  17315167
         1         4        0.0002641178      5143         1  17316509
         1         4        0.0002641127      5144         1  17317853
         1         4        0.0002640983      5145         1  17321730
         1         4        0.0000000639      5146         1  17326854
         1         4        0.0000000638      5147         1  17330771
         1         4        0.0000000013      5148         1  17340168
         1         4        0.0000000013      5149         1  17348063
         1         4        0.0000000018      5150         1  17354497
         1         4        0.0000000018      5151         1  17358448
         1         4        0.0000000018      5152         1  17360558
         1         4        0.0000000017      5153         1  17363565
         1         4        0.0000000017      5154         1  17374821
         1         4        0.0000000018      5155         1  17377883
         1         4        0.0000000003      5156         1  17382655
         1         4        0.0000000003      5157         1  17389354
         1         4        0.0000000003      5158         1  17392623
         1         4        0.0000000003      5159         1  17396567
         1         4        0.0000000000      5160         1  17398869
         1         4        0.0000000000      5161         1  17402424
         1         4        0.0000000000      5162         1  17408264
         1         4        0.0000000000      5163         1  17413311
         1         4        0.0000000001      5164         1  17417757
         1         4        0.0000000001      5165         1  17424388
         1         4        0.0000000001      5166         1  17425222
         1         4        0.0000000001      5167         1  17426809
         1         4        0.0000000001      5168         1  17427546
         1         4        0.0000000001      5169         1  17429002
         1         4        0.0000000001      5170         1  17431129
         1         4        0.0000000001      5171         1  17434043
         1         4        0.0000000001      5172         1  17438545
         1         4        0.0000000001      5173         1  17444174
         1         4        0.0000000000      5174         1  17448939
         1         4        0.0000000000      5175         1  17452956
         1         4        0.0000000000      5176         1  17457531
         1         4        0.0000000000      5177         1  17461623
         1         4        0.0000000000      5178         1  17466212
         1         4        0.0000000000      5179         1  17477891
         1         4        0.0000000000      5180         1  17482276
         1         4        0.0000000000      5181         1  17483428
         1         4        0.0000000000      5182         1  17487893
         1         4        0.0000000000      5183         1  17495363
         1         4        0.0000000000      5184         1  17496949
         1         4        0.0000000000      5185         1  17499094
         1         4        0.0000000025      5186         1  17502095
         1         4        0.0000000025      5187         1  17502848
         1         4        0.0000000025      5188         1  17503994
         1         4        0.0000000025      5189         1  17504974
         1         4        0.0000000025      5190         1  17505612
         1         4        0.0000000025      5191         1  17506463
         1         4        0.0000000025      5192         1  17508132
         1         4        0.0000000025      5193         1  17509286
         1         4        0.0000000029      5194         1  17510679
         1         4        0.0000000029      5195         1  17512193
         1         4        0.0000000018      5196         1  17520037
         1         4        0.0000000018      5197         1  17524232
         1         4        0.0000000018      5198         1  17525419
         1         4        0.0000000017      5199         1  17526543
         1         4        0.0000000017      5200         1  17527700
         1         4        0.0000000039      5201         1  17530345
         1         4        0.0000000039      5202         1  17532589
         1         4        0.0000000039      5203         1  17536584
         1         4        0.0000000015      5204         1  17550728
         1         4        0.0000000015      5205         1  17557927
         1         4        0.0000000014      5206         1  17560887
         1         4        0.0000000488      5207         1  17563650
         1         4        0.0000001289      5208         1  17566293
         1         4        0.0000001296      5209         1  17572342
         1         4        0.0000001297      5210         1  17578219
         1         4        0.0000005596      5211         1  17585434
         1         4        0.0000005596      5212         1  17590886
         1         4        0.0000005487      5213         1  17593045
         1         4        0.0000005485      5214         1  17593691
         1         4        0.0000005485      5215         1  17594709
         1         4        0.0000005485      5216         1  17598522
         1         4        0.0000002956      5217         1  17601300
         1         4        0.0000001658      5218         1  17606114
         1         4        0.0000001658      5219         1  17607225
         1         4        0.0000001658      5220         1  17608233
         1         4        0.0000000002      5221         1  17615716
         1         4        0.0000000002      5222         1  17616413
         1         4        0.0000000000      5223         1  17620040
         1         4        0.0000000000      5224         1  17621066
         1         4        0.0000000000      5225         1  17622144
         1         4        0.0000000000      5226         1  17622702
         1         4        0.0000000000      5227         1  17624338
         1         4        0.0000000000      5228         1  17625415
         1         4        0.0000000000      5229         1  17626546
         1         4        0.0000000000      5230         1  17627937
         1         4        0.0000000000      5231         1  17630032
         1         4        0.0000000759      5232         1  17630880
         1         4        0.0000022791      5233         1  17635522
         1         4        0.0000022805      5234         1  17636558
         1         4        0.0000022805      5235         1  17637480
         1         4        0.0000238742      5236         1  17641624
         1         4        0.0000238742      5237         1  17644513
         1         4        0.0000238742      5238         1  17648977
         1         4        0.0000238743      5239         1  17652453
         1         4        0.0000238730      5240         1  17657090
         1         4        0.0000259561      5241         1  17666510
         1         4        0.0000272185      5242         1  17669554
         1         4        0.0000152313      5243         1  17676784
         1         4        0.0000151988      5244         1  17681638
         1         4        0.0000156669      5245         1  17685698
         1         4        0.0000001637      5246         1  17695413
         1         4        0.0000001637      5247         1  17703149
         1         4        0.0000001637      5248         1  17709293
         1         4        0.0000001637      5249         1  17714938
         1         4        0.0000001639      5250         1  17718750
         1         4        0.0000000062      5251         1  17727699
         1         4        0.0000000072      5252         1  17733829
         1         4        0.0000000077      5253         1  17740696
         1         4        0.0000000075      5254         1  17749580
         1         4        0.0000000024      5255         1  17752628
         1         4        0.0000000024      5256         1  17759552
         1         4        0.0000000024      5257         1  17763834
         1         4        0.0000000024      5258         1  17766810
         1         4        0.0000000024      5259         1  17770062
         1         4        0.0000000024      5260         1  17770987
         1         4        0.0000000017      5261         1  17773163
         1         4        0.0000000007      5262         1  17775182
         1         4        0.0000000005      5263         1  17780294
         1         4        0.0000000005      5264         1  17784126
         1         4        0.0000000000      5265         1  17787406
         1         4        0.0000000000      5266         1  17800429
         1         4        0.0000000000      5267         1  17807994
         1         4        0.0000000000      5268         1  17811248
         1         4        0.0000000000      5269         1  17813525
         1         4        0.0000000000      5270         1  17820290
         1         4        0.0000000000      5271         1  17826954
         1         4        0.0000000000      5272         1  17829179
         1         4        0.0000000000      5273         1  17830878
         1         4        0.0000000000      5274         1  17831925
         1         4        0.0000000000      5275         1  17832667
         1         4        0.0000000000      5276         1  17833356
         1         4        0.0000000000      5277         1  17835176
         1         4        0.0000000000      5278         1  17835907
         1         4        0.0000000000      5279         1  17836774
         1         4        0.0000000000      5280         1  17837506
         1         4        0.0000000003      5281         1  17838128
         1         4        0.0000000003      5282         1  17838704
         1         4        0.0000000013      5283         1  17839540
         1         4        0.0000000013      5284         1  17840520
         1         4        0.0000000013      5285         1  17841479
         1         4        0.0000000012      5286         1  17842505
         1         4        0.0000000012      5287         1  17844219
         1         4        0.0000000012      5288         1  17845175
         1         4        0.0000000012      5289         1  17851162
         1         4        0.0000000013      5290         1  17856986
         1         4        0.0000002178      5291         1  17860695
         1         4        0.0000055325      5292         1  17861613
         1         4        0.0000055190      5293         1  17863776
         1         4        0.0000055202      5294         1  17864450
         1         4        0.0000055201      5295         1  17865640
         1         4        0.0000055201      5296         1  17866653
         1         4        0.0000055201      5297         1  17867637
         1         4        0.0000056755      5298         1  17868835
         1         4        0.0000056755      5299         1  17870212
         1         4        0.0000056755      5300         1  17871137
         1         4        0.0000036884      5301         1  17872041
         1         4        0.0000000017      5302         1  17873260
         1         4        0.0000000017      5303         1  17874778
         1         4        0.0000000017      5304         1  17878138
         1         4        0.0000000017      5305         1  17879651
         1         4        0.0000000017      5306         1  17884515
         1         4        0.0000000017      5307         1  17885836
         1         4        0.0000000000      5308         1  17887138
         1         4        0.0000000000      5309         1  17888152
         1         4        0.0000000000      5310         1  17889441
         1         4        0.0000000000      5311         1  17890628
         1         4        0.0000000000      5312         1  17891365
         1         4        0.0000000000      5313         1  17892139
         1         4        0.0000000000      5314         1  17893565
         1         4        0.0000000000      5315         1  17894764
         1         4        0.0000000000      5316         1  17895934
         1         4        0.0000000000      5317         1  17899946
         1         4        0.0000000000      5318         1  17904881
         1         4        0.0000000000      5319         1  17908763
         1         4        0.0000000000      5320         1  17913722
         1         4        0.0000000000      5321         1  17916304
         1         4        0.0000000015      5322         1  17917153
         1         4        0.0000000015      5323         1  17918355
         1         4        0.0000000015      5324         1  17926275
         1         4        0.0000000015      5325         1  17929649
         1         4        0.0000000015      5326         1  17930486
         1         4        0.0000000015      5327         1  17934243
         1         4        0.0000000015      5328         1  17938823
         1         4        0.0000000015      5329         1  17942144
         1         4        0.0000000015      5330         1  17943327
         1         4        0.0000000015      5331         1  17947500
         1         4        0.0000000000      5332         1  17950633
         1         4        0.0000000000      5333         1  17955617
         1         4        0.0000000000      5334         1  17963179
         1         4        0.0000000000      5335         1  17964842
         1         4        0.0000000000      5336         1  17967443
         1         4        0.0000000423      5337         1  17968335
         1         4        0.0000000416      5338         1  17974759
         1         4        0.0000000407      5339         1  17979383
         1         4        0.0000000459      5340         1  17983316
         1         4        0.0000000459      5341         1  17988841
         1         4        0.0000000456      5342         1  17995108
         1         4        0.0000000454      5343         1  17998925
         1         4        0.0000000465      5344         1  18002981
         1         4        0.0000000465      5345         1  18004008
         1         4        0.0000000465      5346         1  18010342
         1         4        0.0000000002      5347         1  18011687
         1         4        0.0000000003      5348         1  18012308
         1         4        0.0000000006      5349         1  18015836
         1         4        0.0000000011      5350         1  18017387
         1         4        0.0000000011      5351         1  18020977
         1         4        0.0000000011      5352         1  18028700
         1         4        0.0000000011      5353         1  18029517
         1         4        0.0000000011      5354         1  18032662
         1         4        0.0000000011      5355         1  18035606
         1         4        0.0000000011      5356         1  18036781
         1         4        0.0000000007      5357         1  18038013
         1         4        0.0000000007      5358         1  18038823
         1         4        0.0000000005      5359         1  18041349
         1         4        0.0000000000      5360         1  18042066
         1         4        0.0000000000      5361         1  18046081
         1         4        0.0000000000      5362         1  18055372
         1         4        0.0000000000      5363         1  18057855
         1         4        0.0000000000      5364         1  18060070
         1         4        0.0000000000      5365         1  18062982
         1         4        0.0000000000      5366         1  18068017
         1         4        0.0000000000      5367         1  18071949
         1         4        0.0000000000      5368         1  18078913
         1         4        0.0000000000      5369         1  18081669
         1         4        0.0000000000      5370         1  18090622
         1         4        0.0000000000      5371         1  18094424
         1         4        0.0000000000      5372         1  18099231
         1         4        0.0000000000      5373         1  18100363
         1         4        0.0000000000      5374         1  18101129
         1         4        0.0000000000      5375         1  18106896
         1         4        0.0000000000      5376         1  18110707
         1         4        0.0000594787      5377         1  18113454
         1         4        0.0000711434      5378         1  18114879
         1         4        0.0000720927      5379         1  18117817
         1         4        0.0000720927      5380         1  18124439
         1         4        0.0000727160      5381         1  18127125
         1         4        0.0000727160      5382         1  18131757
         1         4        0.0000727160      5383         1  18136336
         1         4        0.0000909258      5384         1  18137402
         1         4        0.0000909258      5385         1  18140116
         1         4        0.0000909252      5386         1  18142738
         1         4        0.0000072657      5387         1  18145688
         1         4        0.0000054096      5388         1  18150638
         1         4        0.0000053853      5389         1  18153728
         1         4        0.0000053853      5390         1  18156795
         1         4        0.0000053959      5391         1  18159477
         1         4        0.0000053959      5392         1  18165990
         1         4        0.0000053959      5393         1  18168044
         1         4        0.0000000000      5394         1  18169642
         1         4        0.0000000000      5395         1  18170722
         1         4        0.0000000000      5396         1  18171811
         1         4        0.0000000132      5397         1  18172453
         1         4        0.0000000132      5398         1  18173093
         1         4        0.0000000132      5399         1  18173944
         1         4        0.0000000132      5400         1  18182821
         1         4        0.0000062568      5401         1  18186366
         1         4        0.0000062556      5402         1  18188932
         1         4        0.0000062556      5403         1  18195508
         1         4        0.0000062554      5404         1  18203388
         1         4        0.0000062512      5405         1  18207374
         1         4        0.0000062995      5406         1  18211250
         1         4        0.0000065202      5407         1  18214381
         1         4        0.0000065202      5408         1  18220551
         1         4        0.0000065507      5409         1  18224393
         1         4        0.0000065507      5410         1  18225013
         1         4        0.0000006409      5411         1  18228423
         1         4        0.0000053734      5412         1  18231821
         1         4        0.0000779597      5413         1  18241029
         1         4        0.0002139179      5414         1  18243831
         1         4        0.0079792206      5415         1  18250779
         1         4        0.0086565558      5416         1  18251701
         1         4        0.0086450331      5417         1  18253004
         1         4        0.0086453459      5418         1  18259340
         1         4        0.0086437815      5419         1  18260227
         1         4        0.0139322696      5420         1  18261279
         1         4        0.0138578804      5421         1  18268296
         1         4        0.0136099380      5422         1  18275582
         1         4        0.0120491718      5423         1  18279208
         1         4        0.0108738079      5424         1  18285474
         1         4        0.0017265962      5425         1  18290041
         1         4        0.0017651354      5426         1  18293704
         1         4        0.0017703274      5427         1  18297982
         1         4        0.0017815981      5428         1  18306445
         1         4        0.0017988747      5429         1  18310660
         1         4        0.0000369195      5430         1  18323368
         1         4        0.0000372744      5431         1  18328409
         1         4        0.0000350475      5432         1  18334532
         1         4        0.0000354827      5433         1  18338247
         1         4        0.0000359242      5434         1  18351037
         1         4        0.0000182974      5435         1  18353847
         1         4        0.0000094490      5436         1  18355485
         1         4        0.0000094658      5437         1  18361124
         1         4        0.0000087088      5438         1  18362562
         1         4        0.0000068841      5439         1  18369971
         1         4        0.0000067933      5440         1  18375321
         1         4        0.0000082309      5441         1  18379562
         1         4        0.0000082311      5442         1  18382266
         1         4        0.0000079682      5443         1  18390455
         1         4        0.0000377287      5444         1  18415020
         1         4        0.0000336061      5445         1  18423172
         1         4        0.0000164355      5446         1  18426783
         1         4        0.0000159441      5447         1  18430251
         1         4        0.0000159448      5448         1  18432074
         1         4        0.0000159448      5449         1  18432750
         1         4        0.0000141558      5450         1  18435233
         1         4        0.0000122812      5451         1  18437724
         1         4        0.0000122809      5452         1  18440023
         1         4        0.0000122809      5453         1  18446022
         1         4        0.0000000000      5454         1  18450004
         1         4        0.0000000000      5455         1  18451406
         1         4        0.0000000000      5456         1  18455360
         1         4        0.0000000000      5457         1  18456475
         1         4        0.0000000000      5458         1  18458380
         1         4        0.0000000000      5459         1  18459886
         1         4        0.0000000000      5460         1  18465402
         1         4        0.0000000000      5461         1  18472988
         1         4        0.0000000000      5462         1  18477270
         1         4        0.0000000000      5463         1  18486471
         1         4        0.0000000000      5464         1  18499976
         1         4        0.0000000000      5465         1  18505965
         1         4        0.0000000000      5466         1  18506768
         1         4        0.0000000000      5467         1  18507896
         1         4        0.0000000000      5468         1  18508517
         1         4        0.0000000092      5469         1  18515288
         1         4        0.0000000092      5470         1  18523066
         1         4        0.0000000178      5471         1  18529039
         1         4        0.0000000204      5472         1  18532637
         1         4        0.0000000205      5473         1  18538613
         1         4        0.0000002976      5474         1  18540074
         1         4        0.0000008749      5475         1  18543412
         1         4        0.0000009018      5476         1  18547600
         1         4        0.0000010082      5477         1  18551038
         1         4        0.0000099307      5478         1  18557005
         1         4        0.0000096944      5479         1  18561448
         1         4        0.0000096940      5480         1  18584115
         1         4        0.0000152577      5481         1  18585678
         1         4        0.0000241086      5482         1  18590031
         1         4        0.0000241146      5483         1  18591887
         1         4        0.0000201640      5484         1  18593082
         1         4        0.0000185040      5485         1  18593745
         1         4        0.0000183898      5486         1  18594310
         1         4        0.0000180855      5487         1  18600325
         1         4        0.0000042854      5488         1  18606802
         1         4        0.0000044429      5489         1  18615115
         1         4        0.0000047757      5490         1  18620076
         1         4        0.0000018445      5491         1  18626425
         1         4        0.0000001353      5492         1  18630655
         1         4        0.0000001343      5493         1  18635498
         1         4        0.0000002815      5494         1  18639331
         1         4        0.0000002571      5495         1  18649302
         1         4        0.0000004493      5496         1  18653402
         1         4        0.0000006844      5497         1  18657626
         1         4        0.0000007521      5498         1  18662402
         1         4        0.0000006794      5499         1  18667722
         1         4        0.0000005434      5500         1  18679038
         1         4        0.0000004933      5501         1  18691461
         1         4        0.0000004933      5502         1  18697751
         1         4        0.0001780501      5503         1  18704584
         1         4        0.0001751273      5504         1  18712337
         1         4        0.0001732920      5505         1  18730073
         1         4        0.0001690921      5506         1  18737281
         1         4        0.0001664130      5507         1  18737959
         1         4        0.0001648334      5508         1  18742961
         1         4        0.0001648331      5509         1  18745700
         1         4        0.0001648330      5510         1  18750250
         1         4        0.0001648399      5511         1  18755340
         1         4        0.0001648396      5512         1  18756678
         1         4        0.0000000000      5513         1  18758665
         1         4        0.0000000000      5514         1  18761526
         1         4        0.0000000000      5515         1  18764311
         1         4        0.0000000000      5516         1  18771035
         1         4        0.0000000000      5517         1  18771853
         1         4        0.0000000003      5518         1  18782609
         1         4        0.0000000004      5519         1  18788148
         1         4        0.0000000004      5520         1  18790047
         1         4        0.0000000004      5521         1  18791574
         1         4        0.0000000004      5522         1  18796663
         1         4        0.0000000004      5523         1  18800663
         1         4        0.0000000004      5524         1  18805925
         1         4        0.0000000003      5525         1  18810063
         1         4        0.0000000004      5526         1  18811111
         1         4        0.0000000909      5527         1  18813655
         1         4        0.0000001280      5528         1  18818676
         1         4        0.0000001659      5529         1  18823403
         1         4        0.0000001659      5530         1  18826734
         1         4        0.0000001659      5531         1  18828026
         1         4        0.0000001715      5532         1  18828953
         1         4        0.0000001715      5533         1  18830125
         1         4        0.0000001722      5534         1  18831871
         1         4        0.0000001723      5535         1  18832486
         1         4        0.0000001713      5536         1  18833154
         1         4        0.0000000151      5537         1  18834465
         1         4        0.0000000040      5538         1  18835366
         1         4        0.0000000004      5539         1  18837328
         1         4        0.0000000004      5540         1  18837987
         1         4        0.0000000007      5541         1  18841592
         1         4        0.0000000005      5542         1  18843649
         1         4        0.0000000005      5543         1  18844365
         1         4        0.0000000004      5544         1  18848292
         1         4        0.0000000004      5545         1  18855023
         1         4        0.0000000004      5546         1  18860670
         1         4        0.0000000004      5547         1  18865333
         1         4        0.0000000004      5548         1  18869525
         1         4        0.0000000004      5549         1  18880407
         1         4        0.0000000004      5550         1  18886547
         1         4        0.0000000000      5551         1  18890035
         1         4        0.0000000000      5552         1  18893667
         1         4        0.0000000000      5553         1  18899195
         1         4        0.0000000000      5554         1  18900760
         1         4        0.0000000000      5555         1  18905631
         1         4        0.0000000000      5556         1  18909161
         1         4        0.0000000000      5557         1  18911740
         1         4        0.0000000000      5558         1  18914615
         1         4        0.0000000000      5559         1  18918386
         1         4        0.0000000000      5560         1  18921149
         1         4        0.0000000000      5561         1  18924969
         1         4        0.0000000000      5562         1  18927399
         1         4        0.0000000000      5563         1  18935785
         1         4        0.0000000000      5564         1  18939484
         1         4        0.0000000000      5565         1  18943378
         1         4        0.0000000000      5566         1  18946871
         1         4        0.0000000000      5567         1  18951849
         1         4        0.0000000000      5568         1  18954647
         1         4        0.0000000000      5569         1  18957405
         1         4        0.0000000000      5570         1  18963593
         1         4        0.0000000000      5571         1  18965519
         1         4        0.0000000163      5572         1  18966019
         1         4        0.0000001599      5573         1  18966622
         1         4        0.0000042679      5574         1  18967613
         1         4        0.0000043029      5575         1  18969678
         1         4        0.0000043033      5576         1  18972429
         1         4        0.0000043032      5577         1  18974995
         1         4        0.0000043032      5578         1  18975729
         1         4        0.0000043031      5579         1  18977488
         1         4        0.0000044126      5580         1  18978198
         1         4        0.0000045701      5581         1  18978873
         1         4        0.0000041369      5582         1  18979488
         1         4        0.0000032924      5583         1  18980052
         1         4        0.0000000528      5584         1  18980798
         1         4        0.0000000523      5585         1  18981357
         1         4        0.0000000523      5586         1  18983245
         1         4        0.0000014953      5587         1  18983719
         1         4        0.0000022869      5588         1  18984356
         1         4        0.0000029340      5589         1  18985419
         1         4        0.0000057233      5590         1  18987332
         1         4        0.0000061253      5591         1  18988189
         1         4        0.0000061242      5592         1  18990311
         1         4        0.0000061193      5593         1  18990829
         1         4        0.0000247132      5594         1  18991296
         1         4        0.0000247132      5595         1  18992293
         1         4        0.0000247136      5596         1  18993827
         1         4        0.0000191368      5597         1  18995147
         1         4        0.0000181381      5598         1  18995843
         1         4        0.0000176123      5599         1  18996845
         1         4        0.0000168764      5600         1  18998146
         1         4        0.0000168935      5601         1  19003563
         1         4        0.0000175961      5602         1  19006457
         1         4        0.0000175856      5603         1  19007585
         1         4        0.0000036719      5604         1  19011383
         1         4        0.0000160839      5605         1  19012569
         1         4        0.0000166304      5606         1  19017050
         1         4        0.0000166304      5607         1  19022742
         1         4        0.0000166304      5608         1  19026757
         1         4        0.0000166143      5609         1  19034624
         1         4        0.0000166143      5610         1  19036300
         1         4        0.0000166143      5611         1  19043333
         1         4        0.0000084717      5612         1  19047173
         1         4        0.0000084717      5613         1  19051189
         1         4        0.0000052008      5614         1  19055188
         1         4        0.0000000104      5615         1  19058401
         1         4        0.0000000000      5616         1  19064141
         1         4        0.0000000000      5617         1  19076388
         1         4        0.0000000000      5618         1  19082221
         1         4        0.0000000000      5619         1  19086414
         1         4        0.0000000000      5620         1  19091405
         1         4        0.0000000001      5621         1  19097191
         1         4        0.0000000001      5622         1  19101711
         1         4        0.0000000002      5623         1  19108851
         1         4        0.0000000002      5624         1  19115360
         1         4        0.0000000002      5625         1  19120699
         1         4        0.0000000002      5626         1  19124063
         1         4        0.0000000002      5627         1  19130175
         1         4        0.0000000002      5628         1  19134658
         1         4        0.0000000002      5629         1  19142015
         1         4        0.0000000001      5630         1  19142792
         1         4        0.0000000000      5631         1  19145160
         1         4        0.0000000000      5632         1  19149850
         1         4        0.0000000000      5633         1  19152223
[truncated: 54,835,360 more chars]
